# Supplementary material for: Enhanced human pose estimation using YOLOv8 with Integrated SimDLKA attention mechanism and DCIOU loss function: Analysis of human body behavior and posture
Source: PLoS One. 2025 May 7;20(5):e0318578. doi: 10.1371/journal.pone.0318578 (PMC12057905; doi:10.1371/journal.pone.0318578)
Supplement: S1 Data — XXX. (ZIP) [file pone.0318578.s001.zip]

Archive with 9 entries (9 files):
- S1 Data/Fig5.CIOU Loss.csv
- S1 Data/Fig5.DCIOU Loss.csv
- S1 Data/Fig5.DIOU Loss.csv
- S1 Data/Fig6.COCO AP values.xlsx
- S1 Data/Fig6.HP AP values.xlsx
- S1 Data/Fig6.MPII AP values.xlsx
- S1 Data/Fig7.COCO FPS.xlsx
- S1 Data/Fig7.HP FPS.xlsx
- S1 Data/Fig7.MPII FPS.xlsx
