# Supplementary material for: Enhanced human pose estimation using YOLOv8 with Integrated SimDLKA attention mechanism and DCIOU loss function: Analysis of human body behavior and posture
Source: PLoS One. 2025 May 7;20(5):e0318578. doi: 10.1371/journal.pone.0318578 (PMC12057905; doi:10.1371/journal.pone.0318578)
Supplement: S1 Data — XXX. (ZIP) [file pone.0318578.s001.zip › S1 Data/Fig5.CIOU Loss.csv]

Epoch	CIOU Loss
0	63.99139509
1	78.55951869
2	85.71961626
3	88.41622372
4	87.30675151
5	86.10206212
6	84.74735996
7	81.89993492
8	81.66344599
9	80.45521158
10	80.86042766
11	80.17935233
12	79.3722957
13	78.00309014
14	77.96464548
15	77.30391255
16	75.7344992
17	74.8277451
18	75.69183157
19	74.23207928
20	73.30257255
21	73.9954863
22	73.48724647
23	72.72943282
24	71.54477455
25	72.3065724
26	72.1141604
27	70.4647464
28	70.1349068
29	69.99086843
30	70.03518621
31	68.86631233
32	68.64298214
33	68.38401152
34	68.13225907
35	68.0855712
36	67.47847441
37	67.40076481
38	68.60442729
39	66.67064969
40	67.23341839
41	66.73460396
42	66.19955306
43	66.6540382
44	65.24949296
45	65.63626114
46	65.3394457
47	65.71302007
48	65.21194061
49	64.27347953
50	64.16899375
51	64.41667749
52	63.3778653
53	63.84446509
54	63.48589604
55	62.89261749
56	62.77825641
57	62.88196917
58	62.66728009
59	61.44326736
60	61.83663558
61	61.08085944
62	60.90675761
63	61.37981773
64	61.08161943
65	60.00730512
66	61.83841668
67	61.45784668
68	59.98073676
69	59.08289032
70	59.73898148
71	59.25429646
72	58.85606289
73	58.77815719
74	58.94126179
75	58.33209446
76	57.91156248
77	58.08159249
78	57.7129649
79	58.06202578
80	57.48125
81	57.06462602
82	57.38725257
83	56.680009
84	56.53608941
85	56.27341821
86	56.68146334
87	56.3571346
88	55.73005907
89	55.63419938
90	49.76486876
91	48.96655846
92	48.18770295
93	48.65975515
94	48.00916187
95	47.3334964
96	47.81204935
97	47.60429401
98	47.4305043
99	46.65789926
