# Supplementary material for: Enhanced human pose estimation using YOLOv8 with Integrated SimDLKA attention mechanism and DCIOU loss function: Analysis of human body behavior and posture
Source: PLoS One. 2025 May 7;20(5):e0318578. doi: 10.1371/journal.pone.0318578 (PMC12057905; doi:10.1371/journal.pone.0318578)
Supplement: S1 Data — XXX. (ZIP) [file pone.0318578.s001.zip › S1 Data/Fig5.DCIOU Loss.csv]

Epoch	DCIOU Loss	CIOU Loss	DIOU Loss
0	64.34463232	63.99139509	64.3661031
1	78.19801818	78.55951869	79.40011443
2	84.57914015	85.71961626	86.5000838
3	88.01891482	88.41622372	88.15746634
4	87.58922666	87.30675151	87.79241226
5	85.13081973	86.10206212	86.40052258
6	83.4765019	84.74735996	85.06089506
7	81.73446096	81.89993492	82.81445441
8	81.69367697	81.66344599	82.54701842
9	80.14959017	80.45521158	80.82473089
10	80.76404566	80.86042766	81.6280506
11	79.135723	80.17935233	79.94610311
12	78.86989512	79.3722957	80.52589707
13	77.24162202	78.00309014	77.89417877
14	77.80531055	77.96464548	78.34391182
15	76.51571623	77.30391255	77.70634674
16	74.96703478	75.7344992	76.51384562
17	74.42847057	74.8277451	75.59062693
18	74.45147368	75.69183157	75.73301706
19	73.5673342	74.23207928	74.55887887
20	72.16052014	73.30257255	73.32308062
21	73.32435788	73.9954863	74.55871202
22	72.24795262	73.48724647	73.77899604
23	72.12780388	72.72943282	73.98097767
24	70.7330671	71.54477455	72.11790257
25	71.1740813	72.3065724	72.48729028
26	70.95086022	72.1141604	72.79306237
27	69.70132607	70.4647464	71.18429496
28	69.25056543	70.1349068	70.84868416
29	68.91240816	69.99086843	70.98313356
30	68.37526321	70.03518621	70.62679183
31	67.33699967	68.86631233	69.60726732
32	67.07542102	68.64298214	68.91262463
33	67.12951244	68.38401152	69.07919173
34	66.98891149	68.13225907	68.83481193
35	66.41656257	68.0855712	68.66793544
36	65.86252525	67.47847441	68.11547558
37	65.55251055	67.40076481	68.23850688
38	67.45251752	68.60442729	69.90979948
39	65.46335218	66.67064969	67.90367747
40	65.29189883	67.23341839	67.925795
41	65.06713446	66.73460396	67.62399775
42	64.40991238	66.19955306	66.65732138
43	64.73867694	66.6540382	67.28614806
44	63.48199624	65.24949296	66.15846154
45	63.65329088	65.63626114	66.63038975
46	63.34767427	65.3394457	66.35875031
47	63.82755111	65.71302007	66.51555657
48	62.57748011	65.21194061	66.05920466
49	62.27790046	64.27347953	65.71010675
50	62.10606307	64.16899375	65.30525394
51	62.29326045	64.41667749	65.40445215
52	61.28154234	63.3778653	64.6023169
53	61.23610113	63.84446509	64.89041442
54	60.77319545	63.48589604	64.25317009
55	60.96939775	62.89261749	64.18556445
56	60.21641127	62.77825641	64.1056948
57	60.40460645	62.88196917	64.12489006
58	60.29278624	62.66728009	63.79835188
59	59.13568676	61.44326736	62.59131521
60	58.94442363	61.83663558	62.58587082
61	58.23096036	61.08085944	62.28946023
62	57.941139	60.90675761	62.3016537
63	58.61212045	61.37981773	62.28382609
64	58.68829414	61.08161943	62.35505844
65	57.1082812	60.00730512	61.3702933
66	59.21122123	61.83841668	63.26672892
67	58.50426262	61.45784668	62.54355201
68	57.20850056	59.98073676	61.43377065
69	56.31439089	59.08289032	60.60296462
70	57.05389959	59.73898148	61.24542354
71	56.29433709	59.25429646	60.67779226
72	56.03876708	58.85606289	60.32754716
73	55.82088551	58.77815719	60.17745719
74	56.06186618	58.94126179	60.3260158
75	55.35416051	58.33209446	59.95687722
76	54.7841851	57.91156248	59.69172551
77	55.02706165	58.08159249	59.72146626
78	54.3950522	57.7129649	59.18877369
79	54.74708716	58.06202578	59.64065638
80	54.47243949	57.48125	59.19823797
81	53.96321219	57.06462602	58.76398772
82	54.02458066	57.38725257	59.11323268
83	53.54555525	56.680009	58.50884958
84	52.97873262	56.53608941	58.1045267
85	52.84006306	56.27341821	57.98973896
86	52.92275914	56.68146334	58.29088937
87	52.68279648	56.3571346	57.97560285
88	52.21765345	55.73005907	57.57604095
89	52.017952	55.63419938	57.31761834
90	45.98908523	49.76486876	51.4821049
91	45.40662558	48.96655846	51.19024047
92	44.42102983	48.18770295	49.89651152
93	44.66256746	48.65975515	50.51517959
94	44.20293164	48.00916187	50.11271221
95	43.84300984	47.3334964	49.48227706
96	43.86754431	47.81204935	49.90954252
97	43.48851233	47.60429401	49.64486568
98	43.22422489	47.4305043	49.54135231
99	42.62145638	46.65789926	48.74646652
