# Supplementary material for: Enhanced human pose estimation using YOLOv8 with Integrated SimDLKA attention mechanism and DCIOU loss function: Analysis of human body behavior and posture
Source: PLoS One. 2025 May 7;20(5):e0318578. doi: 10.1371/journal.pone.0318578 (PMC12057905; doi:10.1371/journal.pone.0318578)
Supplement: S1 Data — XXX. (ZIP) [file pone.0318578.s001.zip › S1 Data/Fig5.DIOU Loss.csv]

Epoch	DIOU Loss
0	64.3661031
1	79.40011443
2	86.5000838
3	88.15746634
4	87.79241226
5	86.40052258
6	85.06089506
7	82.81445441
8	82.54701842
9	80.82473089
10	81.6280506
11	79.94610311
12	80.52589707
13	77.89417877
14	78.34391182
15	77.70634674
16	76.51384562
17	75.59062693
18	75.73301706
19	74.55887887
20	73.32308062
21	74.55871202
22	73.77899604
23	73.98097767
24	72.11790257
25	72.48729028
26	72.79306237
27	71.18429496
28	70.84868416
29	70.98313356
30	70.62679183
31	69.60726732
32	68.91262463
33	69.07919173
34	68.83481193
35	68.66793544
36	68.11547558
37	68.23850688
38	69.90979948
39	67.90367747
40	67.925795
41	67.62399775
42	66.65732138
43	67.28614806
44	66.15846154
45	66.63038975
46	66.35875031
47	66.51555657
48	66.05920466
49	65.71010675
50	65.30525394
51	65.40445215
52	64.6023169
53	64.89041442
54	64.25317009
55	64.18556445
56	64.1056948
57	64.12489006
58	63.79835188
59	62.59131521
60	62.58587082
61	62.28946023
62	62.3016537
63	62.28382609
64	62.35505844
65	61.3702933
66	63.26672892
67	62.54355201
68	61.43377065
69	60.60296462
70	61.24542354
71	60.67779226
72	60.32754716
73	60.17745719
74	60.3260158
75	59.95687722
76	59.69172551
77	59.72146626
78	59.18877369
79	59.64065638
80	59.19823797
81	58.76398772
82	59.11323268
83	58.50884958
84	58.1045267
85	57.98973896
86	58.29088937
87	57.97560285
88	57.57604095
89	57.31761834
90	51.4821049
91	51.19024047
92	49.89651152
93	50.51517959
94	50.11271221
95	49.48227706
96	49.90954252
97	49.64486568
98	49.54135231
99	48.74646652
