# Supplementary material for: Enhanced human pose estimation using YOLOv8 with Integrated SimDLKA attention mechanism and DCIOU loss function: Analysis of human body behavior and posture
Source: PLoS One. 2025 May 7;20(5):e0318578. doi: 10.1371/journal.pone.0318578 (PMC12057905; doi:10.1371/journal.pone.0318578)
Supplement: S1 Data — XXX. (ZIP) [file pone.0318578.s001.zip › S1 Data/Fig6.COCO AP values.xlsx]

## Sheet: Sheet1
	COCO Datasets
Methods	AP@50	AP@75	AP@M	AP@L
DeepCut	77.89	49.32	51.6	66.35
OpenPose	78.62	49.46	52.72	67.45
AlphaPose	81.64	52.75	55.84	70.85
FasterPose	82.77	54.45	56.82	72.32
HRNet	84.32	56.65	57.27	74.85
TransPose	84.65	56.18	58.92	74.86
YOLOv8-pose	83.92	55.68	57.72	74.62
Ours	85.18	56.25	59.32	76.86
