# Supplementary material for: Enhanced human pose estimation using YOLOv8 with Integrated SimDLKA attention mechanism and DCIOU loss function: Analysis of human body behavior and posture
Source: PLoS One. 2025 May 7;20(5):e0318578. doi: 10.1371/journal.pone.0318578 (PMC12057905; doi:10.1371/journal.pone.0318578)
Supplement: S1 Data — XXX. (ZIP) [file pone.0318578.s001.zip › S1 Data/Fig6.HP AP values.xlsx]

## Sheet: Sheet1
	HP Datasets
Methods	AP@50	AP@75	AP@M	AP@L
DeepCut	71.62	45.75	47.52	64.3
OpenPose	72.32	46.54	47.55	65.38
AlphaPose	75.66	49.35	51.45	67.72
FasterPose	77.64	50.54	52.65	68.94
HRNet	79.54	51.59	54.61	70.64
TransPose	79.51	51.92	55.33	70.72
YOLOv8-pose	78.68	51.08	54.44	70.23
Ours	79.88	52.85	56.24	73.16
