# Supplementary material for: Enhanced human pose estimation using YOLOv8 with Integrated SimDLKA attention mechanism and DCIOU loss function: Analysis of human body behavior and posture
Source: PLoS One. 2025 May 7;20(5):e0318578. doi: 10.1371/journal.pone.0318578 (PMC12057905; doi:10.1371/journal.pone.0318578)
Supplement: S1 Data — XXX. (ZIP) [file pone.0318578.s001.zip › S1 Data/Fig6.MPII AP values.xlsx]

## Sheet: Sheet1
	MPII Datasets
Methods	AP@50	AP@75	AP@M	AP@L
DeepCut	75.56	48.44	53.47	63.87
OpenPose	75.89	49.4	53.8	64.23
AlphaPose	77.42	51.65	55.97	65.95
FasterPose	79.52	52.78	57.23	67.87
HRNet	81.91	54.28	60.19	68.27
TransPose	82.83	55.64	60.23	68.97
YOLOv8-pose	81.35	53.97	59.63	68.65
Ours	83.04	56.15	61.51	71.18
