# Supplementary material for: Enhanced human pose estimation using YOLOv8 with Integrated SimDLKA attention mechanism and DCIOU loss function: Analysis of human body behavior and posture
Source: PLoS One. 2025 May 7;20(5):e0318578. doi: 10.1371/journal.pone.0318578 (PMC12057905; doi:10.1371/journal.pone.0318578)
Supplement: S1 Data — XXX. (ZIP) [file pone.0318578.s001.zip › S1 Data/Fig7.MPII FPS.xlsx]

## Sheet: Sheet1
	MPII Datasets
Methods	FPS
DeepCut	31
OpenPose	28
AlphaPose	24
FasterPose	29
HRNet	17
TransPose	12
YOLOv8-pose	36
Ours	40
