# Supplementary material for: Enhanced human pose estimation using YOLOv8 with Integrated SimDLKA attention mechanism and DCIOU loss function: Analysis of human body behavior and posture
Source: PLoS One. 2025 May 7;20(5):e0318578. doi: 10.1371/journal.pone.0318578 (PMC12057905; doi:10.1371/journal.pone.0318578)
Supplement: S1 File — (ZIP) [file pone.0318578.s002.zip]

Archive with 221 entries (196 files):
- suooprt information/block.py
- suooprt information/conv.py
- suooprt information/images/
- suooprt information/images/Fig 2.tif
- suooprt information/images/Fig 3.tif
- suooprt information/images/Fig 4.tif
- suooprt information/images/Fig 5.tif
- suooprt information/images/Fig 6.tif
- suooprt information/images/Fig 7.tif
- suooprt information/images/Fig 8.tif
- suooprt information/images/Fig 9.tif
- suooprt information/images/Fig1.tif
- suooprt information/loss.py
- suooprt information/metrics.py
- suooprt information/pose/
- suooprt information/pose/.idea/
- suooprt information/pose/.idea/.gitignore
- suooprt information/pose/.idea/inspectionProfiles/
- suooprt information/pose/.idea/inspectionProfiles/profiles_settings.xml
- suooprt information/pose/.idea/misc.xml
- suooprt information/pose/.idea/modules.xml
- suooprt information/pose/.idea/pose.iml
- suooprt information/pose/.idea/workspace.xml
- suooprt information/pose/predict/
- suooprt information/pose/predict/image1.png
- suooprt information/pose/predict2/
- suooprt information/pose/predict2/images2.png
- suooprt information/pose/predict3/
- suooprt information/pose/predict3/images3.jpg
- suooprt information/pose/predict4/
- suooprt information/pose/predict4/images3.jpg
- suooprt information/pose/predict5/
- suooprt information/pose/predict5/images2.png
- suooprt information/pose/predict6/
- suooprt information/pose/predict6/image1.png
- suooprt information/pose/train27/
- suooprt information/pose/train27/args.yaml
- suooprt information/pose/train27/weights/
- suooprt information/pose/train28/
- suooprt information/pose/train28/args.yaml
- suooprt information/pose/train28/labels.jpg
- suooprt information/pose/train28/labels_correlogram.jpg
- suooprt information/pose/train28/train_batch0.jpg
- suooprt information/pose/train28/train_batch1.jpg
- suooprt information/pose/train28/train_batch2.jpg
- suooprt information/pose/train28/weights/
- suooprt information/pose/train29/
- suooprt information/pose/train29/args.yaml
- suooprt information/pose/train29/labels.jpg
- suooprt information/pose/train29/labels_correlogram.jpg
- suooprt information/pose/train29/train_batch0.jpg
- suooprt information/pose/train29/train_batch1.jpg
- suooprt information/pose/train29/train_batch2.jpg
- suooprt information/pose/train29/weights/
- suooprt information/pose/train30/
- suooprt information/pose/train30/args.yaml
- suooprt information/pose/train30/BoxF1_curve.png
- suooprt information/pose/train30/BoxP_curve.png
- suooprt information/pose/train30/BoxPR_curve.png
- suooprt information/pose/train30/BoxR_curve.png
- suooprt information/pose/train30/confusion_matrix.png
- suooprt information/pose/train30/confusion_matrix_normalized.png
- suooprt information/pose/train30/labels.jpg
- suooprt information/pose/train30/labels_correlogram.jpg
- suooprt information/pose/train30/loss_history.json
- suooprt information/pose/train30/PoseF1_curve.png
- suooprt information/pose/train30/PoseP_curve.png
- suooprt information/pose/train30/PosePR_curve.png
- suooprt information/pose/train30/PoseR_curve.png
- suooprt information/pose/train30/results.csv
- suooprt information/pose/train30/results.png
- suooprt information/pose/train30/train_batch0.jpg
- suooprt information/pose/train30/train_batch1.jpg
- suooprt information/pose/train30/train_batch2.jpg
- suooprt information/pose/train30/val_batch0_labels.jpg
- suooprt information/pose/train30/val_batch0_pred.jpg
- suooprt information/pose/train30/val_batch1_labels.jpg
- suooprt information/pose/train30/val_batch1_pred.jpg
- suooprt information/pose/train30/val_batch2_labels.jpg
- suooprt information/pose/train30/val_batch2_pred.jpg
- suooprt information/pose/train30/weights/
- suooprt information/pose/train30/weights/best.pt
- suooprt information/pose/train30/weights/last.pt
- suooprt information/pose/train31/
- suooprt information/pose/train31/args.yaml
- suooprt information/pose/train31/BoxF1_curve.png
- suooprt information/pose/train31/BoxP_curve.png
- suooprt information/pose/train31/BoxPR_curve.png
- suooprt information/pose/train31/BoxR_curve.png
- suooprt information/pose/train31/confusion_matrix.png
- suooprt information/pose/train31/confusion_matrix_normalized.png
- suooprt information/pose/train31/labels.jpg
- suooprt information/pose/train31/labels_correlogram.jpg
- suooprt information/pose/train31/loss_history.json
- suooprt information/pose/train31/PoseF1_curve.png
- suooprt information/pose/train31/PoseP_curve.png
- suooprt information/pose/train31/PosePR_curve.png
- suooprt information/pose/train31/PoseR_curve.png
- suooprt information/pose/train31/results.csv
- suooprt information/pose/train31/results.png
- suooprt information/pose/train31/train_batch0.jpg
- suooprt information/pose/train31/train_batch1.jpg
- suooprt information/pose/train31/train_batch2.jpg
- suooprt information/pose/train31/val_batch0_labels.jpg
- suooprt information/pose/train31/val_batch0_pred.jpg
- suooprt information/pose/train31/val_batch1_labels.jpg
- suooprt information/pose/train31/val_batch1_pred.jpg
- suooprt information/pose/train31/val_batch2_labels.jpg
- suooprt information/pose/train31/val_batch2_pred.jpg
- suooprt information/pose/train31/weights/
- suooprt information/pose/train31/weights/best.pt
- suooprt information/pose/train31/weights/last.pt
- suooprt information/pose/train32/
- suooprt information/pose/train32/BoxF1_curve.png
- suooprt information/pose/train32/BoxP_curve.png
- suooprt information/pose/train32/BoxPR_curve.png
- suooprt information/pose/train32/BoxR_curve.png
- suooprt information/pose/train32/confusion_matrix.png
- suooprt information/pose/train32/confusion_matrix_normalized.png
- suooprt information/pose/train32/PoseF1_curve.png
- suooprt information/pose/train32/PoseP_curve.png
- suooprt information/pose/train32/PosePR_curve.png
- suooprt information/pose/train32/PoseR_curve.png
- suooprt information/pose/train32/val_batch0_labels.jpg
- suooprt information/pose/train32/val_batch0_pred.jpg
- suooprt information/pose/train33/
- suooprt information/pose/train33/args.yaml
- suooprt information/pose/train33/avg_loss_per_epoch.png
- suooprt information/pose/train33/BoxF1_curve.png
- suooprt information/pose/train33/BoxP_curve.png
- suooprt information/pose/train33/BoxPR_curve.png
- suooprt information/pose/train33/BoxR_curve.png
- suooprt information/pose/train33/confusion_matrix.png
- suooprt information/pose/train33/confusion_matrix_normalized.png
- suooprt information/pose/train33/labels.jpg
- suooprt information/pose/train33/labels_correlogram.jpg
- suooprt information/pose/train33/loss_history.json
- suooprt information/pose/train33/PoseF1_curve.png
- suooprt information/pose/train33/PoseP_curve.png
- suooprt information/pose/train33/PosePR_curve.png
- suooprt information/pose/train33/PoseR_curve.png
- suooprt information/pose/train33/results.csv
- suooprt information/pose/train33/results.png
- suooprt information/pose/train33/train_batch0.jpg
- suooprt information/pose/train33/train_batch1.jpg
- suooprt information/pose/train33/train_batch18540.jpg
- suooprt information/pose/train33/train_batch18541.jpg
- suooprt information/pose/train33/train_batch18542.jpg
- suooprt information/pose/train33/train_batch2.jpg
- suooprt information/pose/train33/val_batch0_labels.jpg
- suooprt information/pose/train33/val_batch0_pred.jpg
- suooprt information/pose/train33/val_batch1_labels.jpg
- suooprt information/pose/train33/val_batch1_pred.jpg
- suooprt information/pose/train33/val_batch2_labels.jpg
- suooprt information/pose/train33/val_batch2_pred.jpg
- suooprt information/pose/train33/weights/
- suooprt information/pose/train33/weights/best.pt
- suooprt information/pose/train33/weights/last.pt
- suooprt information/pose/train34/
- suooprt information/pose/train34/args.yaml
- suooprt information/pose/train34/avg_loss_per_epoch.png
- suooprt information/pose/train34/BoxF1_curve.png
- suooprt information/pose/train34/BoxP_curve.png
- suooprt information/pose/train34/BoxPR_curve.png
- suooprt information/pose/train34/BoxR_curve.png
- suooprt information/pose/train34/confusion_matrix.png
- suooprt information/pose/train34/confusion_matrix_normalized.png
- suooprt information/pose/train34/labels.jpg
- suooprt information/pose/train34/labels_correlogram.jpg
- suooprt information/pose/train34/loss_history.json
- suooprt information/pose/train34/PoseF1_curve.png
- suooprt information/pose/train34/PoseP_curve.png
- suooprt information/pose/train34/PosePR_curve.png
- suooprt information/pose/train34/PoseR_curve.png
- suooprt information/pose/train34/results.csv
- suooprt information/pose/train34/results.png
- suooprt information/pose/train34/train_batch0.jpg
- suooprt information/pose/train34/train_batch1.jpg
- suooprt information/pose/train34/train_batch18540.jpg
- suooprt information/pose/train34/train_batch18541.jpg
- suooprt information/pose/train34/train_batch18542.jpg
- suooprt information/pose/train34/train_batch2.jpg
- suooprt information/pose/train34/val_batch0_labels.jpg
- suooprt information/pose/train34/val_batch0_pred.jpg
- suooprt information/pose/train34/val_batch1_labels.jpg
- suooprt information/pose/train34/val_batch1_pred.jpg
- suooprt information/pose/train34/val_batch2_labels.jpg
- suooprt information/pose/train34/val_batch2_pred.jpg
- suooprt information/pose/train35/
- suooprt information/pose/train35/args.yaml
- suooprt information/pose/train35/avg_loss_per_epoch.png
- suooprt information/pose/train35/BoxF1_curve.png
- suooprt information/pose/train35/BoxP_curve.png
- suooprt information/pose/train35/BoxPR_curve.png
- suooprt information/pose/train35/BoxR_curve.png
- suooprt information/pose/train35/confusion_matrix.png
- suooprt information/pose/train35/confusion_matrix_normalized.png
- suooprt information/pose/train35/labels.jpg
- suooprt information/pose/train35/labels_correlogram.jpg
- suooprt information/pose/train35/loss_history.json
- suooprt information/pose/train35/PoseF1_curve.png
- suooprt information/pose/train35/PoseP_curve.png
- suooprt information/pose/train35/PosePR_curve.png
- suooprt information/pose/train35/PoseR_curve.png
- suooprt information/pose/train35/results.csv
- suooprt information/pose/train35/results.png
- suooprt information/pose/train35/train_batch0.jpg
- suooprt information/pose/train35/train_batch1.jpg
- suooprt information/pose/train35/train_batch18540.jpg
- suooprt information/pose/train35/train_batch18541.jpg
- suooprt information/pose/train35/train_batch18542.jpg
- suooprt information/pose/train35/train_batch2.jpg
- suooprt information/pose/train35/val_batch0_labels.jpg
- suooprt information/pose/train35/val_batch0_pred.jpg
- suooprt information/pose/train35/val_batch1_labels.jpg
- suooprt information/pose/train35/val_batch1_pred.jpg
- suooprt information/pose/train35/val_batch2_labels.jpg
- suooprt information/pose/train35/val_batch2_pred.jpg
- suooprt information/results.xlsx
- suooprt information/tal.py
- suooprt information/tasks.py
