# Supplementary material for: Enhanced human pose estimation using YOLOv8 with Integrated SimDLKA attention mechanism and DCIOU loss function: Analysis of human body behavior and posture
Source: PLoS One. 2025 May 7;20(5):e0318578. doi: 10.1371/journal.pone.0318578 (PMC12057905; doi:10.1371/journal.pone.0318578)
Supplement: S1 File — (ZIP) [file pone.0318578.s002.zip › suooprt information/pose/train30/loss_history.json]

[
    {
        "epoch": 0,
        "batch": 0,
        "loss": 38.96070098876953
    },
    {
        "epoch": 0,
        "batch": 1,
        "loss": 67.93992614746094
    },
    {
        "epoch": 0,
        "batch": 2,
        "loss": 124.97321319580078
    },
    {
        "epoch": 0,
        "batch": 3,
        "loss": 66.91702270507812
    },
    {
        "epoch": 0,
        "batch": 4,
        "loss": 73.1024169921875
    },
    {
        "epoch": 0,
        "batch": 5,
        "loss": 56.82940673828125
    },
    {
        "epoch": 0,
        "batch": 6,
        "loss": 67.71540069580078
    },
    {
        "epoch": 0,
        "batch": 7,
        "loss": 144.185546875
    },
    {
        "epoch": 0,
        "batch": 8,
        "loss": 38.16973876953125
    },
    {
        "epoch": 0,
        "batch": 9,
        "loss": 46.28221893310547
    },
    {
        "epoch": 0,
        "batch": 10,
        "loss": 75.36392211914062
    },
    {
        "epoch": 0,
        "batch": 11,
        "loss": 66.32378387451172
    },
    {
        "epoch": 0,
        "batch": 12,
        "loss": 55.64697265625
    },
    {
        "epoch": 0,
        "batch": 13,
        "loss": 56.14472961425781
    },
    {
        "epoch": 0,
        "batch": 14,
        "loss": 41.31228256225586
    },
    {
        "epoch": 0,
        "batch": 15,
        "loss": 40.268558502197266
    },
    {
        "epoch": 0,
        "batch": 16,
        "loss": 33.62105178833008
    },
    {
        "epoch": 0,
        "batch": 17,
        "loss": 46.9621696472168
    },
    {
        "epoch": 0,
        "batch": 18,
        "loss": 67.27838134765625
    },
    {
        "epoch": 0,
        "batch": 19,
        "loss": 45.40279769897461
    },
    {
        "epoch": 0,
        "batch": 20,
        "loss": 52.31732940673828
    },
    {
        "epoch": 0,
        "batch": 21,
        "loss": 59.31414794921875
    },
    {
        "epoch": 0,
        "batch": 22,
        "loss": 42.90779113769531
    },
    {
        "epoch": 0,
        "batch": 23,
        "loss": 46.00180435180664
    },
    {
        "epoch": 0,
        "batch": 24,
        "loss": 74.14398193359375
    },
    {
        "epoch": 0,
        "batch": 25,
        "loss": 57.87236022949219
    },
    {
        "epoch": 0,
        "batch": 26,
        "loss": 57.17216491699219
    },
    {
        "epoch": 0,
        "batch": 27,
        "loss": 50.16876983642578
    },
    {
        "epoch": 0,
        "batch": 28,
        "loss": 58.298423767089844
    },
    {
        "epoch": 0,
        "batch": 29,
        "loss": 72.56768035888672
    },
    {
        "epoch": 0,
        "batch": 30,
        "loss": 55.17988967895508
    },
    {
        "epoch": 0,
        "batch": 31,
        "loss": 53.79270935058594
    },
    {
        "epoch": 0,
        "batch": 32,
        "loss": 55.6230354309082
    },
    {
        "epoch": 0,
        "batch": 33,
        "loss": 76.3697509765625
    },
    {
        "epoch": 0,
        "batch": 34,
        "loss": 46.78166198730469
    },
    {
        "epoch": 0,
        "batch": 35,
        "loss": 58.455963134765625
    },
    {
        "epoch": 0,
        "batch": 36,
        "loss": 60.939693450927734
    },
    {
        "epoch": 0,
        "batch": 37,
        "loss": 50.04301452636719
    },
    {
        "epoch": 0,
        "batch": 38,
        "loss": 65.28672790527344
    },
    {
        "epoch": 0,
        "batch": 39,
        "loss": 47.09075927734375
    },
    {
        "epoch": 0,
        "batch": 40,
        "loss": 50.15778732299805
    },
    {
        "epoch": 0,
        "batch": 41,
        "loss": 59.32477569580078
    },
    {
        "epoch": 0,
        "batch": 42,
        "loss": 59.66215515136719
    },
    {
        "epoch": 0,
        "batch": 43,
        "loss": 86.44740295410156
    },
    {
        "epoch": 0,
        "batch": 44,
        "loss": 40.87207794189453
    },
    {
        "epoch": 0,
        "batch": 45,
        "loss": 44.42168045043945
    },
    {
        "epoch": 0,
        "batch": 46,
        "loss": 58.51078796386719
    },
    {
        "epoch": 0,
        "batch": 47,
        "loss": 37.61981964111328
    },
    {
        "epoch": 0,
        "batch": 48,
        "loss": 42.61737823486328
    },
    {
        "epoch": 0,
        "batch": 49,
        "loss": 60.56599807739258
    },
    {
        "epoch": 0,
        "batch": 50,
        "loss": 70.29446411132812
    },
    {
        "epoch": 0,
        "batch": 51,
        "loss": 41.06663513183594
    },
    {
        "epoch": 0,
        "batch": 52,
        "loss": 50.66888427734375
    },
    {
        "epoch": 0,
        "batch": 53,
        "loss": 50.42527770996094
    },
    {
        "epoch": 0,
        "batch": 54,
        "loss": 41.38410186767578
    },
    {
        "epoch": 0,
        "batch": 55,
        "loss": 56.63593673706055
    },
    {
        "epoch": 0,
        "batch": 56,
        "loss": 45.19490051269531
    },
    {
        "epoch": 0,
        "batch": 57,
        "loss": 59.687294006347656
    },
    {
        "epoch": 0,
        "batch": 58,
        "loss": 70.85442352294922
    },
    {
        "epoch": 0,
        "batch": 59,
        "loss": 78.1547622680664
    },
    {
        "epoch": 0,
        "batch": 60,
        "loss": 54.47395324707031
    },
    {
        "epoch": 0,
        "batch": 61,
        "loss": 52.565147399902344
    },
    {
        "epoch": 0,
        "batch": 62,
        "loss": 52.876914978027344
    },
    {
        "epoch": 0,
        "batch": 63,
        "loss": 40.65327453613281
    },
    {
        "epoch": 0,
        "batch": 64,
        "loss": 44.0062370300293
    },
    {
        "epoch": 0,
        "batch": 65,
        "loss": 62.1875114440918
    },
    {
        "epoch": 0,
        "batch": 66,
        "loss": 73.93624114990234
    },
    {
        "epoch": 0,
        "batch": 67,
        "loss": 68.8180923461914
    },
    {
        "epoch": 0,
        "batch": 68,
        "loss": 48.580970764160156
    },
    {
        "epoch": 0,
        "batch": 69,
        "loss": 46.9407958984375
    },
    {
        "epoch": 0,
        "batch": 70,
        "loss": 65.89112854003906
    },
    {
        "epoch": 0,
        "batch": 71,
        "loss": 52.95762634277344
    },
    {
        "epoch": 0,
        "batch": 72,
        "loss": 52.18244934082031
    },
    {
        "epoch": 0,
        "batch": 73,
        "loss": 59.40994644165039
    },
    {
        "epoch": 0,
        "batch": 74,
        "loss": 55.53483963012695
    },
    {
        "epoch": 0,
        "batch": 75,
        "loss": 44.23221969604492
    },
    {
        "epoch": 0,
        "batch": 76,
        "loss": 47.471900939941406
    },
    {
        "epoch": 0,
        "batch": 77,
        "loss": 66.67048645019531
    },
    {
        "epoch": 0,
        "batch": 78,
        "loss": 43.34868621826172
    },
    {
        "epoch": 0,
        "batch": 79,
        "loss": 49.897308349609375
    },
    {
        "epoch": 0,
        "batch": 80,
        "loss": 67.16928100585938
    },
    {
        "epoch": 0,
        "batch": 81,
        "loss": 60.031044006347656
    },
    {
        "epoch": 0,
        "batch": 82,
        "loss": 60.20376968383789
    },
    {
        "epoch": 0,
        "batch": 83,
        "loss": 81.75267028808594
    },
    {
        "epoch": 0,
        "batch": 84,
        "loss": 55.465248107910156
    },
    {
        "epoch": 0,
        "batch": 85,
        "loss": 67.95883178710938
    },
    {
        "epoch": 0,
        "batch": 86,
        "loss": 39.93360137939453
    },
    {
        "epoch": 0,
        "batch": 87,
        "loss": 55.519405364990234
    },
    {
        "epoch": 0,
        "batch": 88,
        "loss": 50.700374603271484
    },
    {
        "epoch": 0,
        "batch": 89,
        "loss": 57.290130615234375
    },
    {
        "epoch": 0,
        "batch": 90,
        "loss": 66.41574096679688
    },
    {
        "epoch": 0,
        "batch": 91,
        "loss": 51.253936767578125
    },
    {
        "epoch": 0,
        "batch": 92,
        "loss": 62.95083236694336
    },
    {
        "epoch": 0,
        "batch": 93,
        "loss": 54.60482406616211
    },
    {
        "epoch": 0,
        "batch": 94,
        "loss": 63.76941680908203
    },
    {
        "epoch": 0,
        "batch": 95,
        "loss": 46.59659957885742
    },
    {
        "epoch": 0,
        "batch": 96,
        "loss": 83.87438201904297
    },
    {
        "epoch": 0,
        "batch": 97,
        "loss": 64.60897827148438
    },
    {
        "epoch": 0,
        "batch": 98,
        "loss": 72.54612731933594
    },
    {
        "epoch": 0,
        "batch": 99,
        "loss": 38.98774337768555
    },
    {
        "epoch": 0,
        "batch": 100,
        "loss": 76.72410583496094
    },
    {
        "epoch": 0,
        "batch": 101,
        "loss": 77.54756927490234
    },
    {
        "epoch": 0,
        "batch": 102,
        "loss": 62.96619415283203
    },
    {
        "epoch": 0,
        "batch": 103,
        "loss": 44.771175384521484
    },
    {
        "epoch": 0,
        "batch": 104,
        "loss": 60.643035888671875
    },
    {
        "epoch": 0,
        "batch": 105,
        "loss": 53.63642501831055
    },
    {
        "epoch": 0,
        "batch": 106,
        "loss": 80.55770874023438
    },
    {
        "epoch": 0,
        "batch": 107,
        "loss": 69.0177001953125
    },
    {
        "epoch": 0,
        "batch": 108,
        "loss": 57.65544128417969
    },
    {
        "epoch": 0,
        "batch": 109,
        "loss": 57.73938751220703
    },
    {
        "epoch": 0,
        "batch": 110,
        "loss": 42.16981887817383
    },
    {
        "epoch": 0,
        "batch": 111,
        "loss": 57.056053161621094
    },
    {
        "epoch": 0,
        "batch": 112,
        "loss": 73.66868591308594
    },
    {
        "epoch": 0,
        "batch": 113,
        "loss": 51.33415985107422
    },
    {
        "epoch": 0,
        "batch": 114,
        "loss": 69.66435241699219
    },
    {
        "epoch": 0,
        "batch": 115,
        "loss": 58.52534484863281
    },
    {
        "epoch": 0,
        "batch": 116,
        "loss": 52.53660202026367
    },
    {
        "epoch": 0,
        "batch": 117,
        "loss": 52.35980224609375
    },
    {
        "epoch": 0,
        "batch": 118,
        "loss": 65.44377136230469
    },
    {
        "epoch": 0,
        "batch": 119,
        "loss": 43.22365188598633
    },
    {
        "epoch": 0,
        "batch": 120,
        "loss": 79.86351776123047
    },
    {
        "epoch": 0,
        "batch": 121,
        "loss": 94.14218139648438
    },
    {
        "epoch": 0,
        "batch": 122,
        "loss": 51.30683135986328
    },
    {
        "epoch": 0,
        "batch": 123,
        "loss": 54.81718444824219
    },
    {
        "epoch": 0,
        "batch": 124,
        "loss": 70.98719787597656
    },
    {
        "epoch": 0,
        "batch": 125,
        "loss": 65.38883972167969
    },
    {
        "epoch": 0,
        "batch": 126,
        "loss": 47.10033416748047
    },
    {
        "epoch": 0,
        "batch": 127,
        "loss": 56.5820426940918
    },
    {
        "epoch": 0,
        "batch": 128,
        "loss": 62.16614532470703
    },
    {
        "epoch": 0,
        "batch": 129,
        "loss": 72.28715515136719
    },
    {
        "epoch": 0,
        "batch": 130,
        "loss": 58.42308807373047
    },
    {
        "epoch": 0,
        "batch": 131,
        "loss": 55.19491958618164
    },
    {
        "epoch": 0,
        "batch": 132,
        "loss": 58.07696533203125
    },
    {
        "epoch": 0,
        "batch": 133,
        "loss": 61.402618408203125
    },
    {
        "epoch": 0,
        "batch": 134,
        "loss": 71.55614471435547
    },
    {
        "epoch": 0,
        "batch": 135,
        "loss": 68.19197082519531
    },
    {
        "epoch": 0,
        "batch": 136,
        "loss": 61.146785736083984
    },
    {
        "epoch": 0,
        "batch": 137,
        "loss": 63.7602424621582
    },
    {
        "epoch": 0,
        "batch": 138,
        "loss": 57.63841247558594
    },
    {
        "epoch": 0,
        "batch": 139,
        "loss": 41.842864990234375
    },
    {
        "epoch": 0,
        "batch": 140,
        "loss": 70.94725036621094
    },
    {
        "epoch": 0,
        "batch": 141,
        "loss": 40.325843811035156
    },
    {
        "epoch": 0,
        "batch": 142,
        "loss": 43.152374267578125
    },
    {
        "epoch": 0,
        "batch": 143,
        "loss": 64.17456817626953
    },
    {
        "epoch": 0,
        "batch": 144,
        "loss": 58.60396957397461
    },
    {
        "epoch": 0,
        "batch": 145,
        "loss": 67.83706665039062
    },
    {
        "epoch": 0,
        "batch": 146,
        "loss": 59.88007354736328
    },
    {
        "epoch": 0,
        "batch": 147,
        "loss": 61.36737823486328
    },
    {
        "epoch": 0,
        "batch": 148,
        "loss": 67.88722229003906
    },
    {
        "epoch": 0,
        "batch": 149,
        "loss": 59.29125213623047
    },
    {
        "epoch": 0,
        "batch": 150,
        "loss": 49.75730895996094
    },
    {
        "epoch": 0,
        "batch": 151,
        "loss": 64.71622467041016
    },
    {
        "epoch": 0,
        "batch": 152,
        "loss": 65.32490539550781
    },
    {
        "epoch": 0,
        "batch": 153,
        "loss": 70.98045349121094
    },
    {
        "epoch": 0,
        "batch": 154,
        "loss": 52.3730583190918
    },
    {
        "epoch": 0,
        "batch": 155,
        "loss": 44.56338119506836
    },
    {
        "epoch": 0,
        "batch": 156,
        "loss": 72.47887420654297
    },
    {
        "epoch": 0,
        "batch": 157,
        "loss": 46.16213607788086
    },
    {
        "epoch": 0,
        "batch": 158,
        "loss": 54.563621520996094
    },
    {
        "epoch": 0,
        "batch": 159,
        "loss": 64.29407501220703
    },
    {
        "epoch": 0,
        "batch": 160,
        "loss": 52.045082092285156
    },
    {
        "epoch": 0,
        "batch": 161,
        "loss": 72.6254653930664
    },
    {
        "epoch": 0,
        "batch": 162,
        "loss": 45.06939697265625
    },
    {
        "epoch": 0,
        "batch": 163,
        "loss": 56.317726135253906
    },
    {
        "epoch": 0,
        "batch": 164,
        "loss": 61.68025207519531
    },
    {
        "epoch": 0,
        "batch": 165,
        "loss": 45.017616271972656
    },
    {
        "epoch": 0,
        "batch": 166,
        "loss": 53.053375244140625
    },
    {
        "epoch": 0,
        "batch": 167,
        "loss": 56.769622802734375
    },
    {
        "epoch": 0,
        "batch": 168,
        "loss": 56.99904251098633
    },
    {
        "epoch": 0,
        "batch": 169,
        "loss": 61.00304412841797
    },
    {
        "epoch": 0,
        "batch": 170,
        "loss": 57.621273040771484
    },
    {
        "epoch": 0,
        "batch": 171,
        "loss": 79.00578308105469
    },
    {
        "epoch": 0,
        "batch": 172,
        "loss": 57.994285583496094
    },
    {
        "epoch": 0,
        "batch": 173,
        "loss": 69.44364166259766
    },
    {
        "epoch": 0,
        "batch": 174,
        "loss": 70.93627166748047
    },
    {
        "epoch": 0,
        "batch": 175,
        "loss": 52.36918640136719
    },
    {
        "epoch": 0,
        "batch": 176,
        "loss": 52.91920471191406
    },
    {
        "epoch": 0,
        "batch": 177,
        "loss": 62.31268310546875
    },
    {
        "epoch": 0,
        "batch": 178,
        "loss": 50.961280822753906
    },
    {
        "epoch": 0,
        "batch": 179,
        "loss": 46.119625091552734
    },
    {
        "epoch": 0,
        "batch": 180,
        "loss": 54.460792541503906
    },
    {
        "epoch": 0,
        "batch": 181,
        "loss": 71.56747436523438
    },
    {
        "epoch": 0,
        "batch": 182,
        "loss": 56.18782424926758
    },
    {
        "epoch": 0,
        "batch": 183,
        "loss": 50.14352035522461
    },
    {
        "epoch": 0,
        "batch": 184,
        "loss": 57.55902862548828
    },
    {
        "epoch": 0,
        "batch": 185,
        "loss": 57.47090530395508
    },
    {
        "epoch": 0,
        "batch": 186,
        "loss": 44.48707580566406
    },
    {
        "epoch": 0,
        "batch": 187,
        "loss": 65.13157653808594
    },
    {
        "epoch": 0,
        "batch": 188,
        "loss": 67.34355163574219
    },
    {
        "epoch": 0,
        "batch": 189,
        "loss": 53.940208435058594
    },
    {
        "epoch": 0,
        "batch": 190,
        "loss": 55.67433166503906
    },
    {
        "epoch": 0,
        "batch": 191,
        "loss": 68.14228057861328
    },
    {
        "epoch": 0,
        "batch": 192,
        "loss": 46.35224914550781
    },
    {
        "epoch": 0,
        "batch": 193,
        "loss": 59.305030822753906
    },
    {
        "epoch": 0,
        "batch": 194,
        "loss": 56.417625427246094
    },
    {
        "epoch": 0,
        "batch": 195,
        "loss": 58.960243225097656
    },
    {
        "epoch": 0,
        "batch": 196,
        "loss": 53.71642303466797
    },
    {
        "epoch": 0,
        "batch": 197,
        "loss": 74.64826965332031
    },
    {
        "epoch": 0,
        "batch": 198,
        "loss": 69.24832153320312
    },
    {
        "epoch": 0,
        "batch": 199,
        "loss": 59.37315368652344
    },
    {
        "epoch": 0,
        "batch": 200,
        "loss": 68.35568237304688
    },
    {
        "epoch": 0,
        "batch": 201,
        "loss": 69.48213958740234
    },
    {
        "epoch": 0,
        "batch": 202,
        "loss": 65.89527130126953
    },
    {
        "epoch": 0,
        "batch": 203,
        "loss": 52.737327575683594
    },
    {
        "epoch": 0,
        "batch": 204,
        "loss": 64.3072280883789
    },
    {
        "epoch": 0,
        "batch": 205,
        "loss": 68.47122192382812
    },
    {
        "epoch": 0,
        "batch": 206,
        "loss": 61.3054084777832
    },
    {
        "epoch": 0,
        "batch": 207,
        "loss": 65.36672973632812
    },
    {
        "epoch": 0,
        "batch": 208,
        "loss": 60.80089569091797
    },
    {
        "epoch": 0,
        "batch": 209,
        "loss": 71.04708099365234
    },
    {
        "epoch": 0,
        "batch": 210,
        "loss": 73.34436798095703
    },
    {
        "epoch": 0,
        "batch": 211,
        "loss": 66.74837493896484
    },
    {
        "epoch": 0,
        "batch": 212,
        "loss": 58.49224853515625
    },
    {
        "epoch": 0,
        "batch": 213,
        "loss": 64.97483825683594
    },
    {
        "epoch": 0,
        "batch": 214,
        "loss": 56.19139099121094
    },
    {
        "epoch": 0,
        "batch": 215,
        "loss": 84.02262115478516
    },
    {
        "epoch": 0,
        "batch": 216,
        "loss": 71.46796417236328
    },
    {
        "epoch": 0,
        "batch": 217,
        "loss": 55.64807891845703
    },
    {
        "epoch": 0,
        "batch": 218,
        "loss": 62.81915283203125
    },
    {
        "epoch": 0,
        "batch": 219,
        "loss": 70.82247161865234
    },
    {
        "epoch": 0,
        "batch": 220,
        "loss": 58.02579879760742
    },
    {
        "epoch": 0,
        "batch": 221,
        "loss": 62.28977966308594
    },
    {
        "epoch": 0,
        "batch": 222,
        "loss": 54.57538604736328
    },
    {
        "epoch": 0,
        "batch": 223,
        "loss": 67.66881561279297
    },
    {
        "epoch": 0,
        "batch": 224,
        "loss": 52.53090286254883
    },
    {
        "epoch": 0,
        "batch": 225,
        "loss": 58.51262283325195
    },
    {
        "epoch": 0,
        "batch": 226,
        "loss": 50.79309844970703
    },
    {
        "epoch": 0,
        "batch": 227,
        "loss": 63.61613464355469
    },
    {
        "epoch": 0,
        "batch": 228,
        "loss": 61.18524169921875
    },
    {
        "epoch": 0,
        "batch": 229,
        "loss": 61.997581481933594
    },
    {
        "epoch": 0,
        "batch": 230,
        "loss": 66.50904083251953
    },
    {
        "epoch": 0,
        "batch": 231,
        "loss": 76.63424682617188
    },
    {
        "epoch": 0,
        "batch": 232,
        "loss": 81.59432220458984
    },
    {
        "epoch": 0,
        "batch": 233,
        "loss": 81.77223205566406
    },
    {
        "epoch": 0,
        "batch": 234,
        "loss": 73.72391510009766
    },
    {
        "epoch": 0,
        "batch": 235,
        "loss": 78.9847640991211
    },
    {
        "epoch": 0,
        "batch": 236,
        "loss": 58.50823974609375
    },
    {
        "epoch": 0,
        "batch": 237,
        "loss": 84.64266204833984
    },
    {
        "epoch": 0,
        "batch": 238,
        "loss": 80.02483367919922
    },
    {
        "epoch": 0,
        "batch": 239,
        "loss": 83.77195739746094
    },
    {
        "epoch": 0,
        "batch": 240,
        "loss": 58.689334869384766
    },
    {
        "epoch": 0,
        "batch": 241,
        "loss": 84.1200180053711
    },
    {
        "epoch": 0,
        "batch": 242,
        "loss": 83.76246643066406
    },
    {
        "epoch": 0,
        "batch": 243,
        "loss": 63.25754165649414
    },
    {
        "epoch": 0,
        "batch": 244,
        "loss": 82.02761840820312
    },
    {
        "epoch": 0,
        "batch": 245,
        "loss": 75.5399398803711
    },
    {
        "epoch": 0,
        "batch": 246,
        "loss": 76.12276458740234
    },
    {
        "epoch": 0,
        "batch": 247,
        "loss": 78.25663757324219
    },
    {
        "epoch": 0,
        "batch": 248,
        "loss": 66.6792984008789
    },
    {
        "epoch": 0,
        "batch": 249,
        "loss": 66.80645751953125
    },
    {
        "epoch": 0,
        "batch": 250,
        "loss": 63.11824417114258
    },
    {
        "epoch": 0,
        "batch": 251,
        "loss": 77.07905578613281
    },
    {
        "epoch": 0,
        "batch": 252,
        "loss": 60.144710540771484
    },
    {
        "epoch": 0,
        "batch": 253,
        "loss": 83.3930892944336
    },
    {
        "epoch": 0,
        "batch": 254,
        "loss": 63.433738708496094
    },
    {
        "epoch": 0,
        "batch": 255,
        "loss": 63.072845458984375
    },
    {
        "epoch": 0,
        "batch": 256,
        "loss": 78.83370971679688
    },
    {
        "epoch": 0,
        "batch": 257,
        "loss": 78.25062561035156
    },
    {
        "epoch": 0,
        "batch": 258,
        "loss": 91.70885467529297
    },
    {
        "epoch": 0,
        "batch": 259,
        "loss": 74.7841796875
    },
    {
        "epoch": 0,
        "batch": 260,
        "loss": 59.89133071899414
    },
    {
        "epoch": 0,
        "batch": 261,
        "loss": 95.27313232421875
    },
    {
        "epoch": 0,
        "batch": 262,
        "loss": 64.44477844238281
    },
    {
        "epoch": 0,
        "batch": 263,
        "loss": 82.35137176513672
    },
    {
        "epoch": 0,
        "batch": 264,
        "loss": 66.41510009765625
    },
    {
        "epoch": 0,
        "batch": 265,
        "loss": 55.314056396484375
    },
    {
        "epoch": 0,
        "batch": 266,
        "loss": 81.78596496582031
    },
    {
        "epoch": 0,
        "batch": 267,
        "loss": 66.37110137939453
    },
    {
        "epoch": 0,
        "batch": 268,
        "loss": 62.97352600097656
    },
    {
        "epoch": 0,
        "batch": 269,
        "loss": 75.52843475341797
    },
    {
        "epoch": 0,
        "batch": 270,
        "loss": 73.52376556396484
    },
    {
        "epoch": 0,
        "batch": 271,
        "loss": 69.28768157958984
    },
    {
        "epoch": 0,
        "batch": 272,
        "loss": 80.17942810058594
    },
    {
        "epoch": 0,
        "batch": 273,
        "loss": 68.17330932617188
    },
    {
        "epoch": 0,
        "batch": 274,
        "loss": 81.36372375488281
    },
    {
        "epoch": 0,
        "batch": 275,
        "loss": 76.70721435546875
    },
    {
        "epoch": 0,
        "batch": 276,
        "loss": 53.104270935058594
    },
    {
        "epoch": 0,
        "batch": 277,
        "loss": 77.79466247558594
    },
    {
        "epoch": 0,
        "batch": 278,
        "loss": 52.80950164794922
    },
    {
        "epoch": 0,
        "batch": 279,
        "loss": 75.78662109375
    },
    {
        "epoch": 0,
        "batch": 280,
        "loss": 72.13371276855469
    },
    {
        "epoch": 0,
        "batch": 281,
        "loss": 51.587669372558594
    },
    {
        "epoch": 0,
        "batch": 282,
        "loss": 76.17668914794922
    },
    {
        "epoch": 0,
        "batch": 283,
        "loss": 90.0345458984375
    },
    {
        "epoch": 0,
        "batch": 284,
        "loss": 67.80335235595703
    },
    {
        "epoch": 0,
        "batch": 285,
        "loss": 77.40247344970703
    },
    {
        "epoch": 0,
        "batch": 286,
        "loss": 79.63480377197266
    },
    {
        "epoch": 0,
        "batch": 287,
        "loss": 75.11209869384766
    },
    {
        "epoch": 0,
        "batch": 288,
        "loss": 70.65213775634766
    },
    {
        "epoch": 0,
        "batch": 289,
        "loss": 75.47599792480469
    },
    {
        "epoch": 0,
        "batch": 290,
        "loss": 58.493186950683594
    },
    {
        "epoch": 0,
        "batch": 291,
        "loss": 55.4610710144043
    },
    {
        "epoch": 0,
        "batch": 292,
        "loss": 80.68215942382812
    },
    {
        "epoch": 0,
        "batch": 293,
        "loss": 72.72956085205078
    },
    {
        "epoch": 0,
        "batch": 294,
        "loss": 65.74329376220703
    },
    {
        "epoch": 0,
        "batch": 295,
        "loss": 68.73345184326172
    },
    {
        "epoch": 0,
        "batch": 296,
        "loss": 86.90542602539062
    },
    {
        "epoch": 0,
        "batch": 297,
        "loss": 85.37158966064453
    },
    {
        "epoch": 0,
        "batch": 298,
        "loss": 89.9758529663086
    },
    {
        "epoch": 0,
        "batch": 299,
        "loss": 82.59160614013672
    },
    {
        "epoch": 0,
        "batch": 300,
        "loss": 72.8493881225586
    },
    {
        "epoch": 0,
        "batch": 301,
        "loss": 85.29747009277344
    },
    {
        "epoch": 0,
        "batch": 302,
        "loss": 82.41062927246094
    },
    {
        "epoch": 0,
        "batch": 303,
        "loss": 84.93848419189453
    },
    {
        "epoch": 0,
        "batch": 304,
        "loss": 67.28401184082031
    },
    {
        "epoch": 0,
        "batch": 305,
        "loss": 72.62637329101562
    },
    {
        "epoch": 0,
        "batch": 306,
        "loss": 76.53250122070312
    },
    {
        "epoch": 0,
        "batch": 307,
        "loss": 61.797889709472656
    },
    {
        "epoch": 0,
        "batch": 308,
        "loss": 82.56419372558594
    },
    {
        "epoch": 0,
        "batch": 309,
        "loss": 97.76396179199219
    },
    {
        "epoch": 0,
        "batch": 310,
        "loss": 80.8357925415039
    },
    {
        "epoch": 0,
        "batch": 311,
        "loss": 80.2895736694336
    },
    {
        "epoch": 0,
        "batch": 312,
        "loss": 85.12609100341797
    },
    {
        "epoch": 0,
        "batch": 313,
        "loss": 81.19031524658203
    },
    {
        "epoch": 0,
        "batch": 314,
        "loss": 68.00321960449219
    },
    {
        "epoch": 0,
        "batch": 315,
        "loss": 94.43566131591797
    },
    {
        "epoch": 0,
        "batch": 316,
        "loss": 78.81265258789062
    },
    {
        "epoch": 0,
        "batch": 317,
        "loss": 85.34235382080078
    },
    {
        "epoch": 0,
        "batch": 318,
        "loss": 61.83784103393555
    },
    {
        "epoch": 0,
        "batch": 319,
        "loss": 64.08314514160156
    },
    {
        "epoch": 0,
        "batch": 320,
        "loss": 76.96112823486328
    },
    {
        "epoch": 0,
        "batch": 321,
        "loss": 81.84746551513672
    },
    {
        "epoch": 0,
        "batch": 322,
        "loss": 69.25069427490234
    },
    {
        "epoch": 0,
        "batch": 323,
        "loss": 81.59954071044922
    },
    {
        "epoch": 0,
        "batch": 324,
        "loss": 89.52244567871094
    },
    {
        "epoch": 0,
        "batch": 325,
        "loss": 87.28321075439453
    },
    {
        "epoch": 0,
        "batch": 326,
        "loss": 70.8320083618164
    },
    {
        "epoch": 0,
        "batch": 327,
        "loss": 71.94071197509766
    },
    {
        "epoch": 0,
        "batch": 328,
        "loss": 73.67840576171875
    },
    {
        "epoch": 0,
        "batch": 329,
        "loss": 87.2975082397461
    },
    {
        "epoch": 0,
        "batch": 330,
        "loss": 60.999847412109375
    },
    {
        "epoch": 0,
        "batch": 331,
        "loss": 83.09456634521484
    },
    {
        "epoch": 0,
        "batch": 332,
        "loss": 61.541099548339844
    },
    {
        "epoch": 0,
        "batch": 333,
        "loss": 59.347145080566406
    },
    {
        "epoch": 0,
        "batch": 334,
        "loss": 93.30168151855469
    },
    {
        "epoch": 0,
        "batch": 335,
        "loss": 75.28091430664062
    },
    {
        "epoch": 0,
        "batch": 336,
        "loss": 64.9961166381836
    },
    {
        "epoch": 0,
        "batch": 337,
        "loss": 82.99510192871094
    },
    {
        "epoch": 0,
        "batch": 338,
        "loss": 82.34510803222656
    },
    {
        "epoch": 0,
        "batch": 339,
        "loss": 77.67508697509766
    },
    {
        "epoch": 0,
        "batch": 340,
        "loss": 61.60364532470703
    },
    {
        "epoch": 0,
        "batch": 341,
        "loss": 71.54823303222656
    },
    {
        "epoch": 0,
        "batch": 342,
        "loss": 69.75736999511719
    },
    {
        "epoch": 0,
        "batch": 343,
        "loss": 68.20005798339844
    },
    {
        "epoch": 0,
        "batch": 344,
        "loss": 94.44181823730469
    },
    {
        "epoch": 0,
        "batch": 345,
        "loss": 78.4399642944336
    },
    {
        "epoch": 0,
        "batch": 346,
        "loss": 66.7718734741211
    },
    {
        "epoch": 0,
        "batch": 347,
        "loss": 56.970237731933594
    },
    {
        "epoch": 0,
        "batch": 348,
        "loss": 79.35299682617188
    },
    {
        "epoch": 0,
        "batch": 349,
        "loss": 62.10174560546875
    },
    {
        "epoch": 0,
        "batch": 350,
        "loss": 79.8403549194336
    },
    {
        "epoch": 0,
        "batch": 351,
        "loss": 92.119873046875
    },
    {
        "epoch": 0,
        "batch": 352,
        "loss": 69.61325073242188
    },
    {
        "epoch": 0,
        "batch": 353,
        "loss": 88.32160949707031
    },
    {
        "epoch": 0,
        "batch": 354,
        "loss": 84.24226379394531
    },
    {
        "epoch": 0,
        "batch": 355,
        "loss": 50.66952133178711
    },
    {
        "epoch": 0,
        "batch": 356,
        "loss": 69.39892578125
    },
    {
        "epoch": 0,
        "batch": 357,
        "loss": 80.9181137084961
    },
    {
        "epoch": 0,
        "batch": 358,
        "loss": 62.823856353759766
    },
    {
        "epoch": 0,
        "batch": 359,
        "loss": 80.37781524658203
    },
    {
        "epoch": 0,
        "batch": 360,
        "loss": 80.00241088867188
    },
    {
        "epoch": 0,
        "batch": 361,
        "loss": 88.56777954101562
    },
    {
        "epoch": 0,
        "batch": 362,
        "loss": 85.25019836425781
    },
    {
        "epoch": 0,
        "batch": 363,
        "loss": 73.66519165039062
    },
    {
        "epoch": 0,
        "batch": 364,
        "loss": 76.74309539794922
    },
    {
        "epoch": 0,
        "batch": 365,
        "loss": 76.39094543457031
    },
    {
        "epoch": 0,
        "batch": 366,
        "loss": 78.58161163330078
    },
    {
        "epoch": 0,
        "batch": 367,
        "loss": 80.35125732421875
    },
    {
        "epoch": 0,
        "batch": 368,
        "loss": 82.2672348022461
    },
    {
        "epoch": 0,
        "batch": 369,
        "loss": 75.05215454101562
    },
    {
        "epoch": 0,
        "batch": 370,
        "loss": 75.63431549072266
    },
    {
        "epoch": 0,
        "batch": 371,
        "loss": 87.39958953857422
    },
    {
        "epoch": 0,
        "batch": 372,
        "loss": 69.01651000976562
    },
    {
        "epoch": 0,
        "batch": 373,
        "loss": 71.51976776123047
    },
    {
        "epoch": 0,
        "batch": 374,
        "loss": 75.60037231445312
    },
    {
        "epoch": 0,
        "batch": 375,
        "loss": 67.7621078491211
    },
    {
        "epoch": 0,
        "batch": 376,
        "loss": 71.78721618652344
    },
    {
        "epoch": 0,
        "batch": 377,
        "loss": 83.793212890625
    },
    {
        "epoch": 0,
        "batch": 378,
        "loss": 74.28939819335938
    },
    {
        "epoch": 0,
        "batch": 379,
        "loss": 88.55156707763672
    },
    {
        "epoch": 0,
        "batch": 380,
        "loss": 85.75247955322266
    },
    {
        "epoch": 0,
        "batch": 381,
        "loss": 71.31217193603516
    },
    {
        "epoch": 0,
        "batch": 382,
        "loss": 76.16287231445312
    },
    {
        "epoch": 0,
        "batch": 383,
        "loss": 74.6158676147461
    },
    {
        "epoch": 0,
        "batch": 384,
        "loss": 80.01464080810547
    },
    {
        "epoch": 0,
        "batch": 385,
        "loss": 65.22713470458984
    },
    {
        "epoch": 0,
        "batch": 386,
        "loss": 71.36943817138672
    },
    {
        "epoch": 0,
        "batch": 387,
        "loss": 80.33319854736328
    },
    {
        "epoch": 0,
        "batch": 388,
        "loss": 61.019248962402344
    },
    {
        "epoch": 0,
        "batch": 389,
        "loss": 72.09980773925781
    },
    {
        "epoch": 0,
        "batch": 390,
        "loss": 77.10981750488281
    },
    {
        "epoch": 0,
        "batch": 391,
        "loss": 77.08194732666016
    },
    {
        "epoch": 0,
        "batch": 392,
        "loss": 74.3170166015625
    },
    {
        "epoch": 0,
        "batch": 393,
        "loss": 84.9919662475586
    },
    {
        "epoch": 0,
        "batch": 394,
        "loss": 80.71543884277344
    },
    {
        "epoch": 0,
        "batch": 395,
        "loss": 86.38301086425781
    },
    {
        "epoch": 0,
        "batch": 396,
        "loss": 85.96976470947266
    },
    {
        "epoch": 0,
        "batch": 397,
        "loss": 81.82513427734375
    },
    {
        "epoch": 0,
        "batch": 398,
        "loss": 77.51756286621094
    },
    {
        "epoch": 0,
        "batch": 399,
        "loss": 86.36121368408203
    },
    {
        "epoch": 0,
        "batch": 400,
        "loss": 83.86095428466797
    },
    {
        "epoch": 0,
        "batch": 401,
        "loss": 73.70553588867188
    },
    {
        "epoch": 0,
        "batch": 402,
        "loss": 70.91516876220703
    },
    {
        "epoch": 0,
        "batch": 403,
        "loss": 74.1407241821289
    },
    {
        "epoch": 0,
        "batch": 404,
        "loss": 81.93372344970703
    },
    {
        "epoch": 0,
        "batch": 405,
        "loss": 86.5724868774414
    },
    {
        "epoch": 0,
        "batch": 406,
        "loss": 75.32849884033203
    },
    {
        "epoch": 0,
        "batch": 407,
        "loss": 87.03939056396484
    },
    {
        "epoch": 0,
        "batch": 408,
        "loss": 74.21985626220703
    },
    {
        "epoch": 0,
        "batch": 409,
        "loss": 86.49382019042969
    },
    {
        "epoch": 0,
        "batch": 410,
        "loss": 70.61937713623047
    },
    {
        "epoch": 0,
        "batch": 411,
        "loss": 72.08811950683594
    },
    {
        "epoch": 0,
        "batch": 412,
        "loss": 76.93232727050781
    },
    {
        "epoch": 0,
        "batch": 413,
        "loss": 77.73138427734375
    },
    {
        "epoch": 0,
        "batch": 414,
        "loss": 65.43018341064453
    },
    {
        "epoch": 0,
        "batch": 415,
        "loss": 71.68965911865234
    },
    {
        "epoch": 0,
        "batch": 416,
        "loss": 71.70528411865234
    },
    {
        "epoch": 0,
        "batch": 417,
        "loss": 77.5411148071289
    },
    {
        "epoch": 0,
        "batch": 418,
        "loss": 93.893310546875
    },
    {
        "epoch": 0,
        "batch": 419,
        "loss": 77.47080993652344
    },
    {
        "epoch": 0,
        "batch": 420,
        "loss": 66.82416534423828
    },
    {
        "epoch": 0,
        "batch": 421,
        "loss": 71.98324584960938
    },
    {
        "epoch": 0,
        "batch": 422,
        "loss": 62.244361877441406
    },
    {
        "epoch": 0,
        "batch": 423,
        "loss": 66.59780883789062
    },
    {
        "epoch": 0,
        "batch": 424,
        "loss": 57.67902755737305
    },
    {
        "epoch": 0,
        "batch": 425,
        "loss": 70.85212707519531
    },
    {
        "epoch": 0,
        "batch": 426,
        "loss": 71.49111938476562
    },
    {
        "epoch": 0,
        "batch": 427,
        "loss": 83.8889389038086
    },
    {
        "epoch": 0,
        "batch": 428,
        "loss": 81.78973388671875
    },
    {
        "epoch": 0,
        "batch": 429,
        "loss": 74.46876525878906
    },
    {
        "epoch": 0,
        "batch": 430,
        "loss": 83.62592315673828
    },
    {
        "epoch": 0,
        "batch": 431,
        "loss": 81.21490478515625
    },
    {
        "epoch": 0,
        "batch": 432,
        "loss": 61.18060302734375
    },
    {
        "epoch": 0,
        "batch": 433,
        "loss": 77.27308654785156
    },
    {
        "epoch": 0,
        "batch": 434,
        "loss": 88.71353149414062
    },
    {
        "epoch": 0,
        "batch": 435,
        "loss": 75.45059967041016
    },
    {
        "epoch": 0,
        "batch": 436,
        "loss": 83.71061706542969
    },
    {
        "epoch": 0,
        "batch": 437,
        "loss": 80.26265716552734
    },
    {
        "epoch": 0,
        "batch": 438,
        "loss": 71.11843872070312
    },
    {
        "epoch": 0,
        "batch": 439,
        "loss": 92.32893371582031
    },
    {
        "epoch": 0,
        "batch": 440,
        "loss": 91.3590087890625
    },
    {
        "epoch": 0,
        "batch": 441,
        "loss": 58.28702926635742
    },
    {
        "epoch": 0,
        "batch": 442,
        "loss": 111.74162292480469
    },
    {
        "epoch": 0,
        "batch": 443,
        "loss": 81.93831634521484
    },
    {
        "epoch": 0,
        "batch": 444,
        "loss": 72.72028350830078
    },
    {
        "epoch": 0,
        "batch": 445,
        "loss": 70.33881378173828
    },
    {
        "epoch": 0,
        "batch": 446,
        "loss": 69.0301284790039
    },
    {
        "epoch": 0,
        "batch": 447,
        "loss": 80.78872680664062
    },
    {
        "epoch": 0,
        "batch": 448,
        "loss": 73.6236572265625
    },
    {
        "epoch": 0,
        "batch": 449,
        "loss": 90.60595703125
    },
    {
        "epoch": 0,
        "batch": 450,
        "loss": 83.7150650024414
    },
    {
        "epoch": 0,
        "batch": 451,
        "loss": 79.26959991455078
    },
    {
        "epoch": 0,
        "batch": 452,
        "loss": 93.01964569091797
    },
    {
        "epoch": 0,
        "batch": 453,
        "loss": 84.41448211669922
    },
    {
        "epoch": 0,
        "batch": 454,
        "loss": 75.05878448486328
    },
    {
        "epoch": 0,
        "batch": 455,
        "loss": 86.7467269897461
    },
    {
        "epoch": 0,
        "batch": 456,
        "loss": 96.34671783447266
    },
    {
        "epoch": 0,
        "batch": 457,
        "loss": 73.43316650390625
    },
    {
        "epoch": 0,
        "batch": 458,
        "loss": 77.85626220703125
    },
    {
        "epoch": 0,
        "batch": 459,
        "loss": 81.78458404541016
    },
    {
        "epoch": 0,
        "batch": 460,
        "loss": 87.421630859375
    },
    {
        "epoch": 0,
        "batch": 461,
        "loss": 83.13883209228516
    },
    {
        "epoch": 0,
        "batch": 462,
        "loss": 98.75321960449219
    },
    {
        "epoch": 0,
        "batch": 463,
        "loss": 74.36272430419922
    },
    {
        "epoch": 0,
        "batch": 464,
        "loss": 90.54475402832031
    },
    {
        "epoch": 0,
        "batch": 465,
        "loss": 70.82207489013672
    },
    {
        "epoch": 0,
        "batch": 466,
        "loss": 67.15937042236328
    },
    {
        "epoch": 0,
        "batch": 467,
        "loss": 73.46717834472656
    },
    {
        "epoch": 0,
        "batch": 468,
        "loss": 80.64651489257812
    },
    {
        "epoch": 0,
        "batch": 469,
        "loss": 76.8035659790039
    },
    {
        "epoch": 0,
        "batch": 470,
        "loss": 86.91853332519531
    },
    {
        "epoch": 0,
        "batch": 471,
        "loss": 77.52154541015625
    },
    {
        "epoch": 0,
        "batch": 472,
        "loss": 81.56021881103516
    },
    {
        "epoch": 0,
        "batch": 473,
        "loss": 79.61491394042969
    },
    {
        "epoch": 0,
        "batch": 474,
        "loss": 97.5732650756836
    },
    {
        "epoch": 0,
        "batch": 475,
        "loss": 106.00496673583984
    },
    {
        "epoch": 0,
        "batch": 476,
        "loss": 72.26107025146484
    },
    {
        "epoch": 0,
        "batch": 477,
        "loss": 84.61688232421875
    },
    {
        "epoch": 0,
        "batch": 478,
        "loss": 70.27786254882812
    },
    {
        "epoch": 0,
        "batch": 479,
        "loss": 78.99065399169922
    },
    {
        "epoch": 0,
        "batch": 480,
        "loss": 91.29196166992188
    },
    {
        "epoch": 0,
        "batch": 481,
        "loss": 65.64669799804688
    },
    {
        "epoch": 0,
        "batch": 482,
        "loss": 80.52262115478516
    },
    {
        "epoch": 0,
        "batch": 483,
        "loss": 90.29656982421875
    },
    {
        "epoch": 0,
        "batch": 484,
        "loss": 74.89866638183594
    },
    {
        "epoch": 0,
        "batch": 485,
        "loss": 96.21794128417969
    },
    {
        "epoch": 0,
        "batch": 486,
        "loss": 82.3991470336914
    },
    {
        "epoch": 0,
        "batch": 487,
        "loss": 87.55097961425781
    },
    {
        "epoch": 0,
        "batch": 488,
        "loss": 155.0789794921875
    },
    {
        "epoch": 0,
        "batch": 489,
        "loss": 60.25051498413086
    },
    {
        "epoch": 0,
        "batch": 490,
        "loss": 73.14557647705078
    },
    {
        "epoch": 0,
        "batch": 491,
        "loss": 80.41737365722656
    },
    {
        "epoch": 0,
        "batch": 492,
        "loss": 85.18091583251953
    },
    {
        "epoch": 0,
        "batch": 493,
        "loss": 87.98655700683594
    },
    {
        "epoch": 0,
        "batch": 494,
        "loss": 72.40132141113281
    },
    {
        "epoch": 0,
        "batch": 495,
        "loss": 96.30668640136719
    },
    {
        "epoch": 0,
        "batch": 496,
        "loss": 86.46617889404297
    },
    {
        "epoch": 0,
        "batch": 497,
        "loss": 80.2875747680664
    },
    {
        "epoch": 0,
        "batch": 498,
        "loss": 74.74826049804688
    },
    {
        "epoch": 0,
        "batch": 499,
        "loss": 84.9226303100586
    },
    {
        "epoch": 0,
        "batch": 500,
        "loss": 71.43226623535156
    },
    {
        "epoch": 0,
        "batch": 501,
        "loss": 79.31739807128906
    },
    {
        "epoch": 0,
        "batch": 502,
        "loss": 75.47251892089844
    },
    {
        "epoch": 0,
        "batch": 503,
        "loss": 94.66976928710938
    },
    {
        "epoch": 0,
        "batch": 504,
        "loss": 77.9219741821289
    },
    {
        "epoch": 0,
        "batch": 505,
        "loss": 71.69170379638672
    },
    {
        "epoch": 0,
        "batch": 506,
        "loss": 106.14852142333984
    },
    {
        "epoch": 0,
        "batch": 507,
        "loss": 74.57037353515625
    },
    {
        "epoch": 0,
        "batch": 508,
        "loss": 68.93231964111328
    },
    {
        "epoch": 0,
        "batch": 509,
        "loss": 97.30030822753906
    },
    {
        "epoch": 0,
        "batch": 510,
        "loss": 95.06456756591797
    },
    {
        "epoch": 0,
        "batch": 511,
        "loss": 74.80509185791016
    },
    {
        "epoch": 0,
        "batch": 512,
        "loss": 85.63508605957031
    },
    {
        "epoch": 0,
        "batch": 513,
        "loss": 91.8764419555664
    },
    {
        "epoch": 0,
        "batch": 514,
        "loss": 75.99634552001953
    },
    {
        "epoch": 0,
        "batch": 515,
        "loss": 82.24732208251953
    },
    {
        "epoch": 0,
        "batch": 516,
        "loss": 97.70243072509766
    },
    {
        "epoch": 0,
        "batch": 517,
        "loss": 85.5743179321289
    },
    {
        "epoch": 0,
        "batch": 518,
        "loss": 89.67982482910156
    },
    {
        "epoch": 0,
        "batch": 519,
        "loss": 74.85651397705078
    },
    {
        "epoch": 0,
        "batch": 520,
        "loss": 71.87333679199219
    },
    {
        "epoch": 0,
        "batch": 521,
        "loss": 75.36084747314453
    },
    {
        "epoch": 0,
        "batch": 522,
        "loss": 103.77793884277344
    },
    {
        "epoch": 0,
        "batch": 523,
        "loss": 80.972900390625
    },
    {
        "epoch": 0,
        "batch": 524,
        "loss": 81.1748275756836
    },
    {
        "epoch": 0,
        "batch": 525,
        "loss": 89.33556365966797
    },
    {
        "epoch": 0,
        "batch": 526,
        "loss": 77.40678405761719
    },
    {
        "epoch": 0,
        "batch": 527,
        "loss": 67.92393493652344
    },
    {
        "epoch": 0,
        "batch": 528,
        "loss": 102.1080322265625
    },
    {
        "epoch": 0,
        "batch": 529,
        "loss": 83.24235534667969
    },
    {
        "epoch": 0,
        "batch": 530,
        "loss": 81.11141967773438
    },
    {
        "epoch": 0,
        "batch": 531,
        "loss": 73.3312759399414
    },
    {
        "epoch": 0,
        "batch": 532,
        "loss": 86.87830352783203
    },
    {
        "epoch": 0,
        "batch": 533,
        "loss": 83.85479736328125
    },
    {
        "epoch": 0,
        "batch": 534,
        "loss": 98.18455505371094
    },
    {
        "epoch": 0,
        "batch": 535,
        "loss": 91.86621856689453
    },
    {
        "epoch": 0,
        "batch": 536,
        "loss": 76.9569091796875
    },
    {
        "epoch": 0,
        "batch": 537,
        "loss": 90.85076141357422
    },
    {
        "epoch": 0,
        "batch": 538,
        "loss": 80.85299682617188
    },
    {
        "epoch": 0,
        "batch": 539,
        "loss": 79.03277587890625
    },
    {
        "epoch": 0,
        "batch": 540,
        "loss": 82.3967514038086
    },
    {
        "epoch": 0,
        "batch": 541,
        "loss": 99.66246032714844
    },
    {
        "epoch": 0,
        "batch": 542,
        "loss": 103.18230438232422
    },
    {
        "epoch": 0,
        "batch": 543,
        "loss": 98.6619873046875
    },
    {
        "epoch": 0,
        "batch": 544,
        "loss": 99.47225952148438
    },
    {
        "epoch": 0,
        "batch": 545,
        "loss": 68.1279296875
    },
    {
        "epoch": 0,
        "batch": 546,
        "loss": 104.10281372070312
    },
    {
        "epoch": 0,
        "batch": 547,
        "loss": 93.90632629394531
    },
    {
        "epoch": 0,
        "batch": 548,
        "loss": 76.64806365966797
    },
    {
        "epoch": 0,
        "batch": 549,
        "loss": 74.37744140625
    },
    {
        "epoch": 0,
        "batch": 550,
        "loss": 88.01602935791016
    },
    {
        "epoch": 0,
        "batch": 551,
        "loss": 76.38192749023438
    },
    {
        "epoch": 0,
        "batch": 552,
        "loss": 88.61805725097656
    },
    {
        "epoch": 0,
        "batch": 553,
        "loss": 88.21276092529297
    },
    {
        "epoch": 0,
        "batch": 554,
        "loss": 93.85250854492188
    },
    {
        "epoch": 0,
        "batch": 555,
        "loss": 92.84978485107422
    },
    {
        "epoch": 0,
        "batch": 556,
        "loss": 94.44530487060547
    },
    {
        "epoch": 0,
        "batch": 557,
        "loss": 90.36698150634766
    },
    {
        "epoch": 0,
        "batch": 558,
        "loss": 88.4783935546875
    },
    {
        "epoch": 0,
        "batch": 559,
        "loss": 77.45095825195312
    },
    {
        "epoch": 0,
        "batch": 560,
        "loss": 91.05352783203125
    },
    {
        "epoch": 0,
        "batch": 561,
        "loss": 68.58077239990234
    },
    {
        "epoch": 0,
        "batch": 562,
        "loss": 86.65269470214844
    },
    {
        "epoch": 0,
        "batch": 563,
        "loss": 81.41996002197266
    },
    {
        "epoch": 0,
        "batch": 564,
        "loss": 74.57754516601562
    },
    {
        "epoch": 0,
        "batch": 565,
        "loss": 79.29468536376953
    },
    {
        "epoch": 0,
        "batch": 566,
        "loss": 104.94074249267578
    },
    {
        "epoch": 0,
        "batch": 567,
        "loss": 82.75881958007812
    },
    {
        "epoch": 0,
        "batch": 568,
        "loss": 91.20230102539062
    },
    {
        "epoch": 0,
        "batch": 569,
        "loss": 82.67497253417969
    },
    {
        "epoch": 0,
        "batch": 570,
        "loss": 67.11478424072266
    },
    {
        "epoch": 0,
        "batch": 571,
        "loss": 102.28202056884766
    },
    {
        "epoch": 0,
        "batch": 572,
        "loss": 81.62909698486328
    },
    {
        "epoch": 0,
        "batch": 573,
        "loss": 102.40815734863281
    },
    {
        "epoch": 0,
        "batch": 574,
        "loss": 82.52622985839844
    },
    {
        "epoch": 0,
        "batch": 575,
        "loss": 92.63671875
    },
    {
        "epoch": 0,
        "batch": 576,
        "loss": 104.38124084472656
    },
    {
        "epoch": 0,
        "batch": 577,
        "loss": 90.79730987548828
    },
    {
        "epoch": 0,
        "batch": 578,
        "loss": 75.30996704101562
    },
    {
        "epoch": 0,
        "batch": 579,
        "loss": 85.21783447265625
    },
    {
        "epoch": 0,
        "batch": 580,
        "loss": 91.52479553222656
    },
    {
        "epoch": 0,
        "batch": 581,
        "loss": 93.43836975097656
    },
    {
        "epoch": 0,
        "batch": 582,
        "loss": 74.98056030273438
    },
    {
        "epoch": 0,
        "batch": 583,
        "loss": 85.04399108886719
    },
    {
        "epoch": 0,
        "batch": 584,
        "loss": 86.41651153564453
    },
    {
        "epoch": 0,
        "batch": 585,
        "loss": 95.84971618652344
    },
    {
        "epoch": 0,
        "batch": 586,
        "loss": 93.35795593261719
    },
    {
        "epoch": 0,
        "batch": 587,
        "loss": 67.29874420166016
    },
    {
        "epoch": 0,
        "batch": 588,
        "loss": 75.71185302734375
    },
    {
        "epoch": 0,
        "batch": 589,
        "loss": 103.18965148925781
    },
    {
        "epoch": 0,
        "batch": 590,
        "loss": 62.33405303955078
    },
    {
        "epoch": 0,
        "batch": 591,
        "loss": 89.19893646240234
    },
    {
        "epoch": 0,
        "batch": 592,
        "loss": 81.96769714355469
    },
    {
        "epoch": 0,
        "batch": 593,
        "loss": 88.81248474121094
    },
    {
        "epoch": 0,
        "batch": 594,
        "loss": 73.07634735107422
    },
    {
        "epoch": 0,
        "batch": 595,
        "loss": 77.62466430664062
    },
    {
        "epoch": 0,
        "batch": 596,
        "loss": 74.51695251464844
    },
    {
        "epoch": 0,
        "batch": 597,
        "loss": 106.1156997680664
    },
    {
        "epoch": 0,
        "batch": 598,
        "loss": 86.1961441040039
    },
    {
        "epoch": 0,
        "batch": 599,
        "loss": 78.5790786743164
    },
    {
        "epoch": 0,
        "batch": 600,
        "loss": 77.25790405273438
    },
    {
        "epoch": 0,
        "batch": 601,
        "loss": 75.07205200195312
    },
    {
        "epoch": 0,
        "batch": 602,
        "loss": 79.84090423583984
    },
    {
        "epoch": 0,
        "batch": 603,
        "loss": 100.8608627319336
    },
    {
        "epoch": 0,
        "batch": 604,
        "loss": 101.38768768310547
    },
    {
        "epoch": 0,
        "batch": 605,
        "loss": 85.21196746826172
    },
    {
        "epoch": 0,
        "batch": 606,
        "loss": 88.72279357910156
    },
    {
        "epoch": 0,
        "batch": 607,
        "loss": 88.90433502197266
    },
    {
        "epoch": 0,
        "batch": 608,
        "loss": 108.939697265625
    },
    {
        "epoch": 0,
        "batch": 609,
        "loss": 75.65861511230469
    },
    {
        "epoch": 0,
        "batch": 610,
        "loss": 75.73760223388672
    },
    {
        "epoch": 0,
        "batch": 611,
        "loss": 96.7991943359375
    },
    {
        "epoch": 0,
        "batch": 612,
        "loss": 76.79495239257812
    },
    {
        "epoch": 0,
        "batch": 613,
        "loss": 84.42745971679688
    },
    {
        "epoch": 0,
        "batch": 614,
        "loss": 94.34394073486328
    },
    {
        "epoch": 0,
        "batch": 615,
        "loss": 83.8021011352539
    },
    {
        "epoch": 0,
        "batch": 616,
        "loss": 88.82795715332031
    },
    {
        "epoch": 0,
        "batch": 617,
        "loss": 90.26903533935547
    },
    {
        "epoch": 0,
        "batch": 618,
        "loss": 76.79058074951172
    },
    {
        "epoch": 0,
        "batch": 619,
        "loss": 81.09754180908203
    },
    {
        "epoch": 0,
        "batch": 620,
        "loss": 93.168701171875
    },
    {
        "epoch": 0,
        "batch": 621,
        "loss": 101.76628112792969
    },
    {
        "epoch": 0,
        "batch": 622,
        "loss": 96.63788604736328
    },
    {
        "epoch": 0,
        "batch": 623,
        "loss": 84.84000396728516
    },
    {
        "epoch": 0,
        "batch": 624,
        "loss": 97.59213256835938
    }
]
