# Supplementary material for: Enhanced human pose estimation using YOLOv8 with Integrated SimDLKA attention mechanism and DCIOU loss function: Analysis of human body behavior and posture
Source: PLoS One. 2025 May 7;20(5):e0318578. doi: 10.1371/journal.pone.0318578 (PMC12057905; doi:10.1371/journal.pone.0318578)
Supplement: S1 File — (ZIP) [file pone.0318578.s002.zip › suooprt information/pose/train30/results.csv]

epoch	train/box_loss	train/pose_loss	train/kobj_loss	train/cls_loss	train/dfl_loss	metrics/precision(B)	metrics/recall(B)	metrics/mAP50(B)	metrics/mAP50-95(B)	metrics/precision(P)	metrics/recall(P)	metrics/mAP50(P)	metrics/mAP50-95(P)	val/box_loss	val/pose_loss	val/kobj_loss	val/cls_loss	val/dfl_loss	lr/pg0	lr/pg1	lr/pg2
1	1.2618	4.734	0.37203	1.3425	1.3395	0.01314	0.21002	0.00849	0.00475	0.01119	0.15655	0.00457	0.00134	0.11661	0.38867	0.03107	53.998	0.12035	0.0006656	0.0006656	0.0006656
