# Supplementary material for: Enhanced human pose estimation using YOLOv8 with Integrated SimDLKA attention mechanism and DCIOU loss function: Analysis of human body behavior and posture
Source: PLoS One. 2025 May 7;20(5):e0318578. doi: 10.1371/journal.pone.0318578 (PMC12057905; doi:10.1371/journal.pone.0318578)
Supplement: S1 File — (ZIP) [file pone.0318578.s002.zip › suooprt information/pose/train31/loss_history.json]

[
    {
        "epoch": 0,
        "batch": 0,
        "loss": 37.62608337402344
    },
    {
        "epoch": 0,
        "batch": 1,
        "loss": 63.13585662841797
    },
    {
        "epoch": 0,
        "batch": 2,
        "loss": 63.02071762084961
    },
    {
        "epoch": 0,
        "batch": 3,
        "loss": 49.4986457824707
    },
    {
        "epoch": 0,
        "batch": 4,
        "loss": 53.4584846496582
    },
    {
        "epoch": 0,
        "batch": 5,
        "loss": 42.827606201171875
    },
    {
        "epoch": 0,
        "batch": 6,
        "loss": 55.903900146484375
    },
    {
        "epoch": 0,
        "batch": 7,
        "loss": 65.38823699951172
    },
    {
        "epoch": 0,
        "batch": 8,
        "loss": 59.43568420410156
    },
    {
        "epoch": 0,
        "batch": 9,
        "loss": 57.417213439941406
    },
    {
        "epoch": 0,
        "batch": 10,
        "loss": 51.227027893066406
    },
    {
        "epoch": 0,
        "batch": 11,
        "loss": 49.78526306152344
    },
    {
        "epoch": 0,
        "batch": 12,
        "loss": 44.89303207397461
    },
    {
        "epoch": 0,
        "batch": 13,
        "loss": 58.39494323730469
    },
    {
        "epoch": 0,
        "batch": 14,
        "loss": 56.614288330078125
    },
    {
        "epoch": 0,
        "batch": 15,
        "loss": 55.41584396362305
    },
    {
        "epoch": 0,
        "batch": 16,
        "loss": 58.64221954345703
    },
    {
        "epoch": 0,
        "batch": 17,
        "loss": 52.43027877807617
    },
    {
        "epoch": 0,
        "batch": 18,
        "loss": 57.84861755371094
    },
    {
        "epoch": 0,
        "batch": 19,
        "loss": 49.713993072509766
    },
    {
        "epoch": 0,
        "batch": 20,
        "loss": 60.912784576416016
    },
    {
        "epoch": 0,
        "batch": 21,
        "loss": 64.76708221435547
    },
    {
        "epoch": 0,
        "batch": 22,
        "loss": 55.469322204589844
    },
    {
        "epoch": 0,
        "batch": 23,
        "loss": 64.43203735351562
    },
    {
        "epoch": 0,
        "batch": 24,
        "loss": 56.92215347290039
    },
    {
        "epoch": 0,
        "batch": 25,
        "loss": 53.392364501953125
    },
    {
        "epoch": 0,
        "batch": 26,
        "loss": 51.112937927246094
    },
    {
        "epoch": 0,
        "batch": 27,
        "loss": 55.97087097167969
    },
    {
        "epoch": 0,
        "batch": 28,
        "loss": 51.6351203918457
    },
    {
        "epoch": 0,
        "batch": 29,
        "loss": 52.23212432861328
    },
    {
        "epoch": 0,
        "batch": 30,
        "loss": 45.52178192138672
    },
    {
        "epoch": 0,
        "batch": 31,
        "loss": 47.193260192871094
    },
    {
        "epoch": 0,
        "batch": 32,
        "loss": 65.96229553222656
    },
    {
        "epoch": 0,
        "batch": 33,
        "loss": 63.260650634765625
    },
    {
        "epoch": 0,
        "batch": 34,
        "loss": 49.297386169433594
    },
    {
        "epoch": 0,
        "batch": 35,
        "loss": 53.22039031982422
    },
    {
        "epoch": 0,
        "batch": 36,
        "loss": 55.957557678222656
    },
    {
        "epoch": 0,
        "batch": 37,
        "loss": 45.76046371459961
    },
    {
        "epoch": 0,
        "batch": 38,
        "loss": 60.323646545410156
    },
    {
        "epoch": 0,
        "batch": 39,
        "loss": 48.223060607910156
    },
    {
        "epoch": 0,
        "batch": 40,
        "loss": 61.892425537109375
    },
    {
        "epoch": 0,
        "batch": 41,
        "loss": 66.24246215820312
    },
    {
        "epoch": 0,
        "batch": 42,
        "loss": 56.859825134277344
    },
    {
        "epoch": 0,
        "batch": 43,
        "loss": 72.10836791992188
    },
    {
        "epoch": 0,
        "batch": 44,
        "loss": 61.35932159423828
    },
    {
        "epoch": 0,
        "batch": 45,
        "loss": 53.45597839355469
    },
    {
        "epoch": 0,
        "batch": 46,
        "loss": 68.85962677001953
    },
    {
        "epoch": 0,
        "batch": 47,
        "loss": 62.93991470336914
    },
    {
        "epoch": 0,
        "batch": 48,
        "loss": 54.157806396484375
    },
    {
        "epoch": 0,
        "batch": 49,
        "loss": 60.74220275878906
    },
    {
        "epoch": 0,
        "batch": 50,
        "loss": 56.999080657958984
    },
    {
        "epoch": 0,
        "batch": 51,
        "loss": 58.562843322753906
    },
    {
        "epoch": 0,
        "batch": 52,
        "loss": 54.04787063598633
    },
    {
        "epoch": 0,
        "batch": 53,
        "loss": 48.47799301147461
    },
    {
        "epoch": 0,
        "batch": 54,
        "loss": 52.36580276489258
    },
    {
        "epoch": 0,
        "batch": 55,
        "loss": 71.843994140625
    },
    {
        "epoch": 0,
        "batch": 56,
        "loss": 58.27421569824219
    },
    {
        "epoch": 0,
        "batch": 57,
        "loss": 49.44625473022461
    },
    {
        "epoch": 0,
        "batch": 58,
        "loss": 58.454280853271484
    },
    {
        "epoch": 0,
        "batch": 59,
        "loss": 57.28857421875
    },
    {
        "epoch": 0,
        "batch": 60,
        "loss": 56.52875518798828
    },
    {
        "epoch": 0,
        "batch": 61,
        "loss": 46.25271224975586
    },
    {
        "epoch": 0,
        "batch": 62,
        "loss": 48.99253845214844
    },
    {
        "epoch": 0,
        "batch": 63,
        "loss": 61.38759994506836
    },
    {
        "epoch": 0,
        "batch": 64,
        "loss": 67.17036437988281
    },
    {
        "epoch": 0,
        "batch": 65,
        "loss": 53.352783203125
    },
    {
        "epoch": 0,
        "batch": 66,
        "loss": 70.51766967773438
    },
    {
        "epoch": 0,
        "batch": 67,
        "loss": 50.96674728393555
    },
    {
        "epoch": 0,
        "batch": 68,
        "loss": 45.18243408203125
    },
    {
        "epoch": 0,
        "batch": 69,
        "loss": 51.722442626953125
    },
    {
        "epoch": 0,
        "batch": 70,
        "loss": 43.78909683227539
    },
    {
        "epoch": 0,
        "batch": 71,
        "loss": 62.289188385009766
    },
    {
        "epoch": 0,
        "batch": 72,
        "loss": 66.44634246826172
    },
    {
        "epoch": 0,
        "batch": 73,
        "loss": 60.24067687988281
    },
    {
        "epoch": 0,
        "batch": 74,
        "loss": 60.01480484008789
    },
    {
        "epoch": 0,
        "batch": 75,
        "loss": 56.02881622314453
    },
    {
        "epoch": 0,
        "batch": 76,
        "loss": 57.18799591064453
    },
    {
        "epoch": 0,
        "batch": 77,
        "loss": 49.43183898925781
    },
    {
        "epoch": 0,
        "batch": 78,
        "loss": 56.06814193725586
    },
    {
        "epoch": 0,
        "batch": 79,
        "loss": 61.01372528076172
    },
    {
        "epoch": 0,
        "batch": 80,
        "loss": 44.25794219970703
    },
    {
        "epoch": 0,
        "batch": 81,
        "loss": 61.01768493652344
    },
    {
        "epoch": 0,
        "batch": 82,
        "loss": 75.39057922363281
    },
    {
        "epoch": 0,
        "batch": 83,
        "loss": 61.3166389465332
    },
    {
        "epoch": 0,
        "batch": 84,
        "loss": 64.25106811523438
    },
    {
        "epoch": 0,
        "batch": 85,
        "loss": 57.209510803222656
    },
    {
        "epoch": 0,
        "batch": 86,
        "loss": 62.72389221191406
    },
    {
        "epoch": 0,
        "batch": 87,
        "loss": 69.68062591552734
    },
    {
        "epoch": 0,
        "batch": 88,
        "loss": 68.90199279785156
    },
    {
        "epoch": 0,
        "batch": 89,
        "loss": 67.35694122314453
    },
    {
        "epoch": 0,
        "batch": 90,
        "loss": 57.97334289550781
    },
    {
        "epoch": 0,
        "batch": 91,
        "loss": 70.79629516601562
    },
    {
        "epoch": 0,
        "batch": 92,
        "loss": 62.6949348449707
    },
    {
        "epoch": 0,
        "batch": 93,
        "loss": 66.13453674316406
    },
    {
        "epoch": 0,
        "batch": 94,
        "loss": 68.97644805908203
    },
    {
        "epoch": 0,
        "batch": 95,
        "loss": 54.59590530395508
    },
    {
        "epoch": 0,
        "batch": 96,
        "loss": 64.82647705078125
    },
    {
        "epoch": 0,
        "batch": 97,
        "loss": 72.11637878417969
    },
    {
        "epoch": 0,
        "batch": 98,
        "loss": 68.83338165283203
    },
    {
        "epoch": 0,
        "batch": 99,
        "loss": 68.98812103271484
    },
    {
        "epoch": 0,
        "batch": 100,
        "loss": 55.801002502441406
    },
    {
        "epoch": 0,
        "batch": 101,
        "loss": 69.68547058105469
    },
    {
        "epoch": 0,
        "batch": 102,
        "loss": 64.65325927734375
    },
    {
        "epoch": 0,
        "batch": 103,
        "loss": 70.76579284667969
    },
    {
        "epoch": 0,
        "batch": 104,
        "loss": 64.9560546875
    },
    {
        "epoch": 0,
        "batch": 105,
        "loss": 68.45291137695312
    },
    {
        "epoch": 0,
        "batch": 106,
        "loss": 69.9168701171875
    },
    {
        "epoch": 0,
        "batch": 107,
        "loss": 60.41374206542969
    },
    {
        "epoch": 0,
        "batch": 108,
        "loss": 57.30324172973633
    },
    {
        "epoch": 0,
        "batch": 109,
        "loss": 70.86551666259766
    },
    {
        "epoch": 0,
        "batch": 110,
        "loss": 64.80927276611328
    },
    {
        "epoch": 0,
        "batch": 111,
        "loss": 66.85987854003906
    },
    {
        "epoch": 0,
        "batch": 112,
        "loss": 63.45082092285156
    },
    {
        "epoch": 0,
        "batch": 113,
        "loss": 73.33116149902344
    },
    {
        "epoch": 0,
        "batch": 114,
        "loss": 60.81541442871094
    },
    {
        "epoch": 0,
        "batch": 115,
        "loss": 67.32579803466797
    },
    {
        "epoch": 0,
        "batch": 116,
        "loss": 59.726524353027344
    },
    {
        "epoch": 0,
        "batch": 117,
        "loss": 69.73670959472656
    },
    {
        "epoch": 0,
        "batch": 118,
        "loss": 66.98394775390625
    },
    {
        "epoch": 0,
        "batch": 119,
        "loss": 63.03984069824219
    },
    {
        "epoch": 0,
        "batch": 120,
        "loss": 57.899192810058594
    },
    {
        "epoch": 0,
        "batch": 121,
        "loss": 64.66851806640625
    },
    {
        "epoch": 0,
        "batch": 122,
        "loss": 64.512939453125
    },
    {
        "epoch": 0,
        "batch": 123,
        "loss": 73.29837799072266
    },
    {
        "epoch": 0,
        "batch": 124,
        "loss": 69.72595977783203
    },
    {
        "epoch": 0,
        "batch": 125,
        "loss": 64.74535369873047
    },
    {
        "epoch": 0,
        "batch": 126,
        "loss": 70.3764877319336
    },
    {
        "epoch": 0,
        "batch": 127,
        "loss": 69.5979995727539
    },
    {
        "epoch": 0,
        "batch": 128,
        "loss": 63.218544006347656
    },
    {
        "epoch": 0,
        "batch": 129,
        "loss": 78.51809692382812
    },
    {
        "epoch": 0,
        "batch": 130,
        "loss": 73.8306884765625
    },
    {
        "epoch": 0,
        "batch": 131,
        "loss": 86.50039672851562
    },
    {
        "epoch": 0,
        "batch": 132,
        "loss": 75.65400695800781
    },
    {
        "epoch": 0,
        "batch": 133,
        "loss": 68.73359680175781
    },
    {
        "epoch": 0,
        "batch": 134,
        "loss": 64.1695556640625
    },
    {
        "epoch": 0,
        "batch": 135,
        "loss": 67.17085266113281
    },
    {
        "epoch": 0,
        "batch": 136,
        "loss": 78.9341812133789
    },
    {
        "epoch": 0,
        "batch": 137,
        "loss": 69.73672485351562
    },
    {
        "epoch": 0,
        "batch": 138,
        "loss": 64.95733642578125
    },
    {
        "epoch": 0,
        "batch": 139,
        "loss": 73.13430786132812
    },
    {
        "epoch": 0,
        "batch": 140,
        "loss": 78.29069519042969
    },
    {
        "epoch": 0,
        "batch": 141,
        "loss": 66.82918548583984
    },
    {
        "epoch": 0,
        "batch": 142,
        "loss": 75.70171356201172
    },
    {
        "epoch": 0,
        "batch": 143,
        "loss": 63.72685241699219
    },
    {
        "epoch": 0,
        "batch": 144,
        "loss": 72.17170715332031
    },
    {
        "epoch": 0,
        "batch": 145,
        "loss": 62.845458984375
    },
    {
        "epoch": 0,
        "batch": 146,
        "loss": 65.39175415039062
    },
    {
        "epoch": 0,
        "batch": 147,
        "loss": 64.91893005371094
    },
    {
        "epoch": 0,
        "batch": 148,
        "loss": 80.40357971191406
    },
    {
        "epoch": 0,
        "batch": 149,
        "loss": 71.05824279785156
    },
    {
        "epoch": 0,
        "batch": 150,
        "loss": 72.9241943359375
    },
    {
        "epoch": 0,
        "batch": 151,
        "loss": 75.55599975585938
    },
    {
        "epoch": 0,
        "batch": 152,
        "loss": 79.23759460449219
    },
    {
        "epoch": 0,
        "batch": 153,
        "loss": 80.46011352539062
    },
    {
        "epoch": 0,
        "batch": 154,
        "loss": 64.29581451416016
    },
    {
        "epoch": 0,
        "batch": 155,
        "loss": 70.95842742919922
    },
    {
        "epoch": 0,
        "batch": 156,
        "loss": 80.67583465576172
    },
    {
        "epoch": 0,
        "batch": 157,
        "loss": 64.40269470214844
    },
    {
        "epoch": 0,
        "batch": 158,
        "loss": 76.94529724121094
    },
    {
        "epoch": 0,
        "batch": 159,
        "loss": 64.85474395751953
    },
    {
        "epoch": 0,
        "batch": 160,
        "loss": 71.66464233398438
    },
    {
        "epoch": 0,
        "batch": 161,
        "loss": 64.0823745727539
    },
    {
        "epoch": 0,
        "batch": 162,
        "loss": 75.30876159667969
    },
    {
        "epoch": 0,
        "batch": 163,
        "loss": 81.61448669433594
    },
    {
        "epoch": 0,
        "batch": 164,
        "loss": 74.70012664794922
    },
    {
        "epoch": 0,
        "batch": 165,
        "loss": 68.63955688476562
    },
    {
        "epoch": 0,
        "batch": 166,
        "loss": 80.8329086303711
    },
    {
        "epoch": 0,
        "batch": 167,
        "loss": 76.21638488769531
    },
    {
        "epoch": 0,
        "batch": 168,
        "loss": 74.28704071044922
    },
    {
        "epoch": 0,
        "batch": 169,
        "loss": 76.71478271484375
    },
    {
        "epoch": 0,
        "batch": 170,
        "loss": 68.50259399414062
    },
    {
        "epoch": 0,
        "batch": 171,
        "loss": 80.23322296142578
    },
    {
        "epoch": 0,
        "batch": 172,
        "loss": 69.40924072265625
    },
    {
        "epoch": 0,
        "batch": 173,
        "loss": 69.20712280273438
    },
    {
        "epoch": 0,
        "batch": 174,
        "loss": 78.86044311523438
    },
    {
        "epoch": 0,
        "batch": 175,
        "loss": 69.08187866210938
    },
    {
        "epoch": 0,
        "batch": 176,
        "loss": 72.15088653564453
    },
    {
        "epoch": 0,
        "batch": 177,
        "loss": 66.15989685058594
    },
    {
        "epoch": 0,
        "batch": 178,
        "loss": 56.2064323425293
    },
    {
        "epoch": 0,
        "batch": 179,
        "loss": 80.99665832519531
    },
    {
        "epoch": 0,
        "batch": 180,
        "loss": 70.66268920898438
    },
    {
        "epoch": 0,
        "batch": 181,
        "loss": 63.420814514160156
    },
    {
        "epoch": 0,
        "batch": 182,
        "loss": 82.20702362060547
    },
    {
        "epoch": 0,
        "batch": 183,
        "loss": 68.36568450927734
    },
    {
        "epoch": 0,
        "batch": 184,
        "loss": 71.04383850097656
    },
    {
        "epoch": 0,
        "batch": 185,
        "loss": 71.73077392578125
    },
    {
        "epoch": 0,
        "batch": 186,
        "loss": 68.04472351074219
    },
    {
        "epoch": 0,
        "batch": 187,
        "loss": 78.67134857177734
    },
    {
        "epoch": 0,
        "batch": 188,
        "loss": 75.3369369506836
    },
    {
        "epoch": 0,
        "batch": 189,
        "loss": 69.34170532226562
    },
    {
        "epoch": 0,
        "batch": 190,
        "loss": 67.57208251953125
    },
    {
        "epoch": 0,
        "batch": 191,
        "loss": 75.16114044189453
    },
    {
        "epoch": 0,
        "batch": 192,
        "loss": 80.83177947998047
    },
    {
        "epoch": 0,
        "batch": 193,
        "loss": 77.9759750366211
    },
    {
        "epoch": 0,
        "batch": 194,
        "loss": 66.0687484741211
    },
    {
        "epoch": 0,
        "batch": 195,
        "loss": 63.63968276977539
    },
    {
        "epoch": 0,
        "batch": 196,
        "loss": 78.94380187988281
    },
    {
        "epoch": 0,
        "batch": 197,
        "loss": 60.009521484375
    },
    {
        "epoch": 0,
        "batch": 198,
        "loss": 80.47341918945312
    },
    {
        "epoch": 0,
        "batch": 199,
        "loss": 70.17473602294922
    },
    {
        "epoch": 0,
        "batch": 200,
        "loss": 65.49034118652344
    },
    {
        "epoch": 0,
        "batch": 201,
        "loss": 78.188232421875
    },
    {
        "epoch": 0,
        "batch": 202,
        "loss": 90.20027160644531
    },
    {
        "epoch": 0,
        "batch": 203,
        "loss": 79.85299682617188
    },
    {
        "epoch": 0,
        "batch": 204,
        "loss": 68.6219711303711
    },
    {
        "epoch": 0,
        "batch": 205,
        "loss": 19.426658630371094
    }
]
