# Supplementary material for: Enhanced human pose estimation using YOLOv8 with Integrated SimDLKA attention mechanism and DCIOU loss function: Analysis of human body behavior and posture
Source: PLoS One. 2025 May 7;20(5):e0318578. doi: 10.1371/journal.pone.0318578 (PMC12057905; doi:10.1371/journal.pone.0318578)
Supplement: S1 File — (ZIP) [file pone.0318578.s002.zip › suooprt information/pose/train31/results.csv]

epoch	train/box_loss	train/pose_loss	train/kobj_loss	train/cls_loss	train/dfl_loss	metrics/precision(B)	metrics/recall(B)	metrics/mAP50(B)	metrics/mAP50-95(B)	metrics/precision(P)	metrics/recall(P)	metrics/mAP50(P)	metrics/mAP50-95(P)	val/box_loss	val/pose_loss	val/kobj_loss	val/cls_loss	val/dfl_loss	lr/pg0	lr/pg1	lr/pg2
1	1.1478	4.2191	0.35691	1.0591	1.2571	0.7583	0.70414	0.74253	0.46229	0.64616	0.52906	0.47901	0.16278	1.2964	4.5999	0.38414	1.3217	1.3982	0.00066343	0.00066343	0.00066343
