# Supplementary material for: Enhanced human pose estimation using YOLOv8 with Integrated SimDLKA attention mechanism and DCIOU loss function: Analysis of human body behavior and posture
Source: PLoS One. 2025 May 7;20(5):e0318578. doi: 10.1371/journal.pone.0318578 (PMC12057905; doi:10.1371/journal.pone.0318578)
Supplement: S1 File — (ZIP) [file pone.0318578.s002.zip › suooprt information/pose/train33/loss_history.json]

[
    {
        "epoch": 0,
        "batch": 0,
        "loss": 37.62608337402344
    },
    {
        "epoch": 0,
        "batch": 1,
        "loss": 63.13585662841797
    },
    {
        "epoch": 0,
        "batch": 2,
        "loss": 63.02070617675781
    },
    {
        "epoch": 0,
        "batch": 3,
        "loss": 49.49864196777344
    },
    {
        "epoch": 0,
        "batch": 4,
        "loss": 53.458473205566406
    },
    {
        "epoch": 0,
        "batch": 5,
        "loss": 42.82761001586914
    },
    {
        "epoch": 0,
        "batch": 6,
        "loss": 55.90390396118164
    },
    {
        "epoch": 0,
        "batch": 7,
        "loss": 65.38832092285156
    },
    {
        "epoch": 0,
        "batch": 8,
        "loss": 59.43592834472656
    },
    {
        "epoch": 0,
        "batch": 9,
        "loss": 57.41714859008789
    },
    {
        "epoch": 0,
        "batch": 10,
        "loss": 51.22734832763672
    },
    {
        "epoch": 0,
        "batch": 11,
        "loss": 49.78483963012695
    },
    {
        "epoch": 0,
        "batch": 12,
        "loss": 44.893333435058594
    },
    {
        "epoch": 0,
        "batch": 13,
        "loss": 58.395565032958984
    },
    {
        "epoch": 0,
        "batch": 14,
        "loss": 56.61473846435547
    },
    {
        "epoch": 0,
        "batch": 15,
        "loss": 55.41696548461914
    },
    {
        "epoch": 0,
        "batch": 16,
        "loss": 58.642311096191406
    },
    {
        "epoch": 0,
        "batch": 17,
        "loss": 52.43037796020508
    },
    {
        "epoch": 0,
        "batch": 18,
        "loss": 57.84865188598633
    },
    {
        "epoch": 0,
        "batch": 19,
        "loss": 49.71355056762695
    },
    {
        "epoch": 0,
        "batch": 20,
        "loss": 60.91230010986328
    },
    {
        "epoch": 0,
        "batch": 21,
        "loss": 64.76762390136719
    },
    {
        "epoch": 0,
        "batch": 22,
        "loss": 55.469139099121094
    },
    {
        "epoch": 0,
        "batch": 23,
        "loss": 64.43164825439453
    },
    {
        "epoch": 0,
        "batch": 24,
        "loss": 56.92191696166992
    },
    {
        "epoch": 0,
        "batch": 25,
        "loss": 53.391963958740234
    },
    {
        "epoch": 0,
        "batch": 26,
        "loss": 51.112693786621094
    },
    {
        "epoch": 0,
        "batch": 27,
        "loss": 55.97049331665039
    },
    {
        "epoch": 0,
        "batch": 28,
        "loss": 51.635986328125
    },
    {
        "epoch": 0,
        "batch": 29,
        "loss": 52.232513427734375
    },
    {
        "epoch": 0,
        "batch": 30,
        "loss": 45.52251434326172
    },
    {
        "epoch": 0,
        "batch": 31,
        "loss": 47.19187927246094
    },
    {
        "epoch": 0,
        "batch": 32,
        "loss": 65.96180725097656
    },
    {
        "epoch": 0,
        "batch": 33,
        "loss": 63.258331298828125
    },
    {
        "epoch": 0,
        "batch": 34,
        "loss": 49.298316955566406
    },
    {
        "epoch": 0,
        "batch": 35,
        "loss": 53.22328186035156
    },
    {
        "epoch": 0,
        "batch": 36,
        "loss": 55.95554733276367
    },
    {
        "epoch": 0,
        "batch": 37,
        "loss": 45.765968322753906
    },
    {
        "epoch": 0,
        "batch": 38,
        "loss": 60.32665252685547
    },
    {
        "epoch": 0,
        "batch": 39,
        "loss": 48.222389221191406
    },
    {
        "epoch": 0,
        "batch": 40,
        "loss": 61.892791748046875
    },
    {
        "epoch": 0,
        "batch": 41,
        "loss": 66.24630737304688
    },
    {
        "epoch": 0,
        "batch": 42,
        "loss": 56.863983154296875
    },
    {
        "epoch": 0,
        "batch": 43,
        "loss": 72.10540771484375
    },
    {
        "epoch": 0,
        "batch": 44,
        "loss": 61.39788818359375
    },
    {
        "epoch": 0,
        "batch": 45,
        "loss": 53.45849609375
    },
    {
        "epoch": 0,
        "batch": 46,
        "loss": 68.85201263427734
    },
    {
        "epoch": 0,
        "batch": 47,
        "loss": 62.94401931762695
    },
    {
        "epoch": 0,
        "batch": 48,
        "loss": 54.178749084472656
    },
    {
        "epoch": 0,
        "batch": 49,
        "loss": 60.76266860961914
    },
    {
        "epoch": 0,
        "batch": 50,
        "loss": 56.99285888671875
    },
    {
        "epoch": 0,
        "batch": 51,
        "loss": 58.5111083984375
    },
    {
        "epoch": 0,
        "batch": 52,
        "loss": 54.03873825073242
    },
    {
        "epoch": 0,
        "batch": 53,
        "loss": 48.45890808105469
    },
    {
        "epoch": 0,
        "batch": 54,
        "loss": 52.28239440917969
    },
    {
        "epoch": 0,
        "batch": 55,
        "loss": 71.94816589355469
    },
    {
        "epoch": 0,
        "batch": 56,
        "loss": 58.348289489746094
    },
    {
        "epoch": 0,
        "batch": 57,
        "loss": 49.43387222290039
    },
    {
        "epoch": 0,
        "batch": 58,
        "loss": 58.30821228027344
    },
    {
        "epoch": 0,
        "batch": 59,
        "loss": 57.14992141723633
    },
    {
        "epoch": 0,
        "batch": 60,
        "loss": 56.46918487548828
    },
    {
        "epoch": 0,
        "batch": 61,
        "loss": 46.12788391113281
    },
    {
        "epoch": 0,
        "batch": 62,
        "loss": 49.4031867980957
    },
    {
        "epoch": 0,
        "batch": 63,
        "loss": 61.31525421142578
    },
    {
        "epoch": 0,
        "batch": 64,
        "loss": 67.10391998291016
    },
    {
        "epoch": 0,
        "batch": 65,
        "loss": 53.58692932128906
    },
    {
        "epoch": 0,
        "batch": 66,
        "loss": 70.88232421875
    },
    {
        "epoch": 0,
        "batch": 67,
        "loss": 51.074501037597656
    },
    {
        "epoch": 0,
        "batch": 68,
        "loss": 44.952903747558594
    },
    {
        "epoch": 0,
        "batch": 69,
        "loss": 52.001869201660156
    },
    {
        "epoch": 0,
        "batch": 70,
        "loss": 43.635581970214844
    },
    {
        "epoch": 0,
        "batch": 71,
        "loss": 62.263423919677734
    },
    {
        "epoch": 0,
        "batch": 72,
        "loss": 66.40287017822266
    },
    {
        "epoch": 0,
        "batch": 73,
        "loss": 60.20771026611328
    },
    {
        "epoch": 0,
        "batch": 74,
        "loss": 59.802276611328125
    },
    {
        "epoch": 0,
        "batch": 75,
        "loss": 56.262779235839844
    },
    {
        "epoch": 0,
        "batch": 76,
        "loss": 56.775657653808594
    },
    {
        "epoch": 0,
        "batch": 77,
        "loss": 49.96759033203125
    },
    {
        "epoch": 0,
        "batch": 78,
        "loss": 55.891292572021484
    },
    {
        "epoch": 0,
        "batch": 79,
        "loss": 60.97188186645508
    },
    {
        "epoch": 0,
        "batch": 80,
        "loss": 44.13051223754883
    },
    {
        "epoch": 0,
        "batch": 81,
        "loss": 61.624977111816406
    },
    {
        "epoch": 0,
        "batch": 82,
        "loss": 75.07611846923828
    },
    {
        "epoch": 0,
        "batch": 83,
        "loss": 61.59073257446289
    },
    {
        "epoch": 0,
        "batch": 84,
        "loss": 64.19269561767578
    },
    {
        "epoch": 0,
        "batch": 85,
        "loss": 57.76597213745117
    },
    {
        "epoch": 0,
        "batch": 86,
        "loss": 63.61154556274414
    },
    {
        "epoch": 0,
        "batch": 87,
        "loss": 69.18341827392578
    },
    {
        "epoch": 0,
        "batch": 88,
        "loss": 68.76994323730469
    },
    {
        "epoch": 0,
        "batch": 89,
        "loss": 67.69754028320312
    },
    {
        "epoch": 0,
        "batch": 90,
        "loss": 57.0711555480957
    },
    {
        "epoch": 0,
        "batch": 91,
        "loss": 70.22069549560547
    },
    {
        "epoch": 0,
        "batch": 92,
        "loss": 62.683692932128906
    },
    {
        "epoch": 0,
        "batch": 93,
        "loss": 66.69745635986328
    },
    {
        "epoch": 0,
        "batch": 94,
        "loss": 67.59026336669922
    },
    {
        "epoch": 0,
        "batch": 95,
        "loss": 54.616050720214844
    },
    {
        "epoch": 0,
        "batch": 96,
        "loss": 61.419921875
    },
    {
        "epoch": 0,
        "batch": 97,
        "loss": 70.64299011230469
    },
    {
        "epoch": 0,
        "batch": 98,
        "loss": 68.05217742919922
    },
    {
        "epoch": 0,
        "batch": 99,
        "loss": 66.98209381103516
    },
    {
        "epoch": 0,
        "batch": 100,
        "loss": 56.11064147949219
    },
    {
        "epoch": 0,
        "batch": 101,
        "loss": 68.68514251708984
    },
    {
        "epoch": 0,
        "batch": 102,
        "loss": 65.30864715576172
    },
    {
        "epoch": 0,
        "batch": 103,
        "loss": 70.54107666015625
    },
    {
        "epoch": 0,
        "batch": 104,
        "loss": 64.27406311035156
    },
    {
        "epoch": 0,
        "batch": 105,
        "loss": 68.76009368896484
    },
    {
        "epoch": 0,
        "batch": 106,
        "loss": 70.01258850097656
    },
    {
        "epoch": 0,
        "batch": 107,
        "loss": 62.19687271118164
    },
    {
        "epoch": 0,
        "batch": 108,
        "loss": 56.69344711303711
    },
    {
        "epoch": 0,
        "batch": 109,
        "loss": 71.1576156616211
    },
    {
        "epoch": 0,
        "batch": 110,
        "loss": 65.6519775390625
    },
    {
        "epoch": 0,
        "batch": 111,
        "loss": 66.3309555053711
    },
    {
        "epoch": 0,
        "batch": 112,
        "loss": 63.685577392578125
    },
    {
        "epoch": 0,
        "batch": 113,
        "loss": 72.0010757446289
    },
    {
        "epoch": 0,
        "batch": 114,
        "loss": 59.876708984375
    },
    {
        "epoch": 0,
        "batch": 115,
        "loss": 66.7705307006836
    },
    {
        "epoch": 0,
        "batch": 116,
        "loss": 60.54929733276367
    },
    {
        "epoch": 0,
        "batch": 117,
        "loss": 67.44558715820312
    },
    {
        "epoch": 0,
        "batch": 118,
        "loss": 66.28462982177734
    },
    {
        "epoch": 0,
        "batch": 119,
        "loss": 65.1911849975586
    },
    {
        "epoch": 0,
        "batch": 120,
        "loss": 55.88069152832031
    },
    {
        "epoch": 0,
        "batch": 121,
        "loss": 64.71907043457031
    },
    {
        "epoch": 0,
        "batch": 122,
        "loss": 64.11701202392578
    },
    {
        "epoch": 0,
        "batch": 123,
        "loss": 73.34391784667969
    },
    {
        "epoch": 0,
        "batch": 124,
        "loss": 68.91561889648438
    },
    {
        "epoch": 0,
        "batch": 125,
        "loss": 64.06253051757812
    },
    {
        "epoch": 0,
        "batch": 126,
        "loss": 72.990478515625
    },
    {
        "epoch": 0,
        "batch": 127,
        "loss": 69.39886474609375
    },
    {
        "epoch": 0,
        "batch": 128,
        "loss": 63.46293258666992
    },
    {
        "epoch": 0,
        "batch": 129,
        "loss": 80.13883972167969
    },
    {
        "epoch": 0,
        "batch": 130,
        "loss": 76.82186889648438
    },
    {
        "epoch": 0,
        "batch": 131,
        "loss": 87.48040008544922
    },
    {
        "epoch": 0,
        "batch": 132,
        "loss": 74.26039123535156
    },
    {
        "epoch": 0,
        "batch": 133,
        "loss": 68.67084503173828
    },
    {
        "epoch": 0,
        "batch": 134,
        "loss": 64.54017639160156
    },
    {
        "epoch": 0,
        "batch": 135,
        "loss": 68.67648315429688
    },
    {
        "epoch": 0,
        "batch": 136,
        "loss": 80.82392883300781
    },
    {
        "epoch": 0,
        "batch": 137,
        "loss": 70.62976837158203
    },
    {
        "epoch": 0,
        "batch": 138,
        "loss": 68.51122283935547
    },
    {
        "epoch": 0,
        "batch": 139,
        "loss": 73.10211181640625
    },
    {
        "epoch": 0,
        "batch": 140,
        "loss": 77.4466781616211
    },
    {
        "epoch": 0,
        "batch": 141,
        "loss": 66.8658218383789
    },
    {
        "epoch": 0,
        "batch": 142,
        "loss": 74.88572692871094
    },
    {
        "epoch": 0,
        "batch": 143,
        "loss": 63.883216857910156
    },
    {
        "epoch": 0,
        "batch": 144,
        "loss": 72.95364379882812
    },
    {
        "epoch": 0,
        "batch": 145,
        "loss": 61.78881072998047
    },
    {
        "epoch": 0,
        "batch": 146,
        "loss": 65.54131317138672
    },
    {
        "epoch": 0,
        "batch": 147,
        "loss": 62.89967727661133
    },
    {
        "epoch": 0,
        "batch": 148,
        "loss": 79.93267059326172
    },
    {
        "epoch": 0,
        "batch": 149,
        "loss": 71.5416030883789
    },
    {
        "epoch": 0,
        "batch": 150,
        "loss": 74.68721008300781
    },
    {
        "epoch": 0,
        "batch": 151,
        "loss": 75.05197143554688
    },
    {
        "epoch": 0,
        "batch": 152,
        "loss": 80.4888916015625
    },
    {
        "epoch": 0,
        "batch": 153,
        "loss": 81.3292236328125
    },
    {
        "epoch": 0,
        "batch": 154,
        "loss": 62.67312240600586
    },
    {
        "epoch": 0,
        "batch": 155,
        "loss": 70.85777282714844
    },
    {
        "epoch": 0,
        "batch": 156,
        "loss": 79.61215209960938
    },
    {
        "epoch": 0,
        "batch": 157,
        "loss": 63.449928283691406
    },
    {
        "epoch": 0,
        "batch": 158,
        "loss": 74.71375274658203
    },
    {
        "epoch": 0,
        "batch": 159,
        "loss": 64.28763580322266
    },
    {
        "epoch": 0,
        "batch": 160,
        "loss": 69.64037322998047
    },
    {
        "epoch": 0,
        "batch": 161,
        "loss": 64.8197021484375
    },
    {
        "epoch": 0,
        "batch": 162,
        "loss": 77.39907836914062
    },
    {
        "epoch": 0,
        "batch": 163,
        "loss": 82.29801940917969
    },
    {
        "epoch": 0,
        "batch": 164,
        "loss": 74.22750091552734
    },
    {
        "epoch": 0,
        "batch": 165,
        "loss": 68.0732421875
    },
    {
        "epoch": 0,
        "batch": 166,
        "loss": 78.3087158203125
    },
    {
        "epoch": 0,
        "batch": 167,
        "loss": 76.29975891113281
    },
    {
        "epoch": 0,
        "batch": 168,
        "loss": 72.2276840209961
    },
    {
        "epoch": 0,
        "batch": 169,
        "loss": 73.91961669921875
    },
    {
        "epoch": 0,
        "batch": 170,
        "loss": 66.96448516845703
    },
    {
        "epoch": 0,
        "batch": 171,
        "loss": 77.83502197265625
    },
    {
        "epoch": 0,
        "batch": 172,
        "loss": 67.2043685913086
    },
    {
        "epoch": 0,
        "batch": 173,
        "loss": 66.37385559082031
    },
    {
        "epoch": 0,
        "batch": 174,
        "loss": 78.03663635253906
    },
    {
        "epoch": 0,
        "batch": 175,
        "loss": 71.06887817382812
    },
    {
        "epoch": 0,
        "batch": 176,
        "loss": 72.00604248046875
    },
    {
        "epoch": 0,
        "batch": 177,
        "loss": 59.84950256347656
    },
    {
        "epoch": 0,
        "batch": 178,
        "loss": 54.5379753112793
    },
    {
        "epoch": 0,
        "batch": 179,
        "loss": 82.29304504394531
    },
    {
        "epoch": 0,
        "batch": 180,
        "loss": 69.62051391601562
    },
    {
        "epoch": 0,
        "batch": 181,
        "loss": 61.849544525146484
    },
    {
        "epoch": 0,
        "batch": 182,
        "loss": 81.13459777832031
    },
    {
        "epoch": 0,
        "batch": 183,
        "loss": 68.31718444824219
    },
    {
        "epoch": 0,
        "batch": 184,
        "loss": 70.53460693359375
    },
    {
        "epoch": 0,
        "batch": 185,
        "loss": 70.89270782470703
    },
    {
        "epoch": 0,
        "batch": 186,
        "loss": 65.50755310058594
    },
    {
        "epoch": 0,
        "batch": 187,
        "loss": 77.46395111083984
    },
    {
        "epoch": 0,
        "batch": 188,
        "loss": 74.5195541381836
    },
    {
        "epoch": 0,
        "batch": 189,
        "loss": 70.34349822998047
    },
    {
        "epoch": 0,
        "batch": 190,
        "loss": 67.75926208496094
    },
    {
        "epoch": 0,
        "batch": 191,
        "loss": 74.92454528808594
    },
    {
        "epoch": 0,
        "batch": 192,
        "loss": 80.32771301269531
    },
    {
        "epoch": 0,
        "batch": 193,
        "loss": 78.814453125
    },
    {
        "epoch": 0,
        "batch": 194,
        "loss": 62.05998992919922
    },
    {
        "epoch": 0,
        "batch": 195,
        "loss": 64.1521224975586
    },
    {
        "epoch": 0,
        "batch": 196,
        "loss": 77.98748779296875
    },
    {
        "epoch": 0,
        "batch": 197,
        "loss": 59.3189697265625
    },
    {
        "epoch": 0,
        "batch": 198,
        "loss": 84.96353149414062
    },
    {
        "epoch": 0,
        "batch": 199,
        "loss": 71.00828552246094
    },
    {
        "epoch": 0,
        "batch": 200,
        "loss": 70.33506774902344
    },
    {
        "epoch": 0,
        "batch": 201,
        "loss": 75.8967514038086
    },
    {
        "epoch": 0,
        "batch": 202,
        "loss": 84.86288452148438
    },
    {
        "epoch": 0,
        "batch": 203,
        "loss": 83.697265625
    },
    {
        "epoch": 0,
        "batch": 204,
        "loss": 66.46072387695312
    },
    {
        "epoch": 0,
        "batch": 205,
        "loss": 19.97833824157715
    },
    {
        "epoch": 1,
        "batch": 0,
        "loss": 74.67610931396484
    },
    {
        "epoch": 1,
        "batch": 1,
        "loss": 80.02559661865234
    },
    {
        "epoch": 1,
        "batch": 2,
        "loss": 73.23441314697266
    },
    {
        "epoch": 1,
        "batch": 3,
        "loss": 68.65132904052734
    },
    {
        "epoch": 1,
        "batch": 4,
        "loss": 72.20694732666016
    },
    {
        "epoch": 1,
        "batch": 5,
        "loss": 76.36312866210938
    },
    {
        "epoch": 1,
        "batch": 6,
        "loss": 88.07298278808594
    },
    {
        "epoch": 1,
        "batch": 7,
        "loss": 81.05022430419922
    },
    {
        "epoch": 1,
        "batch": 8,
        "loss": 86.59698486328125
    },
    {
        "epoch": 1,
        "batch": 9,
        "loss": 76.08126068115234
    },
    {
        "epoch": 1,
        "batch": 10,
        "loss": 78.29718017578125
    },
    {
        "epoch": 1,
        "batch": 11,
        "loss": 72.37838745117188
    },
    {
        "epoch": 1,
        "batch": 12,
        "loss": 84.42497253417969
    },
    {
        "epoch": 1,
        "batch": 13,
        "loss": 65.81746673583984
    },
    {
        "epoch": 1,
        "batch": 14,
        "loss": 66.02536010742188
    },
    {
        "epoch": 1,
        "batch": 15,
        "loss": 69.4039535522461
    },
    {
        "epoch": 1,
        "batch": 16,
        "loss": 91.32785034179688
    },
    {
        "epoch": 1,
        "batch": 17,
        "loss": 75.44388580322266
    },
    {
        "epoch": 1,
        "batch": 18,
        "loss": 79.58714294433594
    },
    {
        "epoch": 1,
        "batch": 19,
        "loss": 67.79649353027344
    },
    {
        "epoch": 1,
        "batch": 20,
        "loss": 72.68338775634766
    },
    {
        "epoch": 1,
        "batch": 21,
        "loss": 84.13806915283203
    },
    {
        "epoch": 1,
        "batch": 22,
        "loss": 58.06861877441406
    },
    {
        "epoch": 1,
        "batch": 23,
        "loss": 74.07584381103516
    },
    {
        "epoch": 1,
        "batch": 24,
        "loss": 72.6034927368164
    },
    {
        "epoch": 1,
        "batch": 25,
        "loss": 88.28284454345703
    },
    {
        "epoch": 1,
        "batch": 26,
        "loss": 78.14900207519531
    },
    {
        "epoch": 1,
        "batch": 27,
        "loss": 80.48854064941406
    },
    {
        "epoch": 1,
        "batch": 28,
        "loss": 67.19245910644531
    },
    {
        "epoch": 1,
        "batch": 29,
        "loss": 87.53191375732422
    },
    {
        "epoch": 1,
        "batch": 30,
        "loss": 67.60607147216797
    },
    {
        "epoch": 1,
        "batch": 31,
        "loss": 71.79202270507812
    },
    {
        "epoch": 1,
        "batch": 32,
        "loss": 81.28572845458984
    },
    {
        "epoch": 1,
        "batch": 33,
        "loss": 71.63031005859375
    },
    {
        "epoch": 1,
        "batch": 34,
        "loss": 63.881195068359375
    },
    {
        "epoch": 1,
        "batch": 35,
        "loss": 87.8470458984375
    },
    {
        "epoch": 1,
        "batch": 36,
        "loss": 77.5638656616211
    },
    {
        "epoch": 1,
        "batch": 37,
        "loss": 74.61321258544922
    },
    {
        "epoch": 1,
        "batch": 38,
        "loss": 71.26831817626953
    },
    {
        "epoch": 1,
        "batch": 39,
        "loss": 77.68541717529297
    },
    {
        "epoch": 1,
        "batch": 40,
        "loss": 87.44502258300781
    },
    {
        "epoch": 1,
        "batch": 41,
        "loss": 66.27770233154297
    },
    {
        "epoch": 1,
        "batch": 42,
        "loss": 77.0314712524414
    },
    {
        "epoch": 1,
        "batch": 43,
        "loss": 72.6140365600586
    },
    {
        "epoch": 1,
        "batch": 44,
        "loss": 79.99923706054688
    },
    {
        "epoch": 1,
        "batch": 45,
        "loss": 75.08304595947266
    },
    {
        "epoch": 1,
        "batch": 46,
        "loss": 68.96961975097656
    },
    {
        "epoch": 1,
        "batch": 47,
        "loss": 77.92811584472656
    },
    {
        "epoch": 1,
        "batch": 48,
        "loss": 81.71417236328125
    },
    {
        "epoch": 1,
        "batch": 49,
        "loss": 77.46551513671875
    },
    {
        "epoch": 1,
        "batch": 50,
        "loss": 80.09266662597656
    },
    {
        "epoch": 1,
        "batch": 51,
        "loss": 66.46344757080078
    },
    {
        "epoch": 1,
        "batch": 52,
        "loss": 60.99186706542969
    },
    {
        "epoch": 1,
        "batch": 53,
        "loss": 88.38848876953125
    },
    {
        "epoch": 1,
        "batch": 54,
        "loss": 70.98800659179688
    },
    {
        "epoch": 1,
        "batch": 55,
        "loss": 87.37034606933594
    },
    {
        "epoch": 1,
        "batch": 56,
        "loss": 71.21189880371094
    },
    {
        "epoch": 1,
        "batch": 57,
        "loss": 72.35709381103516
    },
    {
        "epoch": 1,
        "batch": 58,
        "loss": 70.6126480102539
    },
    {
        "epoch": 1,
        "batch": 59,
        "loss": 69.95779418945312
    },
    {
        "epoch": 1,
        "batch": 60,
        "loss": 72.85488891601562
    },
    {
        "epoch": 1,
        "batch": 61,
        "loss": 90.82902526855469
    },
    {
        "epoch": 1,
        "batch": 62,
        "loss": 75.01409149169922
    },
    {
        "epoch": 1,
        "batch": 63,
        "loss": 65.65431213378906
    },
    {
        "epoch": 1,
        "batch": 64,
        "loss": 75.67757415771484
    },
    {
        "epoch": 1,
        "batch": 65,
        "loss": 74.67720031738281
    },
    {
        "epoch": 1,
        "batch": 66,
        "loss": 70.09861755371094
    },
    {
        "epoch": 1,
        "batch": 67,
        "loss": 76.24797058105469
    },
    {
        "epoch": 1,
        "batch": 68,
        "loss": 86.4142837524414
    },
    {
        "epoch": 1,
        "batch": 69,
        "loss": 72.02731323242188
    },
    {
        "epoch": 1,
        "batch": 70,
        "loss": 81.26702117919922
    },
    {
        "epoch": 1,
        "batch": 71,
        "loss": 71.0131607055664
    },
    {
        "epoch": 1,
        "batch": 72,
        "loss": 70.63114166259766
    },
    {
        "epoch": 1,
        "batch": 73,
        "loss": 70.79621124267578
    },
    {
        "epoch": 1,
        "batch": 74,
        "loss": 70.40495300292969
    },
    {
        "epoch": 1,
        "batch": 75,
        "loss": 70.74515533447266
    },
    {
        "epoch": 1,
        "batch": 76,
        "loss": 78.60742950439453
    },
    {
        "epoch": 1,
        "batch": 77,
        "loss": 74.93010711669922
    },
    {
        "epoch": 1,
        "batch": 78,
        "loss": 79.47997283935547
    },
    {
        "epoch": 1,
        "batch": 79,
        "loss": 66.6184310913086
    },
    {
        "epoch": 1,
        "batch": 80,
        "loss": 72.46961212158203
    },
    {
        "epoch": 1,
        "batch": 81,
        "loss": 78.80325317382812
    },
    {
        "epoch": 1,
        "batch": 82,
        "loss": 95.59053039550781
    },
    {
        "epoch": 1,
        "batch": 83,
        "loss": 76.02745056152344
    },
    {
        "epoch": 1,
        "batch": 84,
        "loss": 80.29581451416016
    },
    {
        "epoch": 1,
        "batch": 85,
        "loss": 77.45482635498047
    },
    {
        "epoch": 1,
        "batch": 86,
        "loss": 86.97477722167969
    },
    {
        "epoch": 1,
        "batch": 87,
        "loss": 86.17908477783203
    },
    {
        "epoch": 1,
        "batch": 88,
        "loss": 73.30709838867188
    },
    {
        "epoch": 1,
        "batch": 89,
        "loss": 71.88926696777344
    },
    {
        "epoch": 1,
        "batch": 90,
        "loss": 72.94245910644531
    },
    {
        "epoch": 1,
        "batch": 91,
        "loss": 84.1860122680664
    },
    {
        "epoch": 1,
        "batch": 92,
        "loss": 81.58645629882812
    },
    {
        "epoch": 1,
        "batch": 93,
        "loss": 87.18596649169922
    },
    {
        "epoch": 1,
        "batch": 94,
        "loss": 86.67005920410156
    },
    {
        "epoch": 1,
        "batch": 95,
        "loss": 80.3055648803711
    },
    {
        "epoch": 1,
        "batch": 96,
        "loss": 85.66516876220703
    },
    {
        "epoch": 1,
        "batch": 97,
        "loss": 77.56938934326172
    },
    {
        "epoch": 1,
        "batch": 98,
        "loss": 86.0110092163086
    },
    {
        "epoch": 1,
        "batch": 99,
        "loss": 67.3759765625
    },
    {
        "epoch": 1,
        "batch": 100,
        "loss": 68.51028442382812
    },
    {
        "epoch": 1,
        "batch": 101,
        "loss": 88.18257141113281
    },
    {
        "epoch": 1,
        "batch": 102,
        "loss": 80.03800964355469
    },
    {
        "epoch": 1,
        "batch": 103,
        "loss": 87.32880401611328
    },
    {
        "epoch": 1,
        "batch": 104,
        "loss": 68.25238037109375
    },
    {
        "epoch": 1,
        "batch": 105,
        "loss": 78.51532745361328
    },
    {
        "epoch": 1,
        "batch": 106,
        "loss": 78.88689422607422
    },
    {
        "epoch": 1,
        "batch": 107,
        "loss": 81.99687194824219
    },
    {
        "epoch": 1,
        "batch": 108,
        "loss": 71.56909942626953
    },
    {
        "epoch": 1,
        "batch": 109,
        "loss": 78.43930053710938
    },
    {
        "epoch": 1,
        "batch": 110,
        "loss": 72.90093994140625
    },
    {
        "epoch": 1,
        "batch": 111,
        "loss": 90.21845245361328
    },
    {
        "epoch": 1,
        "batch": 112,
        "loss": 72.00064849853516
    },
    {
        "epoch": 1,
        "batch": 113,
        "loss": 83.43659973144531
    },
    {
        "epoch": 1,
        "batch": 114,
        "loss": 69.71639251708984
    },
    {
        "epoch": 1,
        "batch": 115,
        "loss": 81.05685424804688
    },
    {
        "epoch": 1,
        "batch": 116,
        "loss": 76.11227416992188
    },
    {
        "epoch": 1,
        "batch": 117,
        "loss": 89.52867126464844
    },
    {
        "epoch": 1,
        "batch": 118,
        "loss": 76.97386169433594
    },
    {
        "epoch": 1,
        "batch": 119,
        "loss": 81.72666931152344
    },
    {
        "epoch": 1,
        "batch": 120,
        "loss": 69.78840637207031
    },
    {
        "epoch": 1,
        "batch": 121,
        "loss": 70.19608306884766
    },
    {
        "epoch": 1,
        "batch": 122,
        "loss": 90.50218200683594
    },
    {
        "epoch": 1,
        "batch": 123,
        "loss": 88.24624633789062
    },
    {
        "epoch": 1,
        "batch": 124,
        "loss": 80.05644989013672
    },
    {
        "epoch": 1,
        "batch": 125,
        "loss": 94.1231689453125
    },
    {
        "epoch": 1,
        "batch": 126,
        "loss": 72.57516479492188
    },
    {
        "epoch": 1,
        "batch": 127,
        "loss": 69.5211410522461
    },
    {
        "epoch": 1,
        "batch": 128,
        "loss": 81.17326354980469
    },
    {
        "epoch": 1,
        "batch": 129,
        "loss": 71.84195709228516
    },
    {
        "epoch": 1,
        "batch": 130,
        "loss": 82.3514633178711
    },
    {
        "epoch": 1,
        "batch": 131,
        "loss": 84.037353515625
    },
    {
        "epoch": 1,
        "batch": 132,
        "loss": 81.35769653320312
    },
    {
        "epoch": 1,
        "batch": 133,
        "loss": 71.70033264160156
    },
    {
        "epoch": 1,
        "batch": 134,
        "loss": 77.93302917480469
    },
    {
        "epoch": 1,
        "batch": 135,
        "loss": 83.68543243408203
    },
    {
        "epoch": 1,
        "batch": 136,
        "loss": 81.47256469726562
    },
    {
        "epoch": 1,
        "batch": 137,
        "loss": 84.31623077392578
    },
    {
        "epoch": 1,
        "batch": 138,
        "loss": 75.17196655273438
    },
    {
        "epoch": 1,
        "batch": 139,
        "loss": 76.79950714111328
    },
    {
        "epoch": 1,
        "batch": 140,
        "loss": 88.82148742675781
    },
    {
        "epoch": 1,
        "batch": 141,
        "loss": 80.686767578125
    },
    {
        "epoch": 1,
        "batch": 142,
        "loss": 83.12873840332031
    },
    {
        "epoch": 1,
        "batch": 143,
        "loss": 84.04564666748047
    },
    {
        "epoch": 1,
        "batch": 144,
        "loss": 87.0839614868164
    },
    {
        "epoch": 1,
        "batch": 145,
        "loss": 84.1957778930664
    },
    {
        "epoch": 1,
        "batch": 146,
        "loss": 84.8953628540039
    },
    {
        "epoch": 1,
        "batch": 147,
        "loss": 74.53926086425781
    },
    {
        "epoch": 1,
        "batch": 148,
        "loss": 82.46593475341797
    },
    {
        "epoch": 1,
        "batch": 149,
        "loss": 83.02562713623047
    },
    {
        "epoch": 1,
        "batch": 150,
        "loss": 69.61195373535156
    },
    {
        "epoch": 1,
        "batch": 151,
        "loss": 98.68975067138672
    },
    {
        "epoch": 1,
        "batch": 152,
        "loss": 79.36392211914062
    },
    {
        "epoch": 1,
        "batch": 153,
        "loss": 90.63388061523438
    },
    {
        "epoch": 1,
        "batch": 154,
        "loss": 88.11283111572266
    },
    {
        "epoch": 1,
        "batch": 155,
        "loss": 77.52357482910156
    },
    {
        "epoch": 1,
        "batch": 156,
        "loss": 85.2187271118164
    },
    {
        "epoch": 1,
        "batch": 157,
        "loss": 75.09052276611328
    },
    {
        "epoch": 1,
        "batch": 158,
        "loss": 81.84576416015625
    },
    {
        "epoch": 1,
        "batch": 159,
        "loss": 78.1333999633789
    },
    {
        "epoch": 1,
        "batch": 160,
        "loss": 88.33015441894531
    },
    {
        "epoch": 1,
        "batch": 161,
        "loss": 66.30712127685547
    },
    {
        "epoch": 1,
        "batch": 162,
        "loss": 65.22640991210938
    },
    {
        "epoch": 1,
        "batch": 163,
        "loss": 61.00062561035156
    },
    {
        "epoch": 1,
        "batch": 164,
        "loss": 90.3542251586914
    },
    {
        "epoch": 1,
        "batch": 165,
        "loss": 67.08474731445312
    },
    {
        "epoch": 1,
        "batch": 166,
        "loss": 77.65634155273438
    },
    {
        "epoch": 1,
        "batch": 167,
        "loss": 88.60865783691406
    },
    {
        "epoch": 1,
        "batch": 168,
        "loss": 69.3909683227539
    },
    {
        "epoch": 1,
        "batch": 169,
        "loss": 82.15019989013672
    },
    {
        "epoch": 1,
        "batch": 170,
        "loss": 77.23796081542969
    },
    {
        "epoch": 1,
        "batch": 171,
        "loss": 83.26158905029297
    },
    {
        "epoch": 1,
        "batch": 172,
        "loss": 88.0514907836914
    },
    {
        "epoch": 1,
        "batch": 173,
        "loss": 82.78050994873047
    },
    {
        "epoch": 1,
        "batch": 174,
        "loss": 87.29335021972656
    },
    {
        "epoch": 1,
        "batch": 175,
        "loss": 79.51354217529297
    },
    {
        "epoch": 1,
        "batch": 176,
        "loss": 87.96429443359375
    },
    {
        "epoch": 1,
        "batch": 177,
        "loss": 79.41262817382812
    },
    {
        "epoch": 1,
        "batch": 178,
        "loss": 78.82855224609375
    },
    {
        "epoch": 1,
        "batch": 179,
        "loss": 84.32554626464844
    },
    {
        "epoch": 1,
        "batch": 180,
        "loss": 82.45513153076172
    },
    {
        "epoch": 1,
        "batch": 181,
        "loss": 90.76441955566406
    },
    {
        "epoch": 1,
        "batch": 182,
        "loss": 82.3160171508789
    },
    {
        "epoch": 1,
        "batch": 183,
        "loss": 86.91334533691406
    },
    {
        "epoch": 1,
        "batch": 184,
        "loss": 86.4161376953125
    },
    {
        "epoch": 1,
        "batch": 185,
        "loss": 79.89508056640625
    },
    {
        "epoch": 1,
        "batch": 186,
        "loss": 80.25765991210938
    },
    {
        "epoch": 1,
        "batch": 187,
        "loss": 75.47527313232422
    },
    {
        "epoch": 1,
        "batch": 188,
        "loss": 80.41837310791016
    },
    {
        "epoch": 1,
        "batch": 189,
        "loss": 94.29122924804688
    },
    {
        "epoch": 1,
        "batch": 190,
        "loss": 97.24211120605469
    },
    {
        "epoch": 1,
        "batch": 191,
        "loss": 84.86410522460938
    },
    {
        "epoch": 1,
        "batch": 192,
        "loss": 91.5560302734375
    },
    {
        "epoch": 1,
        "batch": 193,
        "loss": 84.12960052490234
    },
    {
        "epoch": 1,
        "batch": 194,
        "loss": 80.80424499511719
    },
    {
        "epoch": 1,
        "batch": 195,
        "loss": 93.73824310302734
    },
    {
        "epoch": 1,
        "batch": 196,
        "loss": 85.81588745117188
    },
    {
        "epoch": 1,
        "batch": 197,
        "loss": 76.47571563720703
    },
    {
        "epoch": 1,
        "batch": 198,
        "loss": 76.3170166015625
    },
    {
        "epoch": 1,
        "batch": 199,
        "loss": 85.16783905029297
    },
    {
        "epoch": 1,
        "batch": 200,
        "loss": 87.41582489013672
    },
    {
        "epoch": 1,
        "batch": 201,
        "loss": 80.4026870727539
    },
    {
        "epoch": 1,
        "batch": 202,
        "loss": 74.66327667236328
    },
    {
        "epoch": 1,
        "batch": 203,
        "loss": 78.29408264160156
    },
    {
        "epoch": 1,
        "batch": 204,
        "loss": 82.42444610595703
    },
    {
        "epoch": 1,
        "batch": 205,
        "loss": 31.084854125976562
    },
    {
        "epoch": 2,
        "batch": 0,
        "loss": 81.73430633544922
    },
    {
        "epoch": 2,
        "batch": 1,
        "loss": 84.15959167480469
    },
    {
        "epoch": 2,
        "batch": 2,
        "loss": 85.97409057617188
    },
    {
        "epoch": 2,
        "batch": 3,
        "loss": 75.19567108154297
    },
    {
        "epoch": 2,
        "batch": 4,
        "loss": 92.17433166503906
    },
    {
        "epoch": 2,
        "batch": 5,
        "loss": 82.0853271484375
    },
    {
        "epoch": 2,
        "batch": 6,
        "loss": 101.56217193603516
    },
    {
        "epoch": 2,
        "batch": 7,
        "loss": 84.54631042480469
    },
    {
        "epoch": 2,
        "batch": 8,
        "loss": 81.76255798339844
    },
    {
        "epoch": 2,
        "batch": 9,
        "loss": 81.20451354980469
    },
    {
        "epoch": 2,
        "batch": 10,
        "loss": 80.67211151123047
    },
    {
        "epoch": 2,
        "batch": 11,
        "loss": 75.16476440429688
    },
    {
        "epoch": 2,
        "batch": 12,
        "loss": 80.58720397949219
    },
    {
        "epoch": 2,
        "batch": 13,
        "loss": 78.24710083007812
    },
    {
        "epoch": 2,
        "batch": 14,
        "loss": 71.87364959716797
    },
    {
        "epoch": 2,
        "batch": 15,
        "loss": 88.2904052734375
    },
    {
        "epoch": 2,
        "batch": 16,
        "loss": 85.13636779785156
    },
    {
        "epoch": 2,
        "batch": 17,
        "loss": 89.16472625732422
    },
    {
        "epoch": 2,
        "batch": 18,
        "loss": 88.10588836669922
    },
    {
        "epoch": 2,
        "batch": 19,
        "loss": 80.34745788574219
    },
    {
        "epoch": 2,
        "batch": 20,
        "loss": 86.00324249267578
    },
    {
        "epoch": 2,
        "batch": 21,
        "loss": 75.70235443115234
    },
    {
        "epoch": 2,
        "batch": 22,
        "loss": 82.90927124023438
    },
    {
        "epoch": 2,
        "batch": 23,
        "loss": 86.15211486816406
    },
    {
        "epoch": 2,
        "batch": 24,
        "loss": 73.97364807128906
    },
    {
        "epoch": 2,
        "batch": 25,
        "loss": 73.36770629882812
    },
    {
        "epoch": 2,
        "batch": 26,
        "loss": 91.82553100585938
    },
    {
        "epoch": 2,
        "batch": 27,
        "loss": 84.74014282226562
    },
    {
        "epoch": 2,
        "batch": 28,
        "loss": 91.47562408447266
    },
    {
        "epoch": 2,
        "batch": 29,
        "loss": 82.89932250976562
    },
    {
        "epoch": 2,
        "batch": 30,
        "loss": 87.75436401367188
    },
    {
        "epoch": 2,
        "batch": 31,
        "loss": 80.25582885742188
    },
    {
        "epoch": 2,
        "batch": 32,
        "loss": 81.79644775390625
    },
    {
        "epoch": 2,
        "batch": 33,
        "loss": 78.77397918701172
    },
    {
        "epoch": 2,
        "batch": 34,
        "loss": 96.0418701171875
    },
    {
        "epoch": 2,
        "batch": 35,
        "loss": 97.74152374267578
    },
    {
        "epoch": 2,
        "batch": 36,
        "loss": 93.724365234375
    },
    {
        "epoch": 2,
        "batch": 37,
        "loss": 78.68006134033203
    },
    {
        "epoch": 2,
        "batch": 38,
        "loss": 92.78645324707031
    },
    {
        "epoch": 2,
        "batch": 39,
        "loss": 80.55950927734375
    },
    {
        "epoch": 2,
        "batch": 40,
        "loss": 77.42977905273438
    },
    {
        "epoch": 2,
        "batch": 41,
        "loss": 81.03642272949219
    },
    {
        "epoch": 2,
        "batch": 42,
        "loss": 80.77896881103516
    },
    {
        "epoch": 2,
        "batch": 43,
        "loss": 79.7954330444336
    },
    {
        "epoch": 2,
        "batch": 44,
        "loss": 71.43140411376953
    },
    {
        "epoch": 2,
        "batch": 45,
        "loss": 95.29525756835938
    },
    {
        "epoch": 2,
        "batch": 46,
        "loss": 90.43817138671875
    },
    {
        "epoch": 2,
        "batch": 47,
        "loss": 74.61933898925781
    },
    {
        "epoch": 2,
        "batch": 48,
        "loss": 71.26689910888672
    },
    {
        "epoch": 2,
        "batch": 49,
        "loss": 74.73745727539062
    },
    {
        "epoch": 2,
        "batch": 50,
        "loss": 84.09942626953125
    },
    {
        "epoch": 2,
        "batch": 51,
        "loss": 90.71388244628906
    },
    {
        "epoch": 2,
        "batch": 52,
        "loss": 88.17789459228516
    },
    {
        "epoch": 2,
        "batch": 53,
        "loss": 85.04125213623047
    },
    {
        "epoch": 2,
        "batch": 54,
        "loss": 97.22516632080078
    },
    {
        "epoch": 2,
        "batch": 55,
        "loss": 85.43096923828125
    },
    {
        "epoch": 2,
        "batch": 56,
        "loss": 75.41481018066406
    },
    {
        "epoch": 2,
        "batch": 57,
        "loss": 64.18062591552734
    },
    {
        "epoch": 2,
        "batch": 58,
        "loss": 86.49101257324219
    },
    {
        "epoch": 2,
        "batch": 59,
        "loss": 93.19265747070312
    },
    {
        "epoch": 2,
        "batch": 60,
        "loss": 91.86253356933594
    },
    {
        "epoch": 2,
        "batch": 61,
        "loss": 90.95174407958984
    },
    {
        "epoch": 2,
        "batch": 62,
        "loss": 79.80827331542969
    },
    {
        "epoch": 2,
        "batch": 63,
        "loss": 86.19075012207031
    },
    {
        "epoch": 2,
        "batch": 64,
        "loss": 76.86068725585938
    },
    {
        "epoch": 2,
        "batch": 65,
        "loss": 74.28618621826172
    },
    {
        "epoch": 2,
        "batch": 66,
        "loss": 81.1853256225586
    },
    {
        "epoch": 2,
        "batch": 67,
        "loss": 86.0185546875
    },
    {
        "epoch": 2,
        "batch": 68,
        "loss": 66.97571563720703
    },
    {
        "epoch": 2,
        "batch": 69,
        "loss": 79.8683853149414
    },
    {
        "epoch": 2,
        "batch": 70,
        "loss": 73.98987579345703
    },
    {
        "epoch": 2,
        "batch": 71,
        "loss": 79.39881134033203
    },
    {
        "epoch": 2,
        "batch": 72,
        "loss": 79.24757385253906
    },
    {
        "epoch": 2,
        "batch": 73,
        "loss": 89.07467651367188
    },
    {
        "epoch": 2,
        "batch": 74,
        "loss": 95.89350891113281
    },
    {
        "epoch": 2,
        "batch": 75,
        "loss": 98.59186553955078
    },
    {
        "epoch": 2,
        "batch": 76,
        "loss": 99.94898986816406
    },
    {
        "epoch": 2,
        "batch": 77,
        "loss": 78.41015625
    },
    {
        "epoch": 2,
        "batch": 78,
        "loss": 97.76932525634766
    },
    {
        "epoch": 2,
        "batch": 79,
        "loss": 93.48456573486328
    },
    {
        "epoch": 2,
        "batch": 80,
        "loss": 89.50450897216797
    },
    {
        "epoch": 2,
        "batch": 81,
        "loss": 74.7489013671875
    },
    {
        "epoch": 2,
        "batch": 82,
        "loss": 80.71185302734375
    },
    {
        "epoch": 2,
        "batch": 83,
        "loss": 86.23069763183594
    },
    {
        "epoch": 2,
        "batch": 84,
        "loss": 90.98715209960938
    },
    {
        "epoch": 2,
        "batch": 85,
        "loss": 88.12553405761719
    },
    {
        "epoch": 2,
        "batch": 86,
        "loss": 100.24358367919922
    },
    {
        "epoch": 2,
        "batch": 87,
        "loss": 94.89397430419922
    },
    {
        "epoch": 2,
        "batch": 88,
        "loss": 75.1697006225586
    },
    {
        "epoch": 2,
        "batch": 89,
        "loss": 79.63846588134766
    },
    {
        "epoch": 2,
        "batch": 90,
        "loss": 76.62088775634766
    },
    {
        "epoch": 2,
        "batch": 91,
        "loss": 79.69812774658203
    },
    {
        "epoch": 2,
        "batch": 92,
        "loss": 80.01527404785156
    },
    {
        "epoch": 2,
        "batch": 93,
        "loss": 86.99284362792969
    },
    {
        "epoch": 2,
        "batch": 94,
        "loss": 85.80758666992188
    },
    {
        "epoch": 2,
        "batch": 95,
        "loss": 87.7133560180664
    },
    {
        "epoch": 2,
        "batch": 96,
        "loss": 81.15131378173828
    },
    {
        "epoch": 2,
        "batch": 97,
        "loss": 85.04928588867188
    },
    {
        "epoch": 2,
        "batch": 98,
        "loss": 82.63141632080078
    },
    {
        "epoch": 2,
        "batch": 99,
        "loss": 90.75283813476562
    },
    {
        "epoch": 2,
        "batch": 100,
        "loss": 87.41561889648438
    },
    {
        "epoch": 2,
        "batch": 101,
        "loss": 72.38514709472656
    },
    {
        "epoch": 2,
        "batch": 102,
        "loss": 89.13862609863281
    },
    {
        "epoch": 2,
        "batch": 103,
        "loss": 80.95228576660156
    },
    {
        "epoch": 2,
        "batch": 104,
        "loss": 88.3658447265625
    },
    {
        "epoch": 2,
        "batch": 105,
        "loss": 79.45295715332031
    },
    {
        "epoch": 2,
        "batch": 106,
        "loss": 94.68760681152344
    },
    {
        "epoch": 2,
        "batch": 107,
        "loss": 86.92792510986328
    },
    {
        "epoch": 2,
        "batch": 108,
        "loss": 89.33434295654297
    },
    {
        "epoch": 2,
        "batch": 109,
        "loss": 88.59088897705078
    },
    {
        "epoch": 2,
        "batch": 110,
        "loss": 91.39666748046875
    },
    {
        "epoch": 2,
        "batch": 111,
        "loss": 93.30303192138672
    },
    {
        "epoch": 2,
        "batch": 112,
        "loss": 86.23075866699219
    },
    {
        "epoch": 2,
        "batch": 113,
        "loss": 95.46021270751953
    },
    {
        "epoch": 2,
        "batch": 114,
        "loss": 93.18855285644531
    },
    {
        "epoch": 2,
        "batch": 115,
        "loss": 86.47364807128906
    },
    {
        "epoch": 2,
        "batch": 116,
        "loss": 89.0953140258789
    },
    {
        "epoch": 2,
        "batch": 117,
        "loss": 85.87712097167969
    },
    {
        "epoch": 2,
        "batch": 118,
        "loss": 85.31796264648438
    },
    {
        "epoch": 2,
        "batch": 119,
        "loss": 85.13505554199219
    },
    {
        "epoch": 2,
        "batch": 120,
        "loss": 83.33699798583984
    },
    {
        "epoch": 2,
        "batch": 121,
        "loss": 88.96038055419922
    },
    {
        "epoch": 2,
        "batch": 122,
        "loss": 87.05071258544922
    },
    {
        "epoch": 2,
        "batch": 123,
        "loss": 84.81854248046875
    },
    {
        "epoch": 2,
        "batch": 124,
        "loss": 88.4472427368164
    },
    {
        "epoch": 2,
        "batch": 125,
        "loss": 85.55437469482422
    },
    {
        "epoch": 2,
        "batch": 126,
        "loss": 90.03646850585938
    },
    {
        "epoch": 2,
        "batch": 127,
        "loss": 96.30843353271484
    },
    {
        "epoch": 2,
        "batch": 128,
        "loss": 88.33584594726562
    },
    {
        "epoch": 2,
        "batch": 129,
        "loss": 80.40694427490234
    },
    {
        "epoch": 2,
        "batch": 130,
        "loss": 82.64424133300781
    },
    {
        "epoch": 2,
        "batch": 131,
        "loss": 92.09323120117188
    },
    {
        "epoch": 2,
        "batch": 132,
        "loss": 96.20553588867188
    },
    {
        "epoch": 2,
        "batch": 133,
        "loss": 88.77511596679688
    },
    {
        "epoch": 2,
        "batch": 134,
        "loss": 89.50179290771484
    },
    {
        "epoch": 2,
        "batch": 135,
        "loss": 91.95504760742188
    },
    {
        "epoch": 2,
        "batch": 136,
        "loss": 99.14128875732422
    },
    {
        "epoch": 2,
        "batch": 137,
        "loss": 77.57591247558594
    },
    {
        "epoch": 2,
        "batch": 138,
        "loss": 74.94068145751953
    },
    {
        "epoch": 2,
        "batch": 139,
        "loss": 80.29492950439453
    },
    {
        "epoch": 2,
        "batch": 140,
        "loss": 85.5439224243164
    },
    {
        "epoch": 2,
        "batch": 141,
        "loss": 88.97795104980469
    },
    {
        "epoch": 2,
        "batch": 142,
        "loss": 76.63568878173828
    },
    {
        "epoch": 2,
        "batch": 143,
        "loss": 88.403564453125
    },
    {
        "epoch": 2,
        "batch": 144,
        "loss": 92.7990951538086
    },
    {
        "epoch": 2,
        "batch": 145,
        "loss": 93.87814331054688
    },
    {
        "epoch": 2,
        "batch": 146,
        "loss": 78.15144348144531
    },
    {
        "epoch": 2,
        "batch": 147,
        "loss": 87.02082824707031
    },
    {
        "epoch": 2,
        "batch": 148,
        "loss": 90.64303588867188
    },
    {
        "epoch": 2,
        "batch": 149,
        "loss": 94.58531188964844
    },
    {
        "epoch": 2,
        "batch": 150,
        "loss": 83.04242706298828
    },
    {
        "epoch": 2,
        "batch": 151,
        "loss": 89.78754425048828
    },
    {
        "epoch": 2,
        "batch": 152,
        "loss": 88.79847717285156
    },
    {
        "epoch": 2,
        "batch": 153,
        "loss": 82.15055084228516
    },
    {
        "epoch": 2,
        "batch": 154,
        "loss": 80.59027099609375
    },
    {
        "epoch": 2,
        "batch": 155,
        "loss": 93.42867279052734
    },
    {
        "epoch": 2,
        "batch": 156,
        "loss": 86.59215545654297
    },
    {
        "epoch": 2,
        "batch": 157,
        "loss": 88.31022644042969
    },
    {
        "epoch": 2,
        "batch": 158,
        "loss": 83.45526885986328
    },
    {
        "epoch": 2,
        "batch": 159,
        "loss": 84.8036880493164
    },
    {
        "epoch": 2,
        "batch": 160,
        "loss": 84.85725402832031
    },
    {
        "epoch": 2,
        "batch": 161,
        "loss": 90.98934173583984
    },
    {
        "epoch": 2,
        "batch": 162,
        "loss": 75.01994323730469
    },
    {
        "epoch": 2,
        "batch": 163,
        "loss": 97.7293701171875
    },
    {
        "epoch": 2,
        "batch": 164,
        "loss": 104.38050842285156
    },
    {
        "epoch": 2,
        "batch": 165,
        "loss": 78.75006103515625
    },
    {
        "epoch": 2,
        "batch": 166,
        "loss": 80.89612579345703
    },
    {
        "epoch": 2,
        "batch": 167,
        "loss": 88.01676940917969
    },
    {
        "epoch": 2,
        "batch": 168,
        "loss": 83.98894500732422
    },
    {
        "epoch": 2,
        "batch": 169,
        "loss": 95.84492492675781
    },
    {
        "epoch": 2,
        "batch": 170,
        "loss": 84.93058013916016
    },
    {
        "epoch": 2,
        "batch": 171,
        "loss": 82.90125274658203
    },
    {
        "epoch": 2,
        "batch": 172,
        "loss": 95.5668716430664
    },
    {
        "epoch": 2,
        "batch": 173,
        "loss": 86.30564880371094
    },
    {
        "epoch": 2,
        "batch": 174,
        "loss": 87.83808898925781
    },
    {
        "epoch": 2,
        "batch": 175,
        "loss": 95.45838928222656
    },
    {
        "epoch": 2,
        "batch": 176,
        "loss": 77.42196655273438
    },
    {
        "epoch": 2,
        "batch": 177,
        "loss": 93.01213073730469
    },
    {
        "epoch": 2,
        "batch": 178,
        "loss": 85.41210174560547
    },
    {
        "epoch": 2,
        "batch": 179,
        "loss": 87.44002532958984
    },
    {
        "epoch": 2,
        "batch": 180,
        "loss": 96.3984375
    },
    {
        "epoch": 2,
        "batch": 181,
        "loss": 88.75391387939453
    },
    {
        "epoch": 2,
        "batch": 182,
        "loss": 81.97723388671875
    },
    {
        "epoch": 2,
        "batch": 183,
        "loss": 87.951171875
    },
    {
        "epoch": 2,
        "batch": 184,
        "loss": 97.70352172851562
    },
    {
        "epoch": 2,
        "batch": 185,
        "loss": 98.42980194091797
    },
    {
        "epoch": 2,
        "batch": 186,
        "loss": 76.4916000366211
    },
    {
        "epoch": 2,
        "batch": 187,
        "loss": 84.24962615966797
    },
    {
        "epoch": 2,
        "batch": 188,
        "loss": 99.48174285888672
    },
    {
        "epoch": 2,
        "batch": 189,
        "loss": 82.37722778320312
    },
    {
        "epoch": 2,
        "batch": 190,
        "loss": 71.93062591552734
    },
    {
        "epoch": 2,
        "batch": 191,
        "loss": 90.10700225830078
    },
    {
        "epoch": 2,
        "batch": 192,
        "loss": 90.79876708984375
    },
    {
        "epoch": 2,
        "batch": 193,
        "loss": 79.87916564941406
    },
    {
        "epoch": 2,
        "batch": 194,
        "loss": 86.1014404296875
    },
    {
        "epoch": 2,
        "batch": 195,
        "loss": 90.34284973144531
    },
    {
        "epoch": 2,
        "batch": 196,
        "loss": 91.38106536865234
    },
    {
        "epoch": 2,
        "batch": 197,
        "loss": 88.68373107910156
    },
    {
        "epoch": 2,
        "batch": 198,
        "loss": 92.33462524414062
    },
    {
        "epoch": 2,
        "batch": 199,
        "loss": 103.50135803222656
    },
    {
        "epoch": 2,
        "batch": 200,
        "loss": 82.087646484375
    },
    {
        "epoch": 2,
        "batch": 201,
        "loss": 91.61511993408203
    },
    {
        "epoch": 2,
        "batch": 202,
        "loss": 83.71089935302734
    },
    {
        "epoch": 2,
        "batch": 203,
        "loss": 82.66118621826172
    },
    {
        "epoch": 2,
        "batch": 204,
        "loss": 94.07200622558594
    },
    {
        "epoch": 2,
        "batch": 205,
        "loss": 30.813783645629883
    },
    {
        "epoch": 3,
        "batch": 0,
        "loss": 88.74590301513672
    },
    {
        "epoch": 3,
        "batch": 1,
        "loss": 86.73954010009766
    },
    {
        "epoch": 3,
        "batch": 2,
        "loss": 94.5374984741211
    },
    {
        "epoch": 3,
        "batch": 3,
        "loss": 99.40144348144531
    },
    {
        "epoch": 3,
        "batch": 4,
        "loss": 78.51033782958984
    },
    {
        "epoch": 3,
        "batch": 5,
        "loss": 86.51168823242188
    },
    {
        "epoch": 3,
        "batch": 6,
        "loss": 95.49669647216797
    },
    {
        "epoch": 3,
        "batch": 7,
        "loss": 96.55352783203125
    },
    {
        "epoch": 3,
        "batch": 8,
        "loss": 73.8523178100586
    },
    {
        "epoch": 3,
        "batch": 9,
        "loss": 86.54594421386719
    },
    {
        "epoch": 3,
        "batch": 10,
        "loss": 84.72016906738281
    },
    {
        "epoch": 3,
        "batch": 11,
        "loss": 81.87946319580078
    },
    {
        "epoch": 3,
        "batch": 12,
        "loss": 85.79954528808594
    },
    {
        "epoch": 3,
        "batch": 13,
        "loss": 87.31462097167969
    },
    {
        "epoch": 3,
        "batch": 14,
        "loss": 90.08068084716797
    },
    {
        "epoch": 3,
        "batch": 15,
        "loss": 89.26309967041016
    },
    {
        "epoch": 3,
        "batch": 16,
        "loss": 80.96514892578125
    },
    {
        "epoch": 3,
        "batch": 17,
        "loss": 106.98514556884766
    },
    {
        "epoch": 3,
        "batch": 18,
        "loss": 83.52085876464844
    },
    {
        "epoch": 3,
        "batch": 19,
        "loss": 86.17300415039062
    },
    {
        "epoch": 3,
        "batch": 20,
        "loss": 96.18621063232422
    },
    {
        "epoch": 3,
        "batch": 21,
        "loss": 104.103759765625
    },
    {
        "epoch": 3,
        "batch": 22,
        "loss": 87.52015686035156
    },
    {
        "epoch": 3,
        "batch": 23,
        "loss": 102.63037109375
    },
    {
        "epoch": 3,
        "batch": 24,
        "loss": 99.19125366210938
    },
    {
        "epoch": 3,
        "batch": 25,
        "loss": 97.82411193847656
    },
    {
        "epoch": 3,
        "batch": 26,
        "loss": 101.74071502685547
    },
    {
        "epoch": 3,
        "batch": 27,
        "loss": 90.30303955078125
    },
    {
        "epoch": 3,
        "batch": 28,
        "loss": 76.62101745605469
    },
    {
        "epoch": 3,
        "batch": 29,
        "loss": 97.71460723876953
    },
    {
        "epoch": 3,
        "batch": 30,
        "loss": 77.80903625488281
    },
    {
        "epoch": 3,
        "batch": 31,
        "loss": 88.28934478759766
    },
    {
        "epoch": 3,
        "batch": 32,
        "loss": 86.9583969116211
    },
    {
        "epoch": 3,
        "batch": 33,
        "loss": 85.77375030517578
    },
    {
        "epoch": 3,
        "batch": 34,
        "loss": 72.98736572265625
    },
    {
        "epoch": 3,
        "batch": 35,
        "loss": 85.91064453125
    },
    {
        "epoch": 3,
        "batch": 36,
        "loss": 99.9842758178711
    },
    {
        "epoch": 3,
        "batch": 37,
        "loss": 88.85741424560547
    },
    {
        "epoch": 3,
        "batch": 38,
        "loss": 86.5185546875
    },
    {
        "epoch": 3,
        "batch": 39,
        "loss": 89.59443664550781
    },
    {
        "epoch": 3,
        "batch": 40,
        "loss": 90.52340698242188
    },
    {
        "epoch": 3,
        "batch": 41,
        "loss": 77.921630859375
    },
    {
        "epoch": 3,
        "batch": 42,
        "loss": 81.61384582519531
    },
    {
        "epoch": 3,
        "batch": 43,
        "loss": 83.15585327148438
    },
    {
        "epoch": 3,
        "batch": 44,
        "loss": 93.72564697265625
    },
    {
        "epoch": 3,
        "batch": 45,
        "loss": 92.73263549804688
    },
    {
        "epoch": 3,
        "batch": 46,
        "loss": 86.0650863647461
    },
    {
        "epoch": 3,
        "batch": 47,
        "loss": 74.47372436523438
    },
    {
        "epoch": 3,
        "batch": 48,
        "loss": 90.8386459350586
    },
    {
        "epoch": 3,
        "batch": 49,
        "loss": 87.0186538696289
    },
    {
        "epoch": 3,
        "batch": 50,
        "loss": 89.58940887451172
    },
    {
        "epoch": 3,
        "batch": 51,
        "loss": 92.6285629272461
    },
    {
        "epoch": 3,
        "batch": 52,
        "loss": 84.94536590576172
    },
    {
        "epoch": 3,
        "batch": 53,
        "loss": 85.41993713378906
    },
    {
        "epoch": 3,
        "batch": 54,
        "loss": 93.66172790527344
    },
    {
        "epoch": 3,
        "batch": 55,
        "loss": 92.81097412109375
    },
    {
        "epoch": 3,
        "batch": 56,
        "loss": 80.68647003173828
    },
    {
        "epoch": 3,
        "batch": 57,
        "loss": 87.54940795898438
    },
    {
        "epoch": 3,
        "batch": 58,
        "loss": 104.41372680664062
    },
    {
        "epoch": 3,
        "batch": 59,
        "loss": 89.24995422363281
    },
    {
        "epoch": 3,
        "batch": 60,
        "loss": 90.15469360351562
    },
    {
        "epoch": 3,
        "batch": 61,
        "loss": 76.80723571777344
    },
    {
        "epoch": 3,
        "batch": 62,
        "loss": 98.82426452636719
    },
    {
        "epoch": 3,
        "batch": 63,
        "loss": 80.76985931396484
    },
    {
        "epoch": 3,
        "batch": 64,
        "loss": 86.59654998779297
    },
    {
        "epoch": 3,
        "batch": 65,
        "loss": 90.21160888671875
    },
    {
        "epoch": 3,
        "batch": 66,
        "loss": 86.97138214111328
    },
    {
        "epoch": 3,
        "batch": 67,
        "loss": 78.72943115234375
    },
    {
        "epoch": 3,
        "batch": 68,
        "loss": 87.36915588378906
    },
    {
        "epoch": 3,
        "batch": 69,
        "loss": 92.19908905029297
    },
    {
        "epoch": 3,
        "batch": 70,
        "loss": 86.08467102050781
    },
    {
        "epoch": 3,
        "batch": 71,
        "loss": 94.67694854736328
    },
    {
        "epoch": 3,
        "batch": 72,
        "loss": 88.03350830078125
    },
    {
        "epoch": 3,
        "batch": 73,
        "loss": 94.25172424316406
    },
    {
        "epoch": 3,
        "batch": 74,
        "loss": 99.83453369140625
    },
    {
        "epoch": 3,
        "batch": 75,
        "loss": 86.31698608398438
    },
    {
        "epoch": 3,
        "batch": 76,
        "loss": 70.99383544921875
    },
    {
        "epoch": 3,
        "batch": 77,
        "loss": 88.87997436523438
    },
    {
        "epoch": 3,
        "batch": 78,
        "loss": 94.86870574951172
    },
    {
        "epoch": 3,
        "batch": 79,
        "loss": 92.47180938720703
    },
    {
        "epoch": 3,
        "batch": 80,
        "loss": 86.75801849365234
    },
    {
        "epoch": 3,
        "batch": 81,
        "loss": 86.06914520263672
    },
    {
        "epoch": 3,
        "batch": 82,
        "loss": 92.57041931152344
    },
    {
        "epoch": 3,
        "batch": 83,
        "loss": 82.70598602294922
    },
    {
        "epoch": 3,
        "batch": 84,
        "loss": 79.98812103271484
    },
    {
        "epoch": 3,
        "batch": 85,
        "loss": 93.07876586914062
    },
    {
        "epoch": 3,
        "batch": 86,
        "loss": 89.93269348144531
    },
    {
        "epoch": 3,
        "batch": 87,
        "loss": 78.25931549072266
    },
    {
        "epoch": 3,
        "batch": 88,
        "loss": 88.18400573730469
    },
    {
        "epoch": 3,
        "batch": 89,
        "loss": 78.84984588623047
    },
    {
        "epoch": 3,
        "batch": 90,
        "loss": 90.34427642822266
    },
    {
        "epoch": 3,
        "batch": 91,
        "loss": 79.80694580078125
    },
    {
        "epoch": 3,
        "batch": 92,
        "loss": 90.10497283935547
    },
    {
        "epoch": 3,
        "batch": 93,
        "loss": 90.79078674316406
    },
    {
        "epoch": 3,
        "batch": 94,
        "loss": 81.4854736328125
    },
    {
        "epoch": 3,
        "batch": 95,
        "loss": 84.8212890625
    },
    {
        "epoch": 3,
        "batch": 96,
        "loss": 94.12765502929688
    },
    {
        "epoch": 3,
        "batch": 97,
        "loss": 86.14286804199219
    },
    {
        "epoch": 3,
        "batch": 98,
        "loss": 86.59381103515625
    },
    {
        "epoch": 3,
        "batch": 99,
        "loss": 79.88166046142578
    },
    {
        "epoch": 3,
        "batch": 100,
        "loss": 88.3895492553711
    },
    {
        "epoch": 3,
        "batch": 101,
        "loss": 99.02542114257812
    },
    {
        "epoch": 3,
        "batch": 102,
        "loss": 93.08592224121094
    },
    {
        "epoch": 3,
        "batch": 103,
        "loss": 87.30455780029297
    },
    {
        "epoch": 3,
        "batch": 104,
        "loss": 91.52568054199219
    },
    {
        "epoch": 3,
        "batch": 105,
        "loss": 81.97737121582031
    },
    {
        "epoch": 3,
        "batch": 106,
        "loss": 92.60639953613281
    },
    {
        "epoch": 3,
        "batch": 107,
        "loss": 89.14222717285156
    },
    {
        "epoch": 3,
        "batch": 108,
        "loss": 85.58533477783203
    },
    {
        "epoch": 3,
        "batch": 109,
        "loss": 91.72017669677734
    },
    {
        "epoch": 3,
        "batch": 110,
        "loss": 89.08270263671875
    },
    {
        "epoch": 3,
        "batch": 111,
        "loss": 92.28422546386719
    },
    {
        "epoch": 3,
        "batch": 112,
        "loss": 86.71770477294922
    },
    {
        "epoch": 3,
        "batch": 113,
        "loss": 100.63609313964844
    },
    {
        "epoch": 3,
        "batch": 114,
        "loss": 92.24671936035156
    },
    {
        "epoch": 3,
        "batch": 115,
        "loss": 101.80199432373047
    },
    {
        "epoch": 3,
        "batch": 116,
        "loss": 81.8712158203125
    },
    {
        "epoch": 3,
        "batch": 117,
        "loss": 84.16943359375
    },
    {
        "epoch": 3,
        "batch": 118,
        "loss": 84.48553466796875
    },
    {
        "epoch": 3,
        "batch": 119,
        "loss": 82.10728454589844
    },
    {
        "epoch": 3,
        "batch": 120,
        "loss": 94.22061157226562
    },
    {
        "epoch": 3,
        "batch": 121,
        "loss": 78.09135437011719
    },
    {
        "epoch": 3,
        "batch": 122,
        "loss": 99.69590759277344
    },
    {
        "epoch": 3,
        "batch": 123,
        "loss": 81.1962890625
    },
    {
        "epoch": 3,
        "batch": 124,
        "loss": 77.0381088256836
    },
    {
        "epoch": 3,
        "batch": 125,
        "loss": 79.24207305908203
    },
    {
        "epoch": 3,
        "batch": 126,
        "loss": 97.00515747070312
    },
    {
        "epoch": 3,
        "batch": 127,
        "loss": 81.98507690429688
    },
    {
        "epoch": 3,
        "batch": 128,
        "loss": 100.21726989746094
    },
    {
        "epoch": 3,
        "batch": 129,
        "loss": 86.71162414550781
    },
    {
        "epoch": 3,
        "batch": 130,
        "loss": 90.2603530883789
    },
    {
        "epoch": 3,
        "batch": 131,
        "loss": 88.42440795898438
    },
    {
        "epoch": 3,
        "batch": 132,
        "loss": 78.90087890625
    },
    {
        "epoch": 3,
        "batch": 133,
        "loss": 89.92633056640625
    },
    {
        "epoch": 3,
        "batch": 134,
        "loss": 93.24702453613281
    },
    {
        "epoch": 3,
        "batch": 135,
        "loss": 86.78569030761719
    },
    {
        "epoch": 3,
        "batch": 136,
        "loss": 97.14494323730469
    },
    {
        "epoch": 3,
        "batch": 137,
        "loss": 98.58253479003906
    },
    {
        "epoch": 3,
        "batch": 138,
        "loss": 83.1031494140625
    },
    {
        "epoch": 3,
        "batch": 139,
        "loss": 86.76705932617188
    },
    {
        "epoch": 3,
        "batch": 140,
        "loss": 82.72288513183594
    },
    {
        "epoch": 3,
        "batch": 141,
        "loss": 80.73753356933594
    },
    {
        "epoch": 3,
        "batch": 142,
        "loss": 85.2759780883789
    },
    {
        "epoch": 3,
        "batch": 143,
        "loss": 85.2171859741211
    },
    {
        "epoch": 3,
        "batch": 144,
        "loss": 78.9677505493164
    },
    {
        "epoch": 3,
        "batch": 145,
        "loss": 92.64299011230469
    },
    {
        "epoch": 3,
        "batch": 146,
        "loss": 90.61270904541016
    },
    {
        "epoch": 3,
        "batch": 147,
        "loss": 86.60469055175781
    },
    {
        "epoch": 3,
        "batch": 148,
        "loss": 84.84036254882812
    },
    {
        "epoch": 3,
        "batch": 149,
        "loss": 93.35562896728516
    },
    {
        "epoch": 3,
        "batch": 150,
        "loss": 84.8146743774414
    },
    {
        "epoch": 3,
        "batch": 151,
        "loss": 98.97977447509766
    },
    {
        "epoch": 3,
        "batch": 152,
        "loss": 97.00423431396484
    },
    {
        "epoch": 3,
        "batch": 153,
        "loss": 78.15766906738281
    },
    {
        "epoch": 3,
        "batch": 154,
        "loss": 87.33670806884766
    },
    {
        "epoch": 3,
        "batch": 155,
        "loss": 96.11683654785156
    },
    {
        "epoch": 3,
        "batch": 156,
        "loss": 92.86322021484375
    },
    {
        "epoch": 3,
        "batch": 157,
        "loss": 85.7815933227539
    },
    {
        "epoch": 3,
        "batch": 158,
        "loss": 108.31031799316406
    },
    {
        "epoch": 3,
        "batch": 159,
        "loss": 88.46925354003906
    },
    {
        "epoch": 3,
        "batch": 160,
        "loss": 85.64371490478516
    },
    {
        "epoch": 3,
        "batch": 161,
        "loss": 94.34342956542969
    },
    {
        "epoch": 3,
        "batch": 162,
        "loss": 86.97905731201172
    },
    {
        "epoch": 3,
        "batch": 163,
        "loss": 86.36042785644531
    },
    {
        "epoch": 3,
        "batch": 164,
        "loss": 95.16154479980469
    },
    {
        "epoch": 3,
        "batch": 165,
        "loss": 98.53179168701172
    },
    {
        "epoch": 3,
        "batch": 166,
        "loss": 80.99844360351562
    },
    {
        "epoch": 3,
        "batch": 167,
        "loss": 89.6263656616211
    },
    {
        "epoch": 3,
        "batch": 168,
        "loss": 85.20729064941406
    },
    {
        "epoch": 3,
        "batch": 169,
        "loss": 87.01348876953125
    },
    {
        "epoch": 3,
        "batch": 170,
        "loss": 79.48291015625
    },
    {
        "epoch": 3,
        "batch": 171,
        "loss": 79.73387145996094
    },
    {
        "epoch": 3,
        "batch": 172,
        "loss": 87.65186309814453
    },
    {
        "epoch": 3,
        "batch": 173,
        "loss": 105.61476135253906
    },
    {
        "epoch": 3,
        "batch": 174,
        "loss": 92.41590118408203
    },
    {
        "epoch": 3,
        "batch": 175,
        "loss": 84.03962707519531
    },
    {
        "epoch": 3,
        "batch": 176,
        "loss": 86.92286682128906
    },
    {
        "epoch": 3,
        "batch": 177,
        "loss": 88.86186981201172
    },
    {
        "epoch": 3,
        "batch": 178,
        "loss": 86.15081787109375
    },
    {
        "epoch": 3,
        "batch": 179,
        "loss": 91.60633850097656
    },
    {
        "epoch": 3,
        "batch": 180,
        "loss": 91.18357849121094
    },
    {
        "epoch": 3,
        "batch": 181,
        "loss": 91.4533920288086
    },
    {
        "epoch": 3,
        "batch": 182,
        "loss": 81.44969177246094
    },
    {
        "epoch": 3,
        "batch": 183,
        "loss": 85.10157012939453
    },
    {
        "epoch": 3,
        "batch": 184,
        "loss": 74.61272430419922
    },
    {
        "epoch": 3,
        "batch": 185,
        "loss": 81.109619140625
    },
    {
        "epoch": 3,
        "batch": 186,
        "loss": 84.47553253173828
    },
    {
        "epoch": 3,
        "batch": 187,
        "loss": 94.51300811767578
    },
    {
        "epoch": 3,
        "batch": 188,
        "loss": 85.87985229492188
    },
    {
        "epoch": 3,
        "batch": 189,
        "loss": 87.50501251220703
    },
    {
        "epoch": 3,
        "batch": 190,
        "loss": 97.98727416992188
    },
    {
        "epoch": 3,
        "batch": 191,
        "loss": 89.52838134765625
    },
    {
        "epoch": 3,
        "batch": 192,
        "loss": 92.76240539550781
    },
    {
        "epoch": 3,
        "batch": 193,
        "loss": 84.21746826171875
    },
    {
        "epoch": 3,
        "batch": 194,
        "loss": 96.59347534179688
    },
    {
        "epoch": 3,
        "batch": 195,
        "loss": 88.80135345458984
    },
    {
        "epoch": 3,
        "batch": 196,
        "loss": 92.6933364868164
    },
    {
        "epoch": 3,
        "batch": 197,
        "loss": 88.47796630859375
    },
    {
        "epoch": 3,
        "batch": 198,
        "loss": 88.76121520996094
    },
    {
        "epoch": 3,
        "batch": 199,
        "loss": 93.05870056152344
    },
    {
        "epoch": 3,
        "batch": 200,
        "loss": 92.77764892578125
    },
    {
        "epoch": 3,
        "batch": 201,
        "loss": 84.30924987792969
    },
    {
        "epoch": 3,
        "batch": 202,
        "loss": 80.73405456542969
    },
    {
        "epoch": 3,
        "batch": 203,
        "loss": 97.46825408935547
    },
    {
        "epoch": 3,
        "batch": 204,
        "loss": 78.79359436035156
    },
    {
        "epoch": 3,
        "batch": 205,
        "loss": 44.622169494628906
    },
    {
        "epoch": 4,
        "batch": 0,
        "loss": 88.17003631591797
    },
    {
        "epoch": 4,
        "batch": 1,
        "loss": 95.75399780273438
    },
    {
        "epoch": 4,
        "batch": 2,
        "loss": 89.373046875
    },
    {
        "epoch": 4,
        "batch": 3,
        "loss": 73.13398742675781
    },
    {
        "epoch": 4,
        "batch": 4,
        "loss": 89.38485717773438
    },
    {
        "epoch": 4,
        "batch": 5,
        "loss": 80.48299407958984
    },
    {
        "epoch": 4,
        "batch": 6,
        "loss": 81.99301147460938
    },
    {
        "epoch": 4,
        "batch": 7,
        "loss": 76.77914428710938
    },
    {
        "epoch": 4,
        "batch": 8,
        "loss": 89.11703491210938
    },
    {
        "epoch": 4,
        "batch": 9,
        "loss": 77.94949340820312
    },
    {
        "epoch": 4,
        "batch": 10,
        "loss": 87.38899230957031
    },
    {
        "epoch": 4,
        "batch": 11,
        "loss": 88.53349304199219
    },
    {
        "epoch": 4,
        "batch": 12,
        "loss": 75.21134185791016
    },
    {
        "epoch": 4,
        "batch": 13,
        "loss": 74.45581817626953
    },
    {
        "epoch": 4,
        "batch": 14,
        "loss": 91.9849853515625
    },
    {
        "epoch": 4,
        "batch": 15,
        "loss": 102.10980987548828
    },
    {
        "epoch": 4,
        "batch": 16,
        "loss": 88.98163604736328
    },
    {
        "epoch": 4,
        "batch": 17,
        "loss": 87.66886901855469
    },
    {
        "epoch": 4,
        "batch": 18,
        "loss": 91.6246566772461
    },
    {
        "epoch": 4,
        "batch": 19,
        "loss": 79.07323455810547
    },
    {
        "epoch": 4,
        "batch": 20,
        "loss": 77.87786102294922
    },
    {
        "epoch": 4,
        "batch": 21,
        "loss": 88.60556030273438
    },
    {
        "epoch": 4,
        "batch": 22,
        "loss": 93.5066909790039
    },
    {
        "epoch": 4,
        "batch": 23,
        "loss": 98.3740463256836
    },
    {
        "epoch": 4,
        "batch": 24,
        "loss": 92.26229858398438
    },
    {
        "epoch": 4,
        "batch": 25,
        "loss": 99.03028869628906
    },
    {
        "epoch": 4,
        "batch": 26,
        "loss": 90.50978088378906
    },
    {
        "epoch": 4,
        "batch": 27,
        "loss": 85.244384765625
    },
    {
        "epoch": 4,
        "batch": 28,
        "loss": 83.35781860351562
    },
    {
        "epoch": 4,
        "batch": 29,
        "loss": 78.48234558105469
    },
    {
        "epoch": 4,
        "batch": 30,
        "loss": 106.04185485839844
    },
    {
        "epoch": 4,
        "batch": 31,
        "loss": 97.67703247070312
    },
    {
        "epoch": 4,
        "batch": 32,
        "loss": 87.23123168945312
    },
    {
        "epoch": 4,
        "batch": 33,
        "loss": 87.89806365966797
    },
    {
        "epoch": 4,
        "batch": 34,
        "loss": 88.70619201660156
    },
    {
        "epoch": 4,
        "batch": 35,
        "loss": 89.86711120605469
    },
    {
        "epoch": 4,
        "batch": 36,
        "loss": 85.37881469726562
    },
    {
        "epoch": 4,
        "batch": 37,
        "loss": 94.71432495117188
    },
    {
        "epoch": 4,
        "batch": 38,
        "loss": 86.13693237304688
    },
    {
        "epoch": 4,
        "batch": 39,
        "loss": 92.58824920654297
    },
    {
        "epoch": 4,
        "batch": 40,
        "loss": 88.1001205444336
    },
    {
        "epoch": 4,
        "batch": 41,
        "loss": 89.07066345214844
    },
    {
        "epoch": 4,
        "batch": 42,
        "loss": 86.62680053710938
    },
    {
        "epoch": 4,
        "batch": 43,
        "loss": 97.2889633178711
    },
    {
        "epoch": 4,
        "batch": 44,
        "loss": 90.13143157958984
    },
    {
        "epoch": 4,
        "batch": 45,
        "loss": 89.75204467773438
    },
    {
        "epoch": 4,
        "batch": 46,
        "loss": 84.41730499267578
    },
    {
        "epoch": 4,
        "batch": 47,
        "loss": 77.36061096191406
    },
    {
        "epoch": 4,
        "batch": 48,
        "loss": 94.59288024902344
    },
    {
        "epoch": 4,
        "batch": 49,
        "loss": 86.84587860107422
    },
    {
        "epoch": 4,
        "batch": 50,
        "loss": 74.3918685913086
    },
    {
        "epoch": 4,
        "batch": 51,
        "loss": 87.96698760986328
    },
    {
        "epoch": 4,
        "batch": 52,
        "loss": 82.88581085205078
    },
    {
        "epoch": 4,
        "batch": 53,
        "loss": 81.56216430664062
    },
    {
        "epoch": 4,
        "batch": 54,
        "loss": 70.5938720703125
    },
    {
        "epoch": 4,
        "batch": 55,
        "loss": 77.58540344238281
    },
    {
        "epoch": 4,
        "batch": 56,
        "loss": 83.47039031982422
    },
    {
        "epoch": 4,
        "batch": 57,
        "loss": 84.44509887695312
    },
    {
        "epoch": 4,
        "batch": 58,
        "loss": 84.93157196044922
    },
    {
        "epoch": 4,
        "batch": 59,
        "loss": 85.2083969116211
    },
    {
        "epoch": 4,
        "batch": 60,
        "loss": 83.80126953125
    },
    {
        "epoch": 4,
        "batch": 61,
        "loss": 85.93038940429688
    },
    {
        "epoch": 4,
        "batch": 62,
        "loss": 89.01113891601562
    },
    {
        "epoch": 4,
        "batch": 63,
        "loss": 70.96745300292969
    },
    {
        "epoch": 4,
        "batch": 64,
        "loss": 85.48238372802734
    },
    {
        "epoch": 4,
        "batch": 65,
        "loss": 87.6028060913086
    },
    {
        "epoch": 4,
        "batch": 66,
        "loss": 85.21756744384766
    },
    {
        "epoch": 4,
        "batch": 67,
        "loss": 96.47843933105469
    },
    {
        "epoch": 4,
        "batch": 68,
        "loss": 88.0939712524414
    },
    {
        "epoch": 4,
        "batch": 69,
        "loss": 98.4437484741211
    },
    {
        "epoch": 4,
        "batch": 70,
        "loss": 87.78434753417969
    },
    {
        "epoch": 4,
        "batch": 71,
        "loss": 80.99378967285156
    },
    {
        "epoch": 4,
        "batch": 72,
        "loss": 93.23318481445312
    },
    {
        "epoch": 4,
        "batch": 73,
        "loss": 87.26192474365234
    },
    {
        "epoch": 4,
        "batch": 74,
        "loss": 82.53489685058594
    },
    {
        "epoch": 4,
        "batch": 75,
        "loss": 103.65921783447266
    },
    {
        "epoch": 4,
        "batch": 76,
        "loss": 88.44331359863281
    },
    {
        "epoch": 4,
        "batch": 77,
        "loss": 92.32550048828125
    },
    {
        "epoch": 4,
        "batch": 78,
        "loss": 75.2254867553711
    },
    {
        "epoch": 4,
        "batch": 79,
        "loss": 90.98546600341797
    },
    {
        "epoch": 4,
        "batch": 80,
        "loss": 77.27346801757812
    },
    {
        "epoch": 4,
        "batch": 81,
        "loss": 90.91831970214844
    },
    {
        "epoch": 4,
        "batch": 82,
        "loss": 89.37114715576172
    },
    {
        "epoch": 4,
        "batch": 83,
        "loss": 86.37352752685547
    },
    {
        "epoch": 4,
        "batch": 84,
        "loss": 83.6898193359375
    },
    {
        "epoch": 4,
        "batch": 85,
        "loss": 81.74665832519531
    },
    {
        "epoch": 4,
        "batch": 86,
        "loss": 85.98728942871094
    },
    {
        "epoch": 4,
        "batch": 87,
        "loss": 99.8124008178711
    },
    {
        "epoch": 4,
        "batch": 88,
        "loss": 87.0154037475586
    },
    {
        "epoch": 4,
        "batch": 89,
        "loss": 92.21366882324219
    },
    {
        "epoch": 4,
        "batch": 90,
        "loss": 88.50735473632812
    },
    {
        "epoch": 4,
        "batch": 91,
        "loss": 87.25595092773438
    },
    {
        "epoch": 4,
        "batch": 92,
        "loss": 85.84771728515625
    },
    {
        "epoch": 4,
        "batch": 93,
        "loss": 83.08766174316406
    },
    {
        "epoch": 4,
        "batch": 94,
        "loss": 86.73090362548828
    },
    {
        "epoch": 4,
        "batch": 95,
        "loss": 89.92706298828125
    },
    {
        "epoch": 4,
        "batch": 96,
        "loss": 97.02114868164062
    },
    {
        "epoch": 4,
        "batch": 97,
        "loss": 86.815673828125
    },
    {
        "epoch": 4,
        "batch": 98,
        "loss": 76.53453826904297
    },
    {
        "epoch": 4,
        "batch": 99,
        "loss": 88.42393493652344
    },
    {
        "epoch": 4,
        "batch": 100,
        "loss": 96.50018310546875
    },
    {
        "epoch": 4,
        "batch": 101,
        "loss": 87.46809387207031
    },
    {
        "epoch": 4,
        "batch": 102,
        "loss": 97.98063659667969
    },
    {
        "epoch": 4,
        "batch": 103,
        "loss": 99.005126953125
    },
    {
        "epoch": 4,
        "batch": 104,
        "loss": 91.2530746459961
    },
    {
        "epoch": 4,
        "batch": 105,
        "loss": 88.42893981933594
    },
    {
        "epoch": 4,
        "batch": 106,
        "loss": 78.45536041259766
    },
    {
        "epoch": 4,
        "batch": 107,
        "loss": 89.00157928466797
    },
    {
        "epoch": 4,
        "batch": 108,
        "loss": 84.00189971923828
    },
    {
        "epoch": 4,
        "batch": 109,
        "loss": 95.8445053100586
    },
    {
        "epoch": 4,
        "batch": 110,
        "loss": 70.58087158203125
    },
    {
        "epoch": 4,
        "batch": 111,
        "loss": 83.33311462402344
    },
    {
        "epoch": 4,
        "batch": 112,
        "loss": 84.6185073852539
    },
    {
        "epoch": 4,
        "batch": 113,
        "loss": 94.85862731933594
    },
    {
        "epoch": 4,
        "batch": 114,
        "loss": 81.73251342773438
    },
    {
        "epoch": 4,
        "batch": 115,
        "loss": 86.16584777832031
    },
    {
        "epoch": 4,
        "batch": 116,
        "loss": 97.79622650146484
    },
    {
        "epoch": 4,
        "batch": 117,
        "loss": 85.6865463256836
    },
    {
        "epoch": 4,
        "batch": 118,
        "loss": 82.32003784179688
    },
    {
        "epoch": 4,
        "batch": 119,
        "loss": 91.57910919189453
    },
    {
        "epoch": 4,
        "batch": 120,
        "loss": 90.56793975830078
    },
    {
        "epoch": 4,
        "batch": 121,
        "loss": 94.4832992553711
    },
    {
        "epoch": 4,
        "batch": 122,
        "loss": 85.22911834716797
    },
    {
        "epoch": 4,
        "batch": 123,
        "loss": 84.24501037597656
    },
    {
        "epoch": 4,
        "batch": 124,
        "loss": 98.44771575927734
    },
    {
        "epoch": 4,
        "batch": 125,
        "loss": 94.1402816772461
    },
    {
        "epoch": 4,
        "batch": 126,
        "loss": 90.5943603515625
    },
    {
        "epoch": 4,
        "batch": 127,
        "loss": 86.27223205566406
    },
    {
        "epoch": 4,
        "batch": 128,
        "loss": 81.14094543457031
    },
    {
        "epoch": 4,
        "batch": 129,
        "loss": 94.9241714477539
    },
    {
        "epoch": 4,
        "batch": 130,
        "loss": 84.19527435302734
    },
    {
        "epoch": 4,
        "batch": 131,
        "loss": 84.19188690185547
    },
    {
        "epoch": 4,
        "batch": 132,
        "loss": 86.16786193847656
    },
    {
        "epoch": 4,
        "batch": 133,
        "loss": 94.89002990722656
    },
    {
        "epoch": 4,
        "batch": 134,
        "loss": 82.90458679199219
    },
    {
        "epoch": 4,
        "batch": 135,
        "loss": 91.86715698242188
    },
    {
        "epoch": 4,
        "batch": 136,
        "loss": 95.75564575195312
    },
    {
        "epoch": 4,
        "batch": 137,
        "loss": 76.75402069091797
    },
    {
        "epoch": 4,
        "batch": 138,
        "loss": 103.24264526367188
    },
    {
        "epoch": 4,
        "batch": 139,
        "loss": 73.14279174804688
    },
    {
        "epoch": 4,
        "batch": 140,
        "loss": 96.14124298095703
    },
    {
        "epoch": 4,
        "batch": 141,
        "loss": 68.1490707397461
    },
    {
        "epoch": 4,
        "batch": 142,
        "loss": 89.69833374023438
    },
    {
        "epoch": 4,
        "batch": 143,
        "loss": 94.408447265625
    },
    {
        "epoch": 4,
        "batch": 144,
        "loss": 92.82381439208984
    },
    {
        "epoch": 4,
        "batch": 145,
        "loss": 91.43769073486328
    },
    {
        "epoch": 4,
        "batch": 146,
        "loss": 94.05191802978516
    },
    {
        "epoch": 4,
        "batch": 147,
        "loss": 79.58014678955078
    },
    {
        "epoch": 4,
        "batch": 148,
        "loss": 94.08116149902344
    },
    {
        "epoch": 4,
        "batch": 149,
        "loss": 88.11233520507812
    },
    {
        "epoch": 4,
        "batch": 150,
        "loss": 93.01007080078125
    },
    {
        "epoch": 4,
        "batch": 151,
        "loss": 98.14297485351562
    },
    {
        "epoch": 4,
        "batch": 152,
        "loss": 77.92223358154297
    },
    {
        "epoch": 4,
        "batch": 153,
        "loss": 80.78140258789062
    },
    {
        "epoch": 4,
        "batch": 154,
        "loss": 94.12348937988281
    },
    {
        "epoch": 4,
        "batch": 155,
        "loss": 87.51852416992188
    },
    {
        "epoch": 4,
        "batch": 156,
        "loss": 100.02328491210938
    },
    {
        "epoch": 4,
        "batch": 157,
        "loss": 78.19047546386719
    },
    {
        "epoch": 4,
        "batch": 158,
        "loss": 88.35804748535156
    },
    {
        "epoch": 4,
        "batch": 159,
        "loss": 76.796142578125
    },
    {
        "epoch": 4,
        "batch": 160,
        "loss": 77.62169647216797
    },
    {
        "epoch": 4,
        "batch": 161,
        "loss": 85.6590347290039
    },
    {
        "epoch": 4,
        "batch": 162,
        "loss": 87.55799102783203
    },
    {
        "epoch": 4,
        "batch": 163,
        "loss": 91.609619140625
    },
    {
        "epoch": 4,
        "batch": 164,
        "loss": 101.54891204833984
    },
    {
        "epoch": 4,
        "batch": 165,
        "loss": 83.95680236816406
    },
    {
        "epoch": 4,
        "batch": 166,
        "loss": 94.85652160644531
    },
    {
        "epoch": 4,
        "batch": 167,
        "loss": 91.37723541259766
    },
    {
        "epoch": 4,
        "batch": 168,
        "loss": 88.06585693359375
    },
    {
        "epoch": 4,
        "batch": 169,
        "loss": 81.89672088623047
    },
    {
        "epoch": 4,
        "batch": 170,
        "loss": 75.182373046875
    },
    {
        "epoch": 4,
        "batch": 171,
        "loss": 70.10303497314453
    },
    {
        "epoch": 4,
        "batch": 172,
        "loss": 95.40186309814453
    },
    {
        "epoch": 4,
        "batch": 173,
        "loss": 90.15228271484375
    },
    {
        "epoch": 4,
        "batch": 174,
        "loss": 84.8342514038086
    },
    {
        "epoch": 4,
        "batch": 175,
        "loss": 89.50346374511719
    },
    {
        "epoch": 4,
        "batch": 176,
        "loss": 84.96817779541016
    },
    {
        "epoch": 4,
        "batch": 177,
        "loss": 89.31426239013672
    },
    {
        "epoch": 4,
        "batch": 178,
        "loss": 89.63658142089844
    },
    {
        "epoch": 4,
        "batch": 179,
        "loss": 105.60768127441406
    },
    {
        "epoch": 4,
        "batch": 180,
        "loss": 85.47664642333984
    },
    {
        "epoch": 4,
        "batch": 181,
        "loss": 79.6200942993164
    },
    {
        "epoch": 4,
        "batch": 182,
        "loss": 96.5703353881836
    },
    {
        "epoch": 4,
        "batch": 183,
        "loss": 83.0010986328125
    },
    {
        "epoch": 4,
        "batch": 184,
        "loss": 78.8323974609375
    },
    {
        "epoch": 4,
        "batch": 185,
        "loss": 97.52861022949219
    },
    {
        "epoch": 4,
        "batch": 186,
        "loss": 91.03109741210938
    },
    {
        "epoch": 4,
        "batch": 187,
        "loss": 80.21652221679688
    },
    {
        "epoch": 4,
        "batch": 188,
        "loss": 70.12581634521484
    },
    {
        "epoch": 4,
        "batch": 189,
        "loss": 74.85051727294922
    },
    {
        "epoch": 4,
        "batch": 190,
        "loss": 87.05101013183594
    },
    {
        "epoch": 4,
        "batch": 191,
        "loss": 88.67731475830078
    },
    {
        "epoch": 4,
        "batch": 192,
        "loss": 98.95553588867188
    },
    {
        "epoch": 4,
        "batch": 193,
        "loss": 89.6416015625
    },
    {
        "epoch": 4,
        "batch": 194,
        "loss": 80.17852783203125
    },
    {
        "epoch": 4,
        "batch": 195,
        "loss": 84.37223815917969
    },
    {
        "epoch": 4,
        "batch": 196,
        "loss": 93.38752746582031
    },
    {
        "epoch": 4,
        "batch": 197,
        "loss": 71.46324157714844
    },
    {
        "epoch": 4,
        "batch": 198,
        "loss": 83.64269256591797
    },
    {
        "epoch": 4,
        "batch": 199,
        "loss": 91.90248107910156
    },
    {
        "epoch": 4,
        "batch": 200,
        "loss": 90.30805206298828
    },
    {
        "epoch": 4,
        "batch": 201,
        "loss": 82.8598403930664
    },
    {
        "epoch": 4,
        "batch": 202,
        "loss": 89.66284942626953
    },
    {
        "epoch": 4,
        "batch": 203,
        "loss": 87.91342163085938
    },
    {
        "epoch": 4,
        "batch": 204,
        "loss": 83.01300811767578
    },
    {
        "epoch": 4,
        "batch": 205,
        "loss": 42.05585479736328
    },
    {
        "epoch": 5,
        "batch": 0,
        "loss": 105.35689544677734
    },
    {
        "epoch": 5,
        "batch": 1,
        "loss": 93.70535278320312
    },
    {
        "epoch": 5,
        "batch": 2,
        "loss": 86.5322265625
    },
    {
        "epoch": 5,
        "batch": 3,
        "loss": 84.38804626464844
    },
    {
        "epoch": 5,
        "batch": 4,
        "loss": 88.08393096923828
    },
    {
        "epoch": 5,
        "batch": 5,
        "loss": 80.34615325927734
    },
    {
        "epoch": 5,
        "batch": 6,
        "loss": 85.50479125976562
    },
    {
        "epoch": 5,
        "batch": 7,
        "loss": 76.8565444946289
    },
    {
        "epoch": 5,
        "batch": 8,
        "loss": 98.22998809814453
    },
    {
        "epoch": 5,
        "batch": 9,
        "loss": 90.9466781616211
    },
    {
        "epoch": 5,
        "batch": 10,
        "loss": 70.6448745727539
    },
    {
        "epoch": 5,
        "batch": 11,
        "loss": 93.59689331054688
    },
    {
        "epoch": 5,
        "batch": 12,
        "loss": 91.34977722167969
    },
    {
        "epoch": 5,
        "batch": 13,
        "loss": 72.34516143798828
    },
    {
        "epoch": 5,
        "batch": 14,
        "loss": 85.10181427001953
    },
    {
        "epoch": 5,
        "batch": 15,
        "loss": 73.48429870605469
    },
    {
        "epoch": 5,
        "batch": 16,
        "loss": 95.79597473144531
    },
    {
        "epoch": 5,
        "batch": 17,
        "loss": 76.54010009765625
    },
    {
        "epoch": 5,
        "batch": 18,
        "loss": 82.91024017333984
    },
    {
        "epoch": 5,
        "batch": 19,
        "loss": 88.24432373046875
    },
    {
        "epoch": 5,
        "batch": 20,
        "loss": 86.30594635009766
    },
    {
        "epoch": 5,
        "batch": 21,
        "loss": 90.2303695678711
    },
    {
        "epoch": 5,
        "batch": 22,
        "loss": 80.08307647705078
    },
    {
        "epoch": 5,
        "batch": 23,
        "loss": 93.46559143066406
    },
    {
        "epoch": 5,
        "batch": 24,
        "loss": 81.42305755615234
    },
    {
        "epoch": 5,
        "batch": 25,
        "loss": 90.6793212890625
    },
    {
        "epoch": 5,
        "batch": 26,
        "loss": 84.87909698486328
    },
    {
        "epoch": 5,
        "batch": 27,
        "loss": 76.72418212890625
    },
    {
        "epoch": 5,
        "batch": 28,
        "loss": 88.77305603027344
    },
    {
        "epoch": 5,
        "batch": 29,
        "loss": 90.48956298828125
    },
    {
        "epoch": 5,
        "batch": 30,
        "loss": 84.04258728027344
    },
    {
        "epoch": 5,
        "batch": 31,
        "loss": 78.58781433105469
    },
    {
        "epoch": 5,
        "batch": 32,
        "loss": 84.33119201660156
    },
    {
        "epoch": 5,
        "batch": 33,
        "loss": 100.223388671875
    },
    {
        "epoch": 5,
        "batch": 34,
        "loss": 81.35780334472656
    },
    {
        "epoch": 5,
        "batch": 35,
        "loss": 92.11837768554688
    },
    {
        "epoch": 5,
        "batch": 36,
        "loss": 88.92167663574219
    },
    {
        "epoch": 5,
        "batch": 37,
        "loss": 83.01700592041016
    },
    {
        "epoch": 5,
        "batch": 38,
        "loss": 97.68350982666016
    },
    {
        "epoch": 5,
        "batch": 39,
        "loss": 90.90362548828125
    },
    {
        "epoch": 5,
        "batch": 40,
        "loss": 89.46700286865234
    },
    {
        "epoch": 5,
        "batch": 41,
        "loss": 88.39453125
    },
    {
        "epoch": 5,
        "batch": 42,
        "loss": 84.06061553955078
    },
    {
        "epoch": 5,
        "batch": 43,
        "loss": 93.50446319580078
    },
    {
        "epoch": 5,
        "batch": 44,
        "loss": 86.12407684326172
    },
    {
        "epoch": 5,
        "batch": 45,
        "loss": 88.63582611083984
    },
    {
        "epoch": 5,
        "batch": 46,
        "loss": 78.4967041015625
    },
    {
        "epoch": 5,
        "batch": 47,
        "loss": 83.67555236816406
    },
    {
        "epoch": 5,
        "batch": 48,
        "loss": 100.99788665771484
    },
    {
        "epoch": 5,
        "batch": 49,
        "loss": 96.2209243774414
    },
    {
        "epoch": 5,
        "batch": 50,
        "loss": 87.65929412841797
    },
    {
        "epoch": 5,
        "batch": 51,
        "loss": 79.03009033203125
    },
    {
        "epoch": 5,
        "batch": 52,
        "loss": 97.95671844482422
    },
    {
        "epoch": 5,
        "batch": 53,
        "loss": 85.71892547607422
    },
    {
        "epoch": 5,
        "batch": 54,
        "loss": 92.88941955566406
    },
    {
        "epoch": 5,
        "batch": 55,
        "loss": 79.23056030273438
    },
    {
        "epoch": 5,
        "batch": 56,
        "loss": 88.28822326660156
    },
    {
        "epoch": 5,
        "batch": 57,
        "loss": 90.26630401611328
    },
    {
        "epoch": 5,
        "batch": 58,
        "loss": 84.85145568847656
    },
    {
        "epoch": 5,
        "batch": 59,
        "loss": 84.40130615234375
    },
    {
        "epoch": 5,
        "batch": 60,
        "loss": 84.17503356933594
    },
    {
        "epoch": 5,
        "batch": 61,
        "loss": 101.54336547851562
    },
    {
        "epoch": 5,
        "batch": 62,
        "loss": 84.72991943359375
    },
    {
        "epoch": 5,
        "batch": 63,
        "loss": 82.20222473144531
    },
    {
        "epoch": 5,
        "batch": 64,
        "loss": 83.94741821289062
    },
    {
        "epoch": 5,
        "batch": 65,
        "loss": 79.09668731689453
    },
    {
        "epoch": 5,
        "batch": 66,
        "loss": 81.93436431884766
    },
    {
        "epoch": 5,
        "batch": 67,
        "loss": 78.44481658935547
    },
    {
        "epoch": 5,
        "batch": 68,
        "loss": 88.21221160888672
    },
    {
        "epoch": 5,
        "batch": 69,
        "loss": 81.4404525756836
    },
    {
        "epoch": 5,
        "batch": 70,
        "loss": 77.39852905273438
    },
    {
        "epoch": 5,
        "batch": 71,
        "loss": 74.8950424194336
    },
    {
        "epoch": 5,
        "batch": 72,
        "loss": 88.9993667602539
    },
    {
        "epoch": 5,
        "batch": 73,
        "loss": 76.38997650146484
    },
    {
        "epoch": 5,
        "batch": 74,
        "loss": 86.87970733642578
    },
    {
        "epoch": 5,
        "batch": 75,
        "loss": 80.56241607666016
    },
    {
        "epoch": 5,
        "batch": 76,
        "loss": 95.540283203125
    },
    {
        "epoch": 5,
        "batch": 77,
        "loss": 84.11859130859375
    },
    {
        "epoch": 5,
        "batch": 78,
        "loss": 87.82476806640625
    },
    {
        "epoch": 5,
        "batch": 79,
        "loss": 84.89034271240234
    },
    {
        "epoch": 5,
        "batch": 80,
        "loss": 87.9656982421875
    },
    {
        "epoch": 5,
        "batch": 81,
        "loss": 84.68081665039062
    },
    {
        "epoch": 5,
        "batch": 82,
        "loss": 87.72440338134766
    },
    {
        "epoch": 5,
        "batch": 83,
        "loss": 84.94099426269531
    },
    {
        "epoch": 5,
        "batch": 84,
        "loss": 92.43852233886719
    },
    {
        "epoch": 5,
        "batch": 85,
        "loss": 88.50869750976562
    },
    {
        "epoch": 5,
        "batch": 86,
        "loss": 97.94829559326172
    },
    {
        "epoch": 5,
        "batch": 87,
        "loss": 91.00338745117188
    },
    {
        "epoch": 5,
        "batch": 88,
        "loss": 100.04032897949219
    },
    {
        "epoch": 5,
        "batch": 89,
        "loss": 86.88027954101562
    },
    {
        "epoch": 5,
        "batch": 90,
        "loss": 87.10772705078125
    },
    {
        "epoch": 5,
        "batch": 91,
        "loss": 78.32948303222656
    },
    {
        "epoch": 5,
        "batch": 92,
        "loss": 89.02545928955078
    },
    {
        "epoch": 5,
        "batch": 93,
        "loss": 90.36114501953125
    },
    {
        "epoch": 5,
        "batch": 94,
        "loss": 85.13374328613281
    },
    {
        "epoch": 5,
        "batch": 95,
        "loss": 76.66641235351562
    },
    {
        "epoch": 5,
        "batch": 96,
        "loss": 77.22023010253906
    },
    {
        "epoch": 5,
        "batch": 97,
        "loss": 75.10276794433594
    },
    {
        "epoch": 5,
        "batch": 98,
        "loss": 101.83983612060547
    },
    {
        "epoch": 5,
        "batch": 99,
        "loss": 79.82605743408203
    },
    {
        "epoch": 5,
        "batch": 100,
        "loss": 97.35210418701172
    },
    {
        "epoch": 5,
        "batch": 101,
        "loss": 97.9908676147461
    },
    {
        "epoch": 5,
        "batch": 102,
        "loss": 79.03367614746094
    },
    {
        "epoch": 5,
        "batch": 103,
        "loss": 75.09371948242188
    },
    {
        "epoch": 5,
        "batch": 104,
        "loss": 85.3017578125
    },
    {
        "epoch": 5,
        "batch": 105,
        "loss": 79.29522705078125
    },
    {
        "epoch": 5,
        "batch": 106,
        "loss": 86.11194610595703
    },
    {
        "epoch": 5,
        "batch": 107,
        "loss": 90.40245819091797
    },
    {
        "epoch": 5,
        "batch": 108,
        "loss": 92.96755981445312
    },
    {
        "epoch": 5,
        "batch": 109,
        "loss": 88.9479751586914
    },
    {
        "epoch": 5,
        "batch": 110,
        "loss": 81.93572998046875
    },
    {
        "epoch": 5,
        "batch": 111,
        "loss": 70.24291229248047
    },
    {
        "epoch": 5,
        "batch": 112,
        "loss": 78.93528747558594
    },
    {
        "epoch": 5,
        "batch": 113,
        "loss": 90.96564483642578
    },
    {
        "epoch": 5,
        "batch": 114,
        "loss": 89.17741394042969
    },
    {
        "epoch": 5,
        "batch": 115,
        "loss": 88.29817962646484
    },
    {
        "epoch": 5,
        "batch": 116,
        "loss": 96.84203338623047
    },
    {
        "epoch": 5,
        "batch": 117,
        "loss": 77.79341125488281
    },
    {
        "epoch": 5,
        "batch": 118,
        "loss": 73.28095245361328
    },
    {
        "epoch": 5,
        "batch": 119,
        "loss": 75.23477172851562
    },
    {
        "epoch": 5,
        "batch": 120,
        "loss": 79.23136901855469
    },
    {
        "epoch": 5,
        "batch": 121,
        "loss": 75.11862182617188
    },
    {
        "epoch": 5,
        "batch": 122,
        "loss": 91.24347686767578
    },
    {
        "epoch": 5,
        "batch": 123,
        "loss": 79.0035400390625
    },
    {
        "epoch": 5,
        "batch": 124,
        "loss": 92.3089828491211
    },
    {
        "epoch": 5,
        "batch": 125,
        "loss": 99.21858215332031
    },
    {
        "epoch": 5,
        "batch": 126,
        "loss": 84.97601318359375
    },
    {
        "epoch": 5,
        "batch": 127,
        "loss": 77.89339447021484
    },
    {
        "epoch": 5,
        "batch": 128,
        "loss": 89.22441101074219
    },
    {
        "epoch": 5,
        "batch": 129,
        "loss": 86.78260803222656
    },
    {
        "epoch": 5,
        "batch": 130,
        "loss": 88.67635345458984
    },
    {
        "epoch": 5,
        "batch": 131,
        "loss": 75.2508773803711
    },
    {
        "epoch": 5,
        "batch": 132,
        "loss": 81.96794891357422
    },
    {
        "epoch": 5,
        "batch": 133,
        "loss": 83.57099914550781
    },
    {
        "epoch": 5,
        "batch": 134,
        "loss": 93.06956481933594
    },
    {
        "epoch": 5,
        "batch": 135,
        "loss": 92.79582214355469
    },
    {
        "epoch": 5,
        "batch": 136,
        "loss": 93.73190307617188
    },
    {
        "epoch": 5,
        "batch": 137,
        "loss": 80.84333801269531
    },
    {
        "epoch": 5,
        "batch": 138,
        "loss": 85.31600952148438
    },
    {
        "epoch": 5,
        "batch": 139,
        "loss": 73.33473205566406
    },
    {
        "epoch": 5,
        "batch": 140,
        "loss": 92.14313507080078
    },
    {
        "epoch": 5,
        "batch": 141,
        "loss": 82.94242858886719
    },
    {
        "epoch": 5,
        "batch": 142,
        "loss": 90.0903091430664
    },
    {
        "epoch": 5,
        "batch": 143,
        "loss": 81.64398956298828
    },
    {
        "epoch": 5,
        "batch": 144,
        "loss": 83.57648468017578
    },
    {
        "epoch": 5,
        "batch": 145,
        "loss": 78.26852416992188
    },
    {
        "epoch": 5,
        "batch": 146,
        "loss": 87.23155975341797
    },
    {
        "epoch": 5,
        "batch": 147,
        "loss": 101.18386840820312
    },
    {
        "epoch": 5,
        "batch": 148,
        "loss": 86.50025939941406
    },
    {
        "epoch": 5,
        "batch": 149,
        "loss": 97.81784057617188
    },
    {
        "epoch": 5,
        "batch": 150,
        "loss": 87.49274444580078
    },
    {
        "epoch": 5,
        "batch": 151,
        "loss": 87.40628051757812
    },
    {
        "epoch": 5,
        "batch": 152,
        "loss": 74.00846862792969
    },
    {
        "epoch": 5,
        "batch": 153,
        "loss": 81.67097473144531
    },
    {
        "epoch": 5,
        "batch": 154,
        "loss": 87.0276107788086
    },
    {
        "epoch": 5,
        "batch": 155,
        "loss": 88.77567291259766
    },
    {
        "epoch": 5,
        "batch": 156,
        "loss": 89.7651138305664
    },
    {
        "epoch": 5,
        "batch": 157,
        "loss": 78.08792114257812
    },
    {
        "epoch": 5,
        "batch": 158,
        "loss": 85.66764831542969
    },
    {
        "epoch": 5,
        "batch": 159,
        "loss": 79.25146484375
    },
    {
        "epoch": 5,
        "batch": 160,
        "loss": 97.51119995117188
    },
    {
        "epoch": 5,
        "batch": 161,
        "loss": 78.36485290527344
    },
    {
        "epoch": 5,
        "batch": 162,
        "loss": 82.16169738769531
    },
    {
        "epoch": 5,
        "batch": 163,
        "loss": 81.95265197753906
    },
    {
        "epoch": 5,
        "batch": 164,
        "loss": 88.16167449951172
    },
    {
        "epoch": 5,
        "batch": 165,
        "loss": 79.56874084472656
    },
    {
        "epoch": 5,
        "batch": 166,
        "loss": 80.21124267578125
    },
    {
        "epoch": 5,
        "batch": 167,
        "loss": 83.13927459716797
    },
    {
        "epoch": 5,
        "batch": 168,
        "loss": 91.00830078125
    },
    {
        "epoch": 5,
        "batch": 169,
        "loss": 78.91899108886719
    },
    {
        "epoch": 5,
        "batch": 170,
        "loss": 77.15825653076172
    },
    {
        "epoch": 5,
        "batch": 171,
        "loss": 78.30262756347656
    },
    {
        "epoch": 5,
        "batch": 172,
        "loss": 95.2280502319336
    },
    {
        "epoch": 5,
        "batch": 173,
        "loss": 85.18377685546875
    },
    {
        "epoch": 5,
        "batch": 174,
        "loss": 81.02963256835938
    },
    {
        "epoch": 5,
        "batch": 175,
        "loss": 84.64620971679688
    },
    {
        "epoch": 5,
        "batch": 176,
        "loss": 89.12484741210938
    },
    {
        "epoch": 5,
        "batch": 177,
        "loss": 84.29100036621094
    },
    {
        "epoch": 5,
        "batch": 178,
        "loss": 88.22026062011719
    },
    {
        "epoch": 5,
        "batch": 179,
        "loss": 81.9391098022461
    },
    {
        "epoch": 5,
        "batch": 180,
        "loss": 89.8578872680664
    },
    {
        "epoch": 5,
        "batch": 181,
        "loss": 71.8144760131836
    },
    {
        "epoch": 5,
        "batch": 182,
        "loss": 83.65316009521484
    },
    {
        "epoch": 5,
        "batch": 183,
        "loss": 88.06671142578125
    },
    {
        "epoch": 5,
        "batch": 184,
        "loss": 93.55758666992188
    },
    {
        "epoch": 5,
        "batch": 185,
        "loss": 88.01069641113281
    },
    {
        "epoch": 5,
        "batch": 186,
        "loss": 93.34037017822266
    },
    {
        "epoch": 5,
        "batch": 187,
        "loss": 87.61878967285156
    },
    {
        "epoch": 5,
        "batch": 188,
        "loss": 86.24818420410156
    },
    {
        "epoch": 5,
        "batch": 189,
        "loss": 88.27879333496094
    },
    {
        "epoch": 5,
        "batch": 190,
        "loss": 86.19142150878906
    },
    {
        "epoch": 5,
        "batch": 191,
        "loss": 89.61695861816406
    },
    {
        "epoch": 5,
        "batch": 192,
        "loss": 82.81488037109375
    },
    {
        "epoch": 5,
        "batch": 193,
        "loss": 96.91978454589844
    },
    {
        "epoch": 5,
        "batch": 194,
        "loss": 88.74038696289062
    },
    {
        "epoch": 5,
        "batch": 195,
        "loss": 77.92804718017578
    },
    {
        "epoch": 5,
        "batch": 196,
        "loss": 79.61695098876953
    },
    {
        "epoch": 5,
        "batch": 197,
        "loss": 90.68514251708984
    },
    {
        "epoch": 5,
        "batch": 198,
        "loss": 89.89218139648438
    },
    {
        "epoch": 5,
        "batch": 199,
        "loss": 94.8749771118164
    },
    {
        "epoch": 5,
        "batch": 200,
        "loss": 93.54959106445312
    },
    {
        "epoch": 5,
        "batch": 201,
        "loss": 103.21732330322266
    },
    {
        "epoch": 5,
        "batch": 202,
        "loss": 89.47451782226562
    },
    {
        "epoch": 5,
        "batch": 203,
        "loss": 89.1880111694336
    },
    {
        "epoch": 5,
        "batch": 204,
        "loss": 88.43388366699219
    },
    {
        "epoch": 5,
        "batch": 205,
        "loss": 28.753217697143555
    },
    {
        "epoch": 6,
        "batch": 0,
        "loss": 87.68794250488281
    },
    {
        "epoch": 6,
        "batch": 1,
        "loss": 86.30579376220703
    },
    {
        "epoch": 6,
        "batch": 2,
        "loss": 87.14167022705078
    },
    {
        "epoch": 6,
        "batch": 3,
        "loss": 85.90666198730469
    },
    {
        "epoch": 6,
        "batch": 4,
        "loss": 86.68994140625
    },
    {
        "epoch": 6,
        "batch": 5,
        "loss": 86.05712890625
    },
    {
        "epoch": 6,
        "batch": 6,
        "loss": 87.52769470214844
    },
    {
        "epoch": 6,
        "batch": 7,
        "loss": 81.79950714111328
    },
    {
        "epoch": 6,
        "batch": 8,
        "loss": 81.7794189453125
    },
    {
        "epoch": 6,
        "batch": 9,
        "loss": 91.24653625488281
    },
    {
        "epoch": 6,
        "batch": 10,
        "loss": 88.95657348632812
    },
    {
        "epoch": 6,
        "batch": 11,
        "loss": 81.88081359863281
    },
    {
        "epoch": 6,
        "batch": 12,
        "loss": 84.116943359375
    },
    {
        "epoch": 6,
        "batch": 13,
        "loss": 99.35057067871094
    },
    {
        "epoch": 6,
        "batch": 14,
        "loss": 86.72085571289062
    },
    {
        "epoch": 6,
        "batch": 15,
        "loss": 76.50055694580078
    },
    {
        "epoch": 6,
        "batch": 16,
        "loss": 83.19571685791016
    },
    {
        "epoch": 6,
        "batch": 17,
        "loss": 88.08670043945312
    },
    {
        "epoch": 6,
        "batch": 18,
        "loss": 81.6407470703125
    },
    {
        "epoch": 6,
        "batch": 19,
        "loss": 86.28784942626953
    },
    {
        "epoch": 6,
        "batch": 20,
        "loss": 79.04624938964844
    },
    {
        "epoch": 6,
        "batch": 21,
        "loss": 84.38583374023438
    },
    {
        "epoch": 6,
        "batch": 22,
        "loss": 79.28465270996094
    },
    {
        "epoch": 6,
        "batch": 23,
        "loss": 82.81834411621094
    },
    {
        "epoch": 6,
        "batch": 24,
        "loss": 92.2872314453125
    },
    {
        "epoch": 6,
        "batch": 25,
        "loss": 89.0439453125
    },
    {
        "epoch": 6,
        "batch": 26,
        "loss": 82.55409240722656
    },
    {
        "epoch": 6,
        "batch": 27,
        "loss": 87.94153594970703
    },
    {
        "epoch": 6,
        "batch": 28,
        "loss": 88.51422882080078
    },
    {
        "epoch": 6,
        "batch": 29,
        "loss": 89.80084228515625
    },
    {
        "epoch": 6,
        "batch": 30,
        "loss": 75.68982696533203
    },
    {
        "epoch": 6,
        "batch": 31,
        "loss": 88.26465606689453
    },
    {
        "epoch": 6,
        "batch": 32,
        "loss": 93.93394470214844
    },
    {
        "epoch": 6,
        "batch": 33,
        "loss": 70.69176483154297
    },
    {
        "epoch": 6,
        "batch": 34,
        "loss": 96.90008544921875
    },
    {
        "epoch": 6,
        "batch": 35,
        "loss": 79.15145111083984
    },
    {
        "epoch": 6,
        "batch": 36,
        "loss": 82.04452514648438
    },
    {
        "epoch": 6,
        "batch": 37,
        "loss": 95.06642150878906
    },
    {
        "epoch": 6,
        "batch": 38,
        "loss": 80.07405090332031
    },
    {
        "epoch": 6,
        "batch": 39,
        "loss": 86.8029556274414
    },
    {
        "epoch": 6,
        "batch": 40,
        "loss": 86.90750885009766
    },
    {
        "epoch": 6,
        "batch": 41,
        "loss": 85.10221099853516
    },
    {
        "epoch": 6,
        "batch": 42,
        "loss": 86.82319641113281
    },
    {
        "epoch": 6,
        "batch": 43,
        "loss": 88.32320404052734
    },
    {
        "epoch": 6,
        "batch": 44,
        "loss": 78.2347412109375
    },
    {
        "epoch": 6,
        "batch": 45,
        "loss": 82.74066162109375
    },
    {
        "epoch": 6,
        "batch": 46,
        "loss": 86.36404418945312
    },
    {
        "epoch": 6,
        "batch": 47,
        "loss": 95.99630737304688
    },
    {
        "epoch": 6,
        "batch": 48,
        "loss": 92.05580139160156
    },
    {
        "epoch": 6,
        "batch": 49,
        "loss": 84.75927734375
    },
    {
        "epoch": 6,
        "batch": 50,
        "loss": 75.3392333984375
    },
    {
        "epoch": 6,
        "batch": 51,
        "loss": 89.82855224609375
    },
    {
        "epoch": 6,
        "batch": 52,
        "loss": 86.78778839111328
    },
    {
        "epoch": 6,
        "batch": 53,
        "loss": 81.28535461425781
    },
    {
        "epoch": 6,
        "batch": 54,
        "loss": 82.80891418457031
    },
    {
        "epoch": 6,
        "batch": 55,
        "loss": 95.85836791992188
    },
    {
        "epoch": 6,
        "batch": 56,
        "loss": 102.87549591064453
    },
    {
        "epoch": 6,
        "batch": 57,
        "loss": 83.5025634765625
    },
    {
        "epoch": 6,
        "batch": 58,
        "loss": 89.52489471435547
    },
    {
        "epoch": 6,
        "batch": 59,
        "loss": 83.7578353881836
    },
    {
        "epoch": 6,
        "batch": 60,
        "loss": 81.81498718261719
    },
    {
        "epoch": 6,
        "batch": 61,
        "loss": 99.67890930175781
    },
    {
        "epoch": 6,
        "batch": 62,
        "loss": 82.53524017333984
    },
    {
        "epoch": 6,
        "batch": 63,
        "loss": 87.00788879394531
    },
    {
        "epoch": 6,
        "batch": 64,
        "loss": 85.76738739013672
    },
    {
        "epoch": 6,
        "batch": 65,
        "loss": 80.02740478515625
    },
    {
        "epoch": 6,
        "batch": 66,
        "loss": 81.71240997314453
    },
    {
        "epoch": 6,
        "batch": 67,
        "loss": 76.61522674560547
    },
    {
        "epoch": 6,
        "batch": 68,
        "loss": 81.2485580444336
    },
    {
        "epoch": 6,
        "batch": 69,
        "loss": 75.89412689208984
    },
    {
        "epoch": 6,
        "batch": 70,
        "loss": 80.61004638671875
    },
    {
        "epoch": 6,
        "batch": 71,
        "loss": 87.71068572998047
    },
    {
        "epoch": 6,
        "batch": 72,
        "loss": 90.262451171875
    },
    {
        "epoch": 6,
        "batch": 73,
        "loss": 92.93231201171875
    },
    {
        "epoch": 6,
        "batch": 74,
        "loss": 81.12881469726562
    },
    {
        "epoch": 6,
        "batch": 75,
        "loss": 88.57923889160156
    },
    {
        "epoch": 6,
        "batch": 76,
        "loss": 87.33294677734375
    },
    {
        "epoch": 6,
        "batch": 77,
        "loss": 87.10437774658203
    },
    {
        "epoch": 6,
        "batch": 78,
        "loss": 81.94608306884766
    },
    {
        "epoch": 6,
        "batch": 79,
        "loss": 89.73291015625
    },
    {
        "epoch": 6,
        "batch": 80,
        "loss": 87.9701156616211
    },
    {
        "epoch": 6,
        "batch": 81,
        "loss": 90.99693298339844
    },
    {
        "epoch": 6,
        "batch": 82,
        "loss": 86.81918334960938
    },
    {
        "epoch": 6,
        "batch": 83,
        "loss": 84.11664581298828
    },
    {
        "epoch": 6,
        "batch": 84,
        "loss": 91.78484344482422
    },
    {
        "epoch": 6,
        "batch": 85,
        "loss": 62.38459396362305
    },
    {
        "epoch": 6,
        "batch": 86,
        "loss": 90.9548568725586
    },
    {
        "epoch": 6,
        "batch": 87,
        "loss": 77.3326416015625
    },
    {
        "epoch": 6,
        "batch": 88,
        "loss": 83.8125
    },
    {
        "epoch": 6,
        "batch": 89,
        "loss": 104.24400329589844
    },
    {
        "epoch": 6,
        "batch": 90,
        "loss": 79.95597839355469
    },
    {
        "epoch": 6,
        "batch": 91,
        "loss": 86.75629425048828
    },
    {
        "epoch": 6,
        "batch": 92,
        "loss": 83.94613647460938
    },
    {
        "epoch": 6,
        "batch": 93,
        "loss": 74.6715087890625
    },
    {
        "epoch": 6,
        "batch": 94,
        "loss": 97.39328002929688
    },
    {
        "epoch": 6,
        "batch": 95,
        "loss": 92.60989379882812
    },
    {
        "epoch": 6,
        "batch": 96,
        "loss": 95.53855895996094
    },
    {
        "epoch": 6,
        "batch": 97,
        "loss": 78.54249572753906
    },
    {
        "epoch": 6,
        "batch": 98,
        "loss": 86.13592529296875
    },
    {
        "epoch": 6,
        "batch": 99,
        "loss": 76.85857391357422
    },
    {
        "epoch": 6,
        "batch": 100,
        "loss": 87.21865844726562
    },
    {
        "epoch": 6,
        "batch": 101,
        "loss": 71.42759704589844
    },
    {
        "epoch": 6,
        "batch": 102,
        "loss": 92.34638977050781
    },
    {
        "epoch": 6,
        "batch": 103,
        "loss": 82.71804809570312
    },
    {
        "epoch": 6,
        "batch": 104,
        "loss": 88.54556274414062
    },
    {
        "epoch": 6,
        "batch": 105,
        "loss": 75.29403686523438
    },
    {
        "epoch": 6,
        "batch": 106,
        "loss": 76.1805648803711
    },
    {
        "epoch": 6,
        "batch": 107,
        "loss": 71.78471374511719
    },
    {
        "epoch": 6,
        "batch": 108,
        "loss": 94.15479278564453
    },
    {
        "epoch": 6,
        "batch": 109,
        "loss": 86.06236267089844
    },
    {
        "epoch": 6,
        "batch": 110,
        "loss": 77.32583618164062
    },
    {
        "epoch": 6,
        "batch": 111,
        "loss": 83.57499694824219
    },
    {
        "epoch": 6,
        "batch": 112,
        "loss": 80.65435791015625
    },
    {
        "epoch": 6,
        "batch": 113,
        "loss": 78.22151947021484
    },
    {
        "epoch": 6,
        "batch": 114,
        "loss": 84.77912902832031
    },
    {
        "epoch": 6,
        "batch": 115,
        "loss": 89.68598175048828
    },
    {
        "epoch": 6,
        "batch": 116,
        "loss": 91.9368667602539
    },
    {
        "epoch": 6,
        "batch": 117,
        "loss": 93.34523010253906
    },
    {
        "epoch": 6,
        "batch": 118,
        "loss": 79.2985610961914
    },
    {
        "epoch": 6,
        "batch": 119,
        "loss": 91.71688079833984
    },
    {
        "epoch": 6,
        "batch": 120,
        "loss": 90.89095306396484
    },
    {
        "epoch": 6,
        "batch": 121,
        "loss": 85.546630859375
    },
    {
        "epoch": 6,
        "batch": 122,
        "loss": 99.95542907714844
    },
    {
        "epoch": 6,
        "batch": 123,
        "loss": 84.84147644042969
    },
    {
        "epoch": 6,
        "batch": 124,
        "loss": 98.13335418701172
    },
    {
        "epoch": 6,
        "batch": 125,
        "loss": 82.05298614501953
    },
    {
        "epoch": 6,
        "batch": 126,
        "loss": 85.17971801757812
    },
    {
        "epoch": 6,
        "batch": 127,
        "loss": 85.4944839477539
    },
    {
        "epoch": 6,
        "batch": 128,
        "loss": 83.09722900390625
    },
    {
        "epoch": 6,
        "batch": 129,
        "loss": 83.93265533447266
    },
    {
        "epoch": 6,
        "batch": 130,
        "loss": 103.19114685058594
    },
    {
        "epoch": 6,
        "batch": 131,
        "loss": 81.88289642333984
    },
    {
        "epoch": 6,
        "batch": 132,
        "loss": 85.4062271118164
    },
    {
        "epoch": 6,
        "batch": 133,
        "loss": 77.10446166992188
    },
    {
        "epoch": 6,
        "batch": 134,
        "loss": 87.53147888183594
    },
    {
        "epoch": 6,
        "batch": 135,
        "loss": 79.57221221923828
    },
    {
        "epoch": 6,
        "batch": 136,
        "loss": 85.8249740600586
    },
    {
        "epoch": 6,
        "batch": 137,
        "loss": 84.9977035522461
    },
    {
        "epoch": 6,
        "batch": 138,
        "loss": 87.0885009765625
    },
    {
        "epoch": 6,
        "batch": 139,
        "loss": 93.112548828125
    },
    {
        "epoch": 6,
        "batch": 140,
        "loss": 92.73233795166016
    },
    {
        "epoch": 6,
        "batch": 141,
        "loss": 76.74989318847656
    },
    {
        "epoch": 6,
        "batch": 142,
        "loss": 83.07369995117188
    },
    {
        "epoch": 6,
        "batch": 143,
        "loss": 73.58576965332031
    },
    {
        "epoch": 6,
        "batch": 144,
        "loss": 73.33330535888672
    },
    {
        "epoch": 6,
        "batch": 145,
        "loss": 81.0863265991211
    },
    {
        "epoch": 6,
        "batch": 146,
        "loss": 88.75061798095703
    },
    {
        "epoch": 6,
        "batch": 147,
        "loss": 85.56072235107422
    },
    {
        "epoch": 6,
        "batch": 148,
        "loss": 67.55726623535156
    },
    {
        "epoch": 6,
        "batch": 149,
        "loss": 73.60609436035156
    },
    {
        "epoch": 6,
        "batch": 150,
        "loss": 92.81596374511719
    },
    {
        "epoch": 6,
        "batch": 151,
        "loss": 76.83476257324219
    },
    {
        "epoch": 6,
        "batch": 152,
        "loss": 76.74459838867188
    },
    {
        "epoch": 6,
        "batch": 153,
        "loss": 79.4395523071289
    },
    {
        "epoch": 6,
        "batch": 154,
        "loss": 98.47171783447266
    },
    {
        "epoch": 6,
        "batch": 155,
        "loss": 77.48570251464844
    },
    {
        "epoch": 6,
        "batch": 156,
        "loss": 84.34292602539062
    },
    {
        "epoch": 6,
        "batch": 157,
        "loss": 80.7863998413086
    },
    {
        "epoch": 6,
        "batch": 158,
        "loss": 89.5170669555664
    },
    {
        "epoch": 6,
        "batch": 159,
        "loss": 77.47938537597656
    },
    {
        "epoch": 6,
        "batch": 160,
        "loss": 78.54444122314453
    },
    {
        "epoch": 6,
        "batch": 161,
        "loss": 72.43828582763672
    },
    {
        "epoch": 6,
        "batch": 162,
        "loss": 83.17545318603516
    },
    {
        "epoch": 6,
        "batch": 163,
        "loss": 76.150634765625
    },
    {
        "epoch": 6,
        "batch": 164,
        "loss": 79.68802642822266
    },
    {
        "epoch": 6,
        "batch": 165,
        "loss": 89.44000244140625
    },
    {
        "epoch": 6,
        "batch": 166,
        "loss": 95.7347640991211
    },
    {
        "epoch": 6,
        "batch": 167,
        "loss": 86.40979766845703
    },
    {
        "epoch": 6,
        "batch": 168,
        "loss": 74.62857055664062
    },
    {
        "epoch": 6,
        "batch": 169,
        "loss": 75.08161926269531
    },
    {
        "epoch": 6,
        "batch": 170,
        "loss": 82.29574584960938
    },
    {
        "epoch": 6,
        "batch": 171,
        "loss": 93.18343353271484
    },
    {
        "epoch": 6,
        "batch": 172,
        "loss": 81.98583984375
    },
    {
        "epoch": 6,
        "batch": 173,
        "loss": 77.939697265625
    },
    {
        "epoch": 6,
        "batch": 174,
        "loss": 94.20975494384766
    },
    {
        "epoch": 6,
        "batch": 175,
        "loss": 81.77723693847656
    },
    {
        "epoch": 6,
        "batch": 176,
        "loss": 93.12430572509766
    },
    {
        "epoch": 6,
        "batch": 177,
        "loss": 82.72181701660156
    },
    {
        "epoch": 6,
        "batch": 178,
        "loss": 78.9974136352539
    },
    {
        "epoch": 6,
        "batch": 179,
        "loss": 85.3264389038086
    },
    {
        "epoch": 6,
        "batch": 180,
        "loss": 80.48426055908203
    },
    {
        "epoch": 6,
        "batch": 181,
        "loss": 75.18721771240234
    },
    {
        "epoch": 6,
        "batch": 182,
        "loss": 83.89579772949219
    },
    {
        "epoch": 6,
        "batch": 183,
        "loss": 83.14566802978516
    },
    {
        "epoch": 6,
        "batch": 184,
        "loss": 79.62529754638672
    },
    {
        "epoch": 6,
        "batch": 185,
        "loss": 75.447509765625
    },
    {
        "epoch": 6,
        "batch": 186,
        "loss": 75.63944244384766
    },
    {
        "epoch": 6,
        "batch": 187,
        "loss": 75.19377136230469
    },
    {
        "epoch": 6,
        "batch": 188,
        "loss": 96.79093933105469
    },
    {
        "epoch": 6,
        "batch": 189,
        "loss": 79.77340698242188
    },
    {
        "epoch": 6,
        "batch": 190,
        "loss": 98.04724884033203
    },
    {
        "epoch": 6,
        "batch": 191,
        "loss": 67.4130859375
    },
    {
        "epoch": 6,
        "batch": 192,
        "loss": 97.80460357666016
    },
    {
        "epoch": 6,
        "batch": 193,
        "loss": 76.01042938232422
    },
    {
        "epoch": 6,
        "batch": 194,
        "loss": 77.9293441772461
    },
    {
        "epoch": 6,
        "batch": 195,
        "loss": 92.2064437866211
    },
    {
        "epoch": 6,
        "batch": 196,
        "loss": 84.51116943359375
    },
    {
        "epoch": 6,
        "batch": 197,
        "loss": 88.60383605957031
    },
    {
        "epoch": 6,
        "batch": 198,
        "loss": 90.95438385009766
    },
    {
        "epoch": 6,
        "batch": 199,
        "loss": 82.61170959472656
    },
    {
        "epoch": 6,
        "batch": 200,
        "loss": 85.51321411132812
    },
    {
        "epoch": 6,
        "batch": 201,
        "loss": 98.18135070800781
    },
    {
        "epoch": 6,
        "batch": 202,
        "loss": 80.92333221435547
    },
    {
        "epoch": 6,
        "batch": 203,
        "loss": 77.3318862915039
    },
    {
        "epoch": 6,
        "batch": 204,
        "loss": 85.04641723632812
    },
    {
        "epoch": 6,
        "batch": 205,
        "loss": 31.808658599853516
    },
    {
        "epoch": 7,
        "batch": 0,
        "loss": 99.63726806640625
    },
    {
        "epoch": 7,
        "batch": 1,
        "loss": 83.19685363769531
    },
    {
        "epoch": 7,
        "batch": 2,
        "loss": 81.09730529785156
    },
    {
        "epoch": 7,
        "batch": 3,
        "loss": 76.91462707519531
    },
    {
        "epoch": 7,
        "batch": 4,
        "loss": 77.88709259033203
    },
    {
        "epoch": 7,
        "batch": 5,
        "loss": 80.92827606201172
    },
    {
        "epoch": 7,
        "batch": 6,
        "loss": 86.4354248046875
    },
    {
        "epoch": 7,
        "batch": 7,
        "loss": 73.57710266113281
    },
    {
        "epoch": 7,
        "batch": 8,
        "loss": 92.24079132080078
    },
    {
        "epoch": 7,
        "batch": 9,
        "loss": 86.51217651367188
    },
    {
        "epoch": 7,
        "batch": 10,
        "loss": 74.59539031982422
    },
    {
        "epoch": 7,
        "batch": 11,
        "loss": 78.78560638427734
    },
    {
        "epoch": 7,
        "batch": 12,
        "loss": 77.74453735351562
    },
    {
        "epoch": 7,
        "batch": 13,
        "loss": 86.251953125
    },
    {
        "epoch": 7,
        "batch": 14,
        "loss": 86.57110595703125
    },
    {
        "epoch": 7,
        "batch": 15,
        "loss": 92.33778381347656
    },
    {
        "epoch": 7,
        "batch": 16,
        "loss": 91.29456329345703
    },
    {
        "epoch": 7,
        "batch": 17,
        "loss": 75.79782104492188
    },
    {
        "epoch": 7,
        "batch": 18,
        "loss": 82.73807525634766
    },
    {
        "epoch": 7,
        "batch": 19,
        "loss": 84.50240325927734
    },
    {
        "epoch": 7,
        "batch": 20,
        "loss": 73.23786163330078
    },
    {
        "epoch": 7,
        "batch": 21,
        "loss": 92.40552520751953
    },
    {
        "epoch": 7,
        "batch": 22,
        "loss": 86.40577697753906
    },
    {
        "epoch": 7,
        "batch": 23,
        "loss": 80.68101501464844
    },
    {
        "epoch": 7,
        "batch": 24,
        "loss": 78.66357421875
    },
    {
        "epoch": 7,
        "batch": 25,
        "loss": 68.89590454101562
    },
    {
        "epoch": 7,
        "batch": 26,
        "loss": 70.4586410522461
    },
    {
        "epoch": 7,
        "batch": 27,
        "loss": 72.97191619873047
    },
    {
        "epoch": 7,
        "batch": 28,
        "loss": 80.28084564208984
    },
    {
        "epoch": 7,
        "batch": 29,
        "loss": 74.19689178466797
    },
    {
        "epoch": 7,
        "batch": 30,
        "loss": 90.38777160644531
    },
    {
        "epoch": 7,
        "batch": 31,
        "loss": 82.1602554321289
    },
    {
        "epoch": 7,
        "batch": 32,
        "loss": 103.85794067382812
    },
    {
        "epoch": 7,
        "batch": 33,
        "loss": 68.96258544921875
    },
    {
        "epoch": 7,
        "batch": 34,
        "loss": 87.83647918701172
    },
    {
        "epoch": 7,
        "batch": 35,
        "loss": 71.81474304199219
    },
    {
        "epoch": 7,
        "batch": 36,
        "loss": 85.76583099365234
    },
    {
        "epoch": 7,
        "batch": 37,
        "loss": 77.01911163330078
    },
    {
        "epoch": 7,
        "batch": 38,
        "loss": 89.92040252685547
    },
    {
        "epoch": 7,
        "batch": 39,
        "loss": 81.27767944335938
    },
    {
        "epoch": 7,
        "batch": 40,
        "loss": 93.96391296386719
    },
    {
        "epoch": 7,
        "batch": 41,
        "loss": 87.32573699951172
    },
    {
        "epoch": 7,
        "batch": 42,
        "loss": 72.01992797851562
    },
    {
        "epoch": 7,
        "batch": 43,
        "loss": 72.49103546142578
    },
    {
        "epoch": 7,
        "batch": 44,
        "loss": 81.94172668457031
    },
    {
        "epoch": 7,
        "batch": 45,
        "loss": 80.076416015625
    },
    {
        "epoch": 7,
        "batch": 46,
        "loss": 89.08769226074219
    },
    {
        "epoch": 7,
        "batch": 47,
        "loss": 79.09672546386719
    },
    {
        "epoch": 7,
        "batch": 48,
        "loss": 85.51727294921875
    },
    {
        "epoch": 7,
        "batch": 49,
        "loss": 71.63946533203125
    },
    {
        "epoch": 7,
        "batch": 50,
        "loss": 88.50765228271484
    },
    {
        "epoch": 7,
        "batch": 51,
        "loss": 81.32749938964844
    },
    {
        "epoch": 7,
        "batch": 52,
        "loss": 80.88272094726562
    },
    {
        "epoch": 7,
        "batch": 53,
        "loss": 81.79374694824219
    },
    {
        "epoch": 7,
        "batch": 54,
        "loss": 78.73155975341797
    },
    {
        "epoch": 7,
        "batch": 55,
        "loss": 72.32902526855469
    },
    {
        "epoch": 7,
        "batch": 56,
        "loss": 90.25289916992188
    },
    {
        "epoch": 7,
        "batch": 57,
        "loss": 79.03636932373047
    },
    {
        "epoch": 7,
        "batch": 58,
        "loss": 89.09828186035156
    },
    {
        "epoch": 7,
        "batch": 59,
        "loss": 71.85913848876953
    },
    {
        "epoch": 7,
        "batch": 60,
        "loss": 75.02352905273438
    },
    {
        "epoch": 7,
        "batch": 61,
        "loss": 77.93711853027344
    },
    {
        "epoch": 7,
        "batch": 62,
        "loss": 85.20897674560547
    },
    {
        "epoch": 7,
        "batch": 63,
        "loss": 77.91222381591797
    },
    {
        "epoch": 7,
        "batch": 64,
        "loss": 78.5827865600586
    },
    {
        "epoch": 7,
        "batch": 65,
        "loss": 86.80105590820312
    },
    {
        "epoch": 7,
        "batch": 66,
        "loss": 89.08531188964844
    },
    {
        "epoch": 7,
        "batch": 67,
        "loss": 81.74388885498047
    },
    {
        "epoch": 7,
        "batch": 68,
        "loss": 85.38574981689453
    },
    {
        "epoch": 7,
        "batch": 69,
        "loss": 79.71341705322266
    },
    {
        "epoch": 7,
        "batch": 70,
        "loss": 85.66703796386719
    },
    {
        "epoch": 7,
        "batch": 71,
        "loss": 81.59468078613281
    },
    {
        "epoch": 7,
        "batch": 72,
        "loss": 85.46852111816406
    },
    {
        "epoch": 7,
        "batch": 73,
        "loss": 91.46674346923828
    },
    {
        "epoch": 7,
        "batch": 74,
        "loss": 82.12664031982422
    },
    {
        "epoch": 7,
        "batch": 75,
        "loss": 76.96159362792969
    },
    {
        "epoch": 7,
        "batch": 76,
        "loss": 90.544677734375
    },
    {
        "epoch": 7,
        "batch": 77,
        "loss": 79.15705108642578
    },
    {
        "epoch": 7,
        "batch": 78,
        "loss": 69.52037048339844
    },
    {
        "epoch": 7,
        "batch": 79,
        "loss": 79.39263153076172
    },
    {
        "epoch": 7,
        "batch": 80,
        "loss": 77.61003875732422
    },
    {
        "epoch": 7,
        "batch": 81,
        "loss": 80.53599548339844
    },
    {
        "epoch": 7,
        "batch": 82,
        "loss": 78.52618408203125
    },
    {
        "epoch": 7,
        "batch": 83,
        "loss": 75.77027130126953
    },
    {
        "epoch": 7,
        "batch": 84,
        "loss": 87.71336364746094
    },
    {
        "epoch": 7,
        "batch": 85,
        "loss": 89.65426635742188
    },
    {
        "epoch": 7,
        "batch": 86,
        "loss": 74.29302978515625
    },
    {
        "epoch": 7,
        "batch": 87,
        "loss": 77.72653198242188
    },
    {
        "epoch": 7,
        "batch": 88,
        "loss": 83.24903106689453
    },
    {
        "epoch": 7,
        "batch": 89,
        "loss": 88.39480590820312
    },
    {
        "epoch": 7,
        "batch": 90,
        "loss": 75.30457305908203
    },
    {
        "epoch": 7,
        "batch": 91,
        "loss": 80.75943756103516
    },
    {
        "epoch": 7,
        "batch": 92,
        "loss": 78.43693542480469
    },
    {
        "epoch": 7,
        "batch": 93,
        "loss": 78.43364715576172
    },
    {
        "epoch": 7,
        "batch": 94,
        "loss": 82.51139831542969
    },
    {
        "epoch": 7,
        "batch": 95,
        "loss": 88.88525390625
    },
    {
        "epoch": 7,
        "batch": 96,
        "loss": 76.93107604980469
    },
    {
        "epoch": 7,
        "batch": 97,
        "loss": 95.91230010986328
    },
    {
        "epoch": 7,
        "batch": 98,
        "loss": 87.5333023071289
    },
    {
        "epoch": 7,
        "batch": 99,
        "loss": 74.47462463378906
    },
    {
        "epoch": 7,
        "batch": 100,
        "loss": 86.35433959960938
    },
    {
        "epoch": 7,
        "batch": 101,
        "loss": 84.82545471191406
    },
    {
        "epoch": 7,
        "batch": 102,
        "loss": 86.07394409179688
    },
    {
        "epoch": 7,
        "batch": 103,
        "loss": 84.43670654296875
    },
    {
        "epoch": 7,
        "batch": 104,
        "loss": 76.28851318359375
    },
    {
        "epoch": 7,
        "batch": 105,
        "loss": 80.67648315429688
    },
    {
        "epoch": 7,
        "batch": 106,
        "loss": 79.54987335205078
    },
    {
        "epoch": 7,
        "batch": 107,
        "loss": 88.00408935546875
    },
    {
        "epoch": 7,
        "batch": 108,
        "loss": 83.76742553710938
    },
    {
        "epoch": 7,
        "batch": 109,
        "loss": 97.23099517822266
    },
    {
        "epoch": 7,
        "batch": 110,
        "loss": 86.98088073730469
    },
    {
        "epoch": 7,
        "batch": 111,
        "loss": 79.10303497314453
    },
    {
        "epoch": 7,
        "batch": 112,
        "loss": 82.63719177246094
    },
    {
        "epoch": 7,
        "batch": 113,
        "loss": 79.13336181640625
    },
    {
        "epoch": 7,
        "batch": 114,
        "loss": 85.4906005859375
    },
    {
        "epoch": 7,
        "batch": 115,
        "loss": 81.47047424316406
    },
    {
        "epoch": 7,
        "batch": 116,
        "loss": 91.68474578857422
    },
    {
        "epoch": 7,
        "batch": 117,
        "loss": 85.2236557006836
    },
    {
        "epoch": 7,
        "batch": 118,
        "loss": 77.34823608398438
    },
    {
        "epoch": 7,
        "batch": 119,
        "loss": 74.27391052246094
    },
    {
        "epoch": 7,
        "batch": 120,
        "loss": 89.43820190429688
    },
    {
        "epoch": 7,
        "batch": 121,
        "loss": 89.42013549804688
    },
    {
        "epoch": 7,
        "batch": 122,
        "loss": 71.85515594482422
    },
    {
        "epoch": 7,
        "batch": 123,
        "loss": 74.85908508300781
    },
    {
        "epoch": 7,
        "batch": 124,
        "loss": 95.92855834960938
    },
    {
        "epoch": 7,
        "batch": 125,
        "loss": 87.99872589111328
    },
    {
        "epoch": 7,
        "batch": 126,
        "loss": 68.42005920410156
    },
    {
        "epoch": 7,
        "batch": 127,
        "loss": 85.89627075195312
    },
    {
        "epoch": 7,
        "batch": 128,
        "loss": 80.94257354736328
    },
    {
        "epoch": 7,
        "batch": 129,
        "loss": 74.45155334472656
    },
    {
        "epoch": 7,
        "batch": 130,
        "loss": 76.48849487304688
    },
    {
        "epoch": 7,
        "batch": 131,
        "loss": 84.6257095336914
    },
    {
        "epoch": 7,
        "batch": 132,
        "loss": 83.15435028076172
    },
    {
        "epoch": 7,
        "batch": 133,
        "loss": 84.22591400146484
    },
    {
        "epoch": 7,
        "batch": 134,
        "loss": 76.90127563476562
    },
    {
        "epoch": 7,
        "batch": 135,
        "loss": 71.93643951416016
    },
    {
        "epoch": 7,
        "batch": 136,
        "loss": 83.99425506591797
    },
    {
        "epoch": 7,
        "batch": 137,
        "loss": 86.93281555175781
    },
    {
        "epoch": 7,
        "batch": 138,
        "loss": 87.59971618652344
    },
    {
        "epoch": 7,
        "batch": 139,
        "loss": 77.89196014404297
    },
    {
        "epoch": 7,
        "batch": 140,
        "loss": 76.90776062011719
    },
    {
        "epoch": 7,
        "batch": 141,
        "loss": 89.33348846435547
    },
    {
        "epoch": 7,
        "batch": 142,
        "loss": 85.50244903564453
    },
    {
        "epoch": 7,
        "batch": 143,
        "loss": 77.1439208984375
    },
    {
        "epoch": 7,
        "batch": 144,
        "loss": 88.64146423339844
    },
    {
        "epoch": 7,
        "batch": 145,
        "loss": 68.39720916748047
    },
    {
        "epoch": 7,
        "batch": 146,
        "loss": 65.82630920410156
    },
    {
        "epoch": 7,
        "batch": 147,
        "loss": 74.4875259399414
    },
    {
        "epoch": 7,
        "batch": 148,
        "loss": 86.80448913574219
    },
    {
        "epoch": 7,
        "batch": 149,
        "loss": 89.65855407714844
    },
    {
        "epoch": 7,
        "batch": 150,
        "loss": 80.7231674194336
    },
    {
        "epoch": 7,
        "batch": 151,
        "loss": 70.91637420654297
    },
    {
        "epoch": 7,
        "batch": 152,
        "loss": 76.13213348388672
    },
    {
        "epoch": 7,
        "batch": 153,
        "loss": 87.8248519897461
    },
    {
        "epoch": 7,
        "batch": 154,
        "loss": 75.87688446044922
    },
    {
        "epoch": 7,
        "batch": 155,
        "loss": 79.47711181640625
    },
    {
        "epoch": 7,
        "batch": 156,
        "loss": 66.90294647216797
    },
    {
        "epoch": 7,
        "batch": 157,
        "loss": 85.2001724243164
    },
    {
        "epoch": 7,
        "batch": 158,
        "loss": 84.6216812133789
    },
    {
        "epoch": 7,
        "batch": 159,
        "loss": 85.33838653564453
    },
    {
        "epoch": 7,
        "batch": 160,
        "loss": 92.82150268554688
    },
    {
        "epoch": 7,
        "batch": 161,
        "loss": 96.09070587158203
    },
    {
        "epoch": 7,
        "batch": 162,
        "loss": 93.593994140625
    },
    {
        "epoch": 7,
        "batch": 163,
        "loss": 82.04876708984375
    },
    {
        "epoch": 7,
        "batch": 164,
        "loss": 80.18521881103516
    },
    {
        "epoch": 7,
        "batch": 165,
        "loss": 71.89274597167969
    },
    {
        "epoch": 7,
        "batch": 166,
        "loss": 77.6229248046875
    },
    {
        "epoch": 7,
        "batch": 167,
        "loss": 84.34622192382812
    },
    {
        "epoch": 7,
        "batch": 168,
        "loss": 85.86372375488281
    },
    {
        "epoch": 7,
        "batch": 169,
        "loss": 94.36385345458984
    },
    {
        "epoch": 7,
        "batch": 170,
        "loss": 70.0703353881836
    },
    {
        "epoch": 7,
        "batch": 171,
        "loss": 86.454345703125
    },
    {
        "epoch": 7,
        "batch": 172,
        "loss": 91.39125061035156
    },
    {
        "epoch": 7,
        "batch": 173,
        "loss": 71.17658996582031
    },
    {
        "epoch": 7,
        "batch": 174,
        "loss": 83.90553283691406
    },
    {
        "epoch": 7,
        "batch": 175,
        "loss": 73.97483825683594
    },
    {
        "epoch": 7,
        "batch": 176,
        "loss": 80.20628356933594
    },
    {
        "epoch": 7,
        "batch": 177,
        "loss": 90.9910888671875
    },
    {
        "epoch": 7,
        "batch": 178,
        "loss": 80.5810775756836
    },
    {
        "epoch": 7,
        "batch": 179,
        "loss": 78.19841766357422
    },
    {
        "epoch": 7,
        "batch": 180,
        "loss": 73.79686737060547
    },
    {
        "epoch": 7,
        "batch": 181,
        "loss": 87.09461212158203
    },
    {
        "epoch": 7,
        "batch": 182,
        "loss": 76.3387451171875
    },
    {
        "epoch": 7,
        "batch": 183,
        "loss": 82.64762115478516
    },
    {
        "epoch": 7,
        "batch": 184,
        "loss": 80.96182250976562
    },
    {
        "epoch": 7,
        "batch": 185,
        "loss": 77.61974334716797
    },
    {
        "epoch": 7,
        "batch": 186,
        "loss": 90.39508056640625
    },
    {
        "epoch": 7,
        "batch": 187,
        "loss": 87.00852966308594
    },
    {
        "epoch": 7,
        "batch": 188,
        "loss": 90.41322326660156
    },
    {
        "epoch": 7,
        "batch": 189,
        "loss": 76.62570190429688
    },
    {
        "epoch": 7,
        "batch": 190,
        "loss": 71.92872619628906
    },
    {
        "epoch": 7,
        "batch": 191,
        "loss": 75.10228729248047
    },
    {
        "epoch": 7,
        "batch": 192,
        "loss": 88.25001525878906
    },
    {
        "epoch": 7,
        "batch": 193,
        "loss": 75.73373413085938
    },
    {
        "epoch": 7,
        "batch": 194,
        "loss": 81.16603088378906
    },
    {
        "epoch": 7,
        "batch": 195,
        "loss": 95.15196990966797
    },
    {
        "epoch": 7,
        "batch": 196,
        "loss": 78.6388168334961
    },
    {
        "epoch": 7,
        "batch": 197,
        "loss": 82.9471664428711
    },
    {
        "epoch": 7,
        "batch": 198,
        "loss": 74.83787536621094
    },
    {
        "epoch": 7,
        "batch": 199,
        "loss": 72.44493865966797
    },
    {
        "epoch": 7,
        "batch": 200,
        "loss": 79.83824920654297
    },
    {
        "epoch": 7,
        "batch": 201,
        "loss": 79.78062438964844
    },
    {
        "epoch": 7,
        "batch": 202,
        "loss": 81.62748718261719
    },
    {
        "epoch": 7,
        "batch": 203,
        "loss": 80.74485778808594
    },
    {
        "epoch": 7,
        "batch": 204,
        "loss": 95.67252349853516
    },
    {
        "epoch": 7,
        "batch": 205,
        "loss": 26.752086639404297
    },
    {
        "epoch": 8,
        "batch": 0,
        "loss": 83.74101257324219
    },
    {
        "epoch": 8,
        "batch": 1,
        "loss": 56.498409271240234
    },
    {
        "epoch": 8,
        "batch": 2,
        "loss": 85.99215698242188
    },
    {
        "epoch": 8,
        "batch": 3,
        "loss": 86.00698852539062
    },
    {
        "epoch": 8,
        "batch": 4,
        "loss": 86.17318725585938
    },
    {
        "epoch": 8,
        "batch": 5,
        "loss": 83.00117492675781
    },
    {
        "epoch": 8,
        "batch": 6,
        "loss": 76.7216567993164
    },
    {
        "epoch": 8,
        "batch": 7,
        "loss": 77.94984436035156
    },
    {
        "epoch": 8,
        "batch": 8,
        "loss": 84.30585479736328
    },
    {
        "epoch": 8,
        "batch": 9,
        "loss": 77.67166137695312
    },
    {
        "epoch": 8,
        "batch": 10,
        "loss": 87.83787536621094
    },
    {
        "epoch": 8,
        "batch": 11,
        "loss": 80.20819854736328
    },
    {
        "epoch": 8,
        "batch": 12,
        "loss": 77.96467590332031
    },
    {
        "epoch": 8,
        "batch": 13,
        "loss": 79.31306457519531
    },
    {
        "epoch": 8,
        "batch": 14,
        "loss": 89.04060363769531
    },
    {
        "epoch": 8,
        "batch": 15,
        "loss": 88.01333618164062
    },
    {
        "epoch": 8,
        "batch": 16,
        "loss": 76.63966369628906
    },
    {
        "epoch": 8,
        "batch": 17,
        "loss": 62.44206237792969
    },
    {
        "epoch": 8,
        "batch": 18,
        "loss": 90.90016174316406
    },
    {
        "epoch": 8,
        "batch": 19,
        "loss": 77.35101318359375
    },
    {
        "epoch": 8,
        "batch": 20,
        "loss": 76.82642364501953
    },
    {
        "epoch": 8,
        "batch": 21,
        "loss": 68.0325927734375
    },
    {
        "epoch": 8,
        "batch": 22,
        "loss": 90.00198364257812
    },
    {
        "epoch": 8,
        "batch": 23,
        "loss": 73.61113739013672
    },
    {
        "epoch": 8,
        "batch": 24,
        "loss": 87.31394958496094
    },
    {
        "epoch": 8,
        "batch": 25,
        "loss": 69.75467681884766
    },
    {
        "epoch": 8,
        "batch": 26,
        "loss": 92.25230407714844
    },
    {
        "epoch": 8,
        "batch": 27,
        "loss": 86.26863861083984
    },
    {
        "epoch": 8,
        "batch": 28,
        "loss": 83.56617736816406
    },
    {
        "epoch": 8,
        "batch": 29,
        "loss": 88.28167724609375
    },
    {
        "epoch": 8,
        "batch": 30,
        "loss": 85.88872528076172
    },
    {
        "epoch": 8,
        "batch": 31,
        "loss": 78.48221588134766
    },
    {
        "epoch": 8,
        "batch": 32,
        "loss": 74.16030883789062
    },
    {
        "epoch": 8,
        "batch": 33,
        "loss": 72.48561096191406
    },
    {
        "epoch": 8,
        "batch": 34,
        "loss": 76.63178253173828
    },
    {
        "epoch": 8,
        "batch": 35,
        "loss": 85.00786590576172
    },
    {
        "epoch": 8,
        "batch": 36,
        "loss": 73.95603942871094
    },
    {
        "epoch": 8,
        "batch": 37,
        "loss": 89.26509094238281
    },
    {
        "epoch": 8,
        "batch": 38,
        "loss": 73.69854736328125
    },
    {
        "epoch": 8,
        "batch": 39,
        "loss": 87.92842102050781
    },
    {
        "epoch": 8,
        "batch": 40,
        "loss": 73.75452423095703
    },
    {
        "epoch": 8,
        "batch": 41,
        "loss": 84.09397888183594
    },
    {
        "epoch": 8,
        "batch": 42,
        "loss": 81.09249877929688
    },
    {
        "epoch": 8,
        "batch": 43,
        "loss": 78.97329711914062
    },
    {
        "epoch": 8,
        "batch": 44,
        "loss": 83.21144104003906
    },
    {
        "epoch": 8,
        "batch": 45,
        "loss": 82.7712173461914
    },
    {
        "epoch": 8,
        "batch": 46,
        "loss": 85.06127166748047
    },
    {
        "epoch": 8,
        "batch": 47,
        "loss": 93.54417419433594
    },
    {
        "epoch": 8,
        "batch": 48,
        "loss": 72.81209564208984
    },
    {
        "epoch": 8,
        "batch": 49,
        "loss": 83.3172607421875
    },
    {
        "epoch": 8,
        "batch": 50,
        "loss": 82.98171997070312
    },
    {
        "epoch": 8,
        "batch": 51,
        "loss": 83.04502868652344
    },
    {
        "epoch": 8,
        "batch": 52,
        "loss": 93.26265716552734
    },
    {
        "epoch": 8,
        "batch": 53,
        "loss": 81.84541320800781
    },
    {
        "epoch": 8,
        "batch": 54,
        "loss": 92.68865203857422
    },
    {
        "epoch": 8,
        "batch": 55,
        "loss": 77.57280731201172
    },
    {
        "epoch": 8,
        "batch": 56,
        "loss": 76.60427856445312
    },
    {
        "epoch": 8,
        "batch": 57,
        "loss": 86.9625015258789
    },
    {
        "epoch": 8,
        "batch": 58,
        "loss": 86.40914916992188
    },
    {
        "epoch": 8,
        "batch": 59,
        "loss": 85.05877685546875
    },
    {
        "epoch": 8,
        "batch": 60,
        "loss": 84.10359191894531
    },
    {
        "epoch": 8,
        "batch": 61,
        "loss": 88.73685455322266
    },
    {
        "epoch": 8,
        "batch": 62,
        "loss": 95.49003601074219
    },
    {
        "epoch": 8,
        "batch": 63,
        "loss": 83.05624389648438
    },
    {
        "epoch": 8,
        "batch": 64,
        "loss": 65.1014633178711
    },
    {
        "epoch": 8,
        "batch": 65,
        "loss": 78.1591796875
    },
    {
        "epoch": 8,
        "batch": 66,
        "loss": 82.68319702148438
    },
    {
        "epoch": 8,
        "batch": 67,
        "loss": 76.33809661865234
    },
    {
        "epoch": 8,
        "batch": 68,
        "loss": 77.7702407836914
    },
    {
        "epoch": 8,
        "batch": 69,
        "loss": 80.67180633544922
    },
    {
        "epoch": 8,
        "batch": 70,
        "loss": 87.3533935546875
    },
    {
        "epoch": 8,
        "batch": 71,
        "loss": 85.67115020751953
    },
    {
        "epoch": 8,
        "batch": 72,
        "loss": 81.06501007080078
    },
    {
        "epoch": 8,
        "batch": 73,
        "loss": 70.638671875
    },
    {
        "epoch": 8,
        "batch": 74,
        "loss": 79.0323257446289
    },
    {
        "epoch": 8,
        "batch": 75,
        "loss": 86.21289825439453
    },
    {
        "epoch": 8,
        "batch": 76,
        "loss": 72.12528228759766
    },
    {
        "epoch": 8,
        "batch": 77,
        "loss": 90.48014068603516
    },
    {
        "epoch": 8,
        "batch": 78,
        "loss": 84.72102355957031
    },
    {
        "epoch": 8,
        "batch": 79,
        "loss": 82.9037857055664
    },
    {
        "epoch": 8,
        "batch": 80,
        "loss": 75.49739074707031
    },
    {
        "epoch": 8,
        "batch": 81,
        "loss": 78.53998565673828
    },
    {
        "epoch": 8,
        "batch": 82,
        "loss": 82.70811462402344
    },
    {
        "epoch": 8,
        "batch": 83,
        "loss": 73.63613891601562
    },
    {
        "epoch": 8,
        "batch": 84,
        "loss": 95.64994812011719
    },
    {
        "epoch": 8,
        "batch": 85,
        "loss": 77.86799621582031
    },
    {
        "epoch": 8,
        "batch": 86,
        "loss": 72.6724624633789
    },
    {
        "epoch": 8,
        "batch": 87,
        "loss": 77.91830444335938
    },
    {
        "epoch": 8,
        "batch": 88,
        "loss": 84.09980010986328
    },
    {
        "epoch": 8,
        "batch": 89,
        "loss": 73.77615356445312
    },
    {
        "epoch": 8,
        "batch": 90,
        "loss": 80.97832489013672
    },
    {
        "epoch": 8,
        "batch": 91,
        "loss": 82.94053649902344
    },
    {
        "epoch": 8,
        "batch": 92,
        "loss": 85.37336730957031
    },
    {
        "epoch": 8,
        "batch": 93,
        "loss": 89.25768280029297
    },
    {
        "epoch": 8,
        "batch": 94,
        "loss": 91.685791015625
    },
    {
        "epoch": 8,
        "batch": 95,
        "loss": 81.12174987792969
    },
    {
        "epoch": 8,
        "batch": 96,
        "loss": 89.96328735351562
    },
    {
        "epoch": 8,
        "batch": 97,
        "loss": 87.0745620727539
    },
    {
        "epoch": 8,
        "batch": 98,
        "loss": 87.03971099853516
    },
    {
        "epoch": 8,
        "batch": 99,
        "loss": 81.03968811035156
    },
    {
        "epoch": 8,
        "batch": 100,
        "loss": 74.46417236328125
    },
    {
        "epoch": 8,
        "batch": 101,
        "loss": 86.72136688232422
    },
    {
        "epoch": 8,
        "batch": 102,
        "loss": 87.8148422241211
    },
    {
        "epoch": 8,
        "batch": 103,
        "loss": 77.46923065185547
    },
    {
        "epoch": 8,
        "batch": 104,
        "loss": 87.17237091064453
    },
    {
        "epoch": 8,
        "batch": 105,
        "loss": 83.35475158691406
    },
    {
        "epoch": 8,
        "batch": 106,
        "loss": 75.73602294921875
    },
    {
        "epoch": 8,
        "batch": 107,
        "loss": 93.09294128417969
    },
    {
        "epoch": 8,
        "batch": 108,
        "loss": 83.7630615234375
    },
    {
        "epoch": 8,
        "batch": 109,
        "loss": 77.544189453125
    },
    {
        "epoch": 8,
        "batch": 110,
        "loss": 83.95065307617188
    },
    {
        "epoch": 8,
        "batch": 111,
        "loss": 84.78919219970703
    },
    {
        "epoch": 8,
        "batch": 112,
        "loss": 78.79729461669922
    },
    {
        "epoch": 8,
        "batch": 113,
        "loss": 82.89637756347656
    },
    {
        "epoch": 8,
        "batch": 114,
        "loss": 81.66607666015625
    },
    {
        "epoch": 8,
        "batch": 115,
        "loss": 97.33873748779297
    },
    {
        "epoch": 8,
        "batch": 116,
        "loss": 83.81974792480469
    },
    {
        "epoch": 8,
        "batch": 117,
        "loss": 79.62911224365234
    },
    {
        "epoch": 8,
        "batch": 118,
        "loss": 74.64797973632812
    },
    {
        "epoch": 8,
        "batch": 119,
        "loss": 83.22718811035156
    },
    {
        "epoch": 8,
        "batch": 120,
        "loss": 71.89308166503906
    },
    {
        "epoch": 8,
        "batch": 121,
        "loss": 84.88217163085938
    },
    {
        "epoch": 8,
        "batch": 122,
        "loss": 87.46857452392578
    },
    {
        "epoch": 8,
        "batch": 123,
        "loss": 82.49836730957031
    },
    {
        "epoch": 8,
        "batch": 124,
        "loss": 80.36534881591797
    },
    {
        "epoch": 8,
        "batch": 125,
        "loss": 77.79350280761719
    },
    {
        "epoch": 8,
        "batch": 126,
        "loss": 80.43089294433594
    },
    {
        "epoch": 8,
        "batch": 127,
        "loss": 84.13740539550781
    },
    {
        "epoch": 8,
        "batch": 128,
        "loss": 93.17823791503906
    },
    {
        "epoch": 8,
        "batch": 129,
        "loss": 82.90142822265625
    },
    {
        "epoch": 8,
        "batch": 130,
        "loss": 79.5938491821289
    },
    {
        "epoch": 8,
        "batch": 131,
        "loss": 71.30928039550781
    },
    {
        "epoch": 8,
        "batch": 132,
        "loss": 65.86932373046875
    },
    {
        "epoch": 8,
        "batch": 133,
        "loss": 69.57372283935547
    },
    {
        "epoch": 8,
        "batch": 134,
        "loss": 80.51197052001953
    },
    {
        "epoch": 8,
        "batch": 135,
        "loss": 78.29379272460938
    },
    {
        "epoch": 8,
        "batch": 136,
        "loss": 83.69969940185547
    },
    {
        "epoch": 8,
        "batch": 137,
        "loss": 73.86125946044922
    },
    {
        "epoch": 8,
        "batch": 138,
        "loss": 81.28338623046875
    },
    {
        "epoch": 8,
        "batch": 139,
        "loss": 86.19343566894531
    },
    {
        "epoch": 8,
        "batch": 140,
        "loss": 82.49287414550781
    },
    {
        "epoch": 8,
        "batch": 141,
        "loss": 83.83401489257812
    },
    {
        "epoch": 8,
        "batch": 142,
        "loss": 76.2265853881836
    },
    {
        "epoch": 8,
        "batch": 143,
        "loss": 72.12688446044922
    },
    {
        "epoch": 8,
        "batch": 144,
        "loss": 80.40067291259766
    },
    {
        "epoch": 8,
        "batch": 145,
        "loss": 79.89295196533203
    },
    {
        "epoch": 8,
        "batch": 146,
        "loss": 81.45088195800781
    },
    {
        "epoch": 8,
        "batch": 147,
        "loss": 89.88208770751953
    },
    {
        "epoch": 8,
        "batch": 148,
        "loss": 85.2878646850586
    },
    {
        "epoch": 8,
        "batch": 149,
        "loss": 87.10700988769531
    },
    {
        "epoch": 8,
        "batch": 150,
        "loss": 82.58200073242188
    },
    {
        "epoch": 8,
        "batch": 151,
        "loss": 82.68861389160156
    },
    {
        "epoch": 8,
        "batch": 152,
        "loss": 70.53677368164062
    },
    {
        "epoch": 8,
        "batch": 153,
        "loss": 85.36945343017578
    },
    {
        "epoch": 8,
        "batch": 154,
        "loss": 77.3274917602539
    },
    {
        "epoch": 8,
        "batch": 155,
        "loss": 93.31012725830078
    },
    {
        "epoch": 8,
        "batch": 156,
        "loss": 85.71232604980469
    },
    {
        "epoch": 8,
        "batch": 157,
        "loss": 84.04579162597656
    },
    {
        "epoch": 8,
        "batch": 158,
        "loss": 72.90283966064453
    },
    {
        "epoch": 8,
        "batch": 159,
        "loss": 77.0448989868164
    },
    {
        "epoch": 8,
        "batch": 160,
        "loss": 85.26741027832031
    },
    {
        "epoch": 8,
        "batch": 161,
        "loss": 84.19758605957031
    },
    {
        "epoch": 8,
        "batch": 162,
        "loss": 86.01582336425781
    },
    {
        "epoch": 8,
        "batch": 163,
        "loss": 93.62564086914062
    },
    {
        "epoch": 8,
        "batch": 164,
        "loss": 87.70562744140625
    },
    {
        "epoch": 8,
        "batch": 165,
        "loss": 83.61723327636719
    },
    {
        "epoch": 8,
        "batch": 166,
        "loss": 81.25041961669922
    },
    {
        "epoch": 8,
        "batch": 167,
        "loss": 86.43710327148438
    },
    {
        "epoch": 8,
        "batch": 168,
        "loss": 80.35835266113281
    },
    {
        "epoch": 8,
        "batch": 169,
        "loss": 81.95314025878906
    },
    {
        "epoch": 8,
        "batch": 170,
        "loss": 71.42438507080078
    },
    {
        "epoch": 8,
        "batch": 171,
        "loss": 73.20292663574219
    },
    {
        "epoch": 8,
        "batch": 172,
        "loss": 77.00518035888672
    },
    {
        "epoch": 8,
        "batch": 173,
        "loss": 78.1447982788086
    },
    {
        "epoch": 8,
        "batch": 174,
        "loss": 87.65567779541016
    },
    {
        "epoch": 8,
        "batch": 175,
        "loss": 92.61038970947266
    },
    {
        "epoch": 8,
        "batch": 176,
        "loss": 90.532470703125
    },
    {
        "epoch": 8,
        "batch": 177,
        "loss": 75.77716064453125
    },
    {
        "epoch": 8,
        "batch": 178,
        "loss": 92.3088150024414
    },
    {
        "epoch": 8,
        "batch": 179,
        "loss": 76.04974365234375
    },
    {
        "epoch": 8,
        "batch": 180,
        "loss": 74.36408996582031
    },
    {
        "epoch": 8,
        "batch": 181,
        "loss": 83.16676330566406
    },
    {
        "epoch": 8,
        "batch": 182,
        "loss": 78.26509857177734
    },
    {
        "epoch": 8,
        "batch": 183,
        "loss": 89.97161865234375
    },
    {
        "epoch": 8,
        "batch": 184,
        "loss": 71.8404312133789
    },
    {
        "epoch": 8,
        "batch": 185,
        "loss": 76.26395416259766
    },
    {
        "epoch": 8,
        "batch": 186,
        "loss": 88.89839172363281
    },
    {
        "epoch": 8,
        "batch": 187,
        "loss": 76.46635437011719
    },
    {
        "epoch": 8,
        "batch": 188,
        "loss": 96.61543273925781
    },
    {
        "epoch": 8,
        "batch": 189,
        "loss": 72.90499877929688
    },
    {
        "epoch": 8,
        "batch": 190,
        "loss": 88.67229461669922
    },
    {
        "epoch": 8,
        "batch": 191,
        "loss": 91.0064697265625
    },
    {
        "epoch": 8,
        "batch": 192,
        "loss": 62.72193908691406
    },
    {
        "epoch": 8,
        "batch": 193,
        "loss": 79.91777801513672
    },
    {
        "epoch": 8,
        "batch": 194,
        "loss": 89.89057159423828
    },
    {
        "epoch": 8,
        "batch": 195,
        "loss": 80.41732025146484
    },
    {
        "epoch": 8,
        "batch": 196,
        "loss": 68.47379302978516
    },
    {
        "epoch": 8,
        "batch": 197,
        "loss": 83.65275573730469
    },
    {
        "epoch": 8,
        "batch": 198,
        "loss": 79.82225799560547
    },
    {
        "epoch": 8,
        "batch": 199,
        "loss": 74.5788345336914
    },
    {
        "epoch": 8,
        "batch": 200,
        "loss": 72.53244018554688
    },
    {
        "epoch": 8,
        "batch": 201,
        "loss": 76.73798370361328
    },
    {
        "epoch": 8,
        "batch": 202,
        "loss": 86.98714447021484
    },
    {
        "epoch": 8,
        "batch": 203,
        "loss": 79.67157745361328
    },
    {
        "epoch": 8,
        "batch": 204,
        "loss": 85.7894058227539
    },
    {
        "epoch": 8,
        "batch": 205,
        "loss": 30.719200134277344
    },
    {
        "epoch": 9,
        "batch": 0,
        "loss": 83.5995864868164
    },
    {
        "epoch": 9,
        "batch": 1,
        "loss": 82.7669448852539
    },
    {
        "epoch": 9,
        "batch": 2,
        "loss": 85.04181671142578
    },
    {
        "epoch": 9,
        "batch": 3,
        "loss": 89.9443588256836
    },
    {
        "epoch": 9,
        "batch": 4,
        "loss": 76.36346435546875
    },
    {
        "epoch": 9,
        "batch": 5,
        "loss": 75.40995788574219
    },
    {
        "epoch": 9,
        "batch": 6,
        "loss": 98.57447814941406
    },
    {
        "epoch": 9,
        "batch": 7,
        "loss": 73.9242172241211
    },
    {
        "epoch": 9,
        "batch": 8,
        "loss": 85.6148910522461
    },
    {
        "epoch": 9,
        "batch": 9,
        "loss": 82.82949829101562
    },
    {
        "epoch": 9,
        "batch": 10,
        "loss": 76.55506896972656
    },
    {
        "epoch": 9,
        "batch": 11,
        "loss": 81.68741607666016
    },
    {
        "epoch": 9,
        "batch": 12,
        "loss": 82.23167419433594
    },
    {
        "epoch": 9,
        "batch": 13,
        "loss": 76.03223419189453
    },
    {
        "epoch": 9,
        "batch": 14,
        "loss": 86.02820587158203
    },
    {
        "epoch": 9,
        "batch": 15,
        "loss": 79.89649200439453
    },
    {
        "epoch": 9,
        "batch": 16,
        "loss": 88.25203704833984
    },
    {
        "epoch": 9,
        "batch": 17,
        "loss": 79.88999938964844
    },
    {
        "epoch": 9,
        "batch": 18,
        "loss": 79.045654296875
    },
    {
        "epoch": 9,
        "batch": 19,
        "loss": 74.1268539428711
    },
    {
        "epoch": 9,
        "batch": 20,
        "loss": 74.15776824951172
    },
    {
        "epoch": 9,
        "batch": 21,
        "loss": 77.39576721191406
    },
    {
        "epoch": 9,
        "batch": 22,
        "loss": 70.88349914550781
    },
    {
        "epoch": 9,
        "batch": 23,
        "loss": 92.95877838134766
    },
    {
        "epoch": 9,
        "batch": 24,
        "loss": 73.37458801269531
    },
    {
        "epoch": 9,
        "batch": 25,
        "loss": 86.14453125
    },
    {
        "epoch": 9,
        "batch": 26,
        "loss": 72.64453887939453
    },
    {
        "epoch": 9,
        "batch": 27,
        "loss": 62.87550354003906
    },
    {
        "epoch": 9,
        "batch": 28,
        "loss": 83.63043212890625
    },
    {
        "epoch": 9,
        "batch": 29,
        "loss": 80.04566192626953
    },
    {
        "epoch": 9,
        "batch": 30,
        "loss": 77.29086303710938
    },
    {
        "epoch": 9,
        "batch": 31,
        "loss": 86.31196594238281
    },
    {
        "epoch": 9,
        "batch": 32,
        "loss": 84.15245819091797
    },
    {
        "epoch": 9,
        "batch": 33,
        "loss": 87.18402862548828
    },
    {
        "epoch": 9,
        "batch": 34,
        "loss": 84.05621337890625
    },
    {
        "epoch": 9,
        "batch": 35,
        "loss": 81.19786834716797
    },
    {
        "epoch": 9,
        "batch": 36,
        "loss": 88.54685974121094
    },
    {
        "epoch": 9,
        "batch": 37,
        "loss": 78.11216735839844
    },
    {
        "epoch": 9,
        "batch": 38,
        "loss": 75.0054931640625
    },
    {
        "epoch": 9,
        "batch": 39,
        "loss": 77.68960571289062
    },
    {
        "epoch": 9,
        "batch": 40,
        "loss": 73.22233581542969
    },
    {
        "epoch": 9,
        "batch": 41,
        "loss": 86.37667846679688
    },
    {
        "epoch": 9,
        "batch": 42,
        "loss": 76.79219818115234
    },
    {
        "epoch": 9,
        "batch": 43,
        "loss": 87.9017333984375
    },
    {
        "epoch": 9,
        "batch": 44,
        "loss": 71.9033203125
    },
    {
        "epoch": 9,
        "batch": 45,
        "loss": 87.10708618164062
    },
    {
        "epoch": 9,
        "batch": 46,
        "loss": 85.58362579345703
    },
    {
        "epoch": 9,
        "batch": 47,
        "loss": 82.82704162597656
    },
    {
        "epoch": 9,
        "batch": 48,
        "loss": 76.29833221435547
    },
    {
        "epoch": 9,
        "batch": 49,
        "loss": 87.7671127319336
    },
    {
        "epoch": 9,
        "batch": 50,
        "loss": 75.06271362304688
    },
    {
        "epoch": 9,
        "batch": 51,
        "loss": 82.2148666381836
    },
    {
        "epoch": 9,
        "batch": 52,
        "loss": 77.33572387695312
    },
    {
        "epoch": 9,
        "batch": 53,
        "loss": 84.0626449584961
    },
    {
        "epoch": 9,
        "batch": 54,
        "loss": 72.68888092041016
    },
    {
        "epoch": 9,
        "batch": 55,
        "loss": 68.829345703125
    },
    {
        "epoch": 9,
        "batch": 56,
        "loss": 70.81317138671875
    },
    {
        "epoch": 9,
        "batch": 57,
        "loss": 70.9473648071289
    },
    {
        "epoch": 9,
        "batch": 58,
        "loss": 79.66394805908203
    },
    {
        "epoch": 9,
        "batch": 59,
        "loss": 81.32369995117188
    },
    {
        "epoch": 9,
        "batch": 60,
        "loss": 72.09725952148438
    },
    {
        "epoch": 9,
        "batch": 61,
        "loss": 84.53870391845703
    },
    {
        "epoch": 9,
        "batch": 62,
        "loss": 76.22211456298828
    },
    {
        "epoch": 9,
        "batch": 63,
        "loss": 92.03813934326172
    },
    {
        "epoch": 9,
        "batch": 64,
        "loss": 84.89363861083984
    },
    {
        "epoch": 9,
        "batch": 65,
        "loss": 67.8617172241211
    },
    {
        "epoch": 9,
        "batch": 66,
        "loss": 84.09732818603516
    },
    {
        "epoch": 9,
        "batch": 67,
        "loss": 71.78917694091797
    },
    {
        "epoch": 9,
        "batch": 68,
        "loss": 91.93466186523438
    },
    {
        "epoch": 9,
        "batch": 69,
        "loss": 76.65000915527344
    },
    {
        "epoch": 9,
        "batch": 70,
        "loss": 76.14714050292969
    },
    {
        "epoch": 9,
        "batch": 71,
        "loss": 73.40526580810547
    },
    {
        "epoch": 9,
        "batch": 72,
        "loss": 75.11089324951172
    },
    {
        "epoch": 9,
        "batch": 73,
        "loss": 66.89775848388672
    },
    {
        "epoch": 9,
        "batch": 74,
        "loss": 76.69309997558594
    },
    {
        "epoch": 9,
        "batch": 75,
        "loss": 66.35252380371094
    },
    {
        "epoch": 9,
        "batch": 76,
        "loss": 89.62319946289062
    },
    {
        "epoch": 9,
        "batch": 77,
        "loss": 80.33251190185547
    },
    {
        "epoch": 9,
        "batch": 78,
        "loss": 75.99224090576172
    },
    {
        "epoch": 9,
        "batch": 79,
        "loss": 86.09748840332031
    },
    {
        "epoch": 9,
        "batch": 80,
        "loss": 62.88895034790039
    },
    {
        "epoch": 9,
        "batch": 81,
        "loss": 63.44713592529297
    },
    {
        "epoch": 9,
        "batch": 82,
        "loss": 72.30764770507812
    },
    {
        "epoch": 9,
        "batch": 83,
        "loss": 85.73629760742188
    },
    {
        "epoch": 9,
        "batch": 84,
        "loss": 85.62531280517578
    },
    {
        "epoch": 9,
        "batch": 85,
        "loss": 79.48373413085938
    },
    {
        "epoch": 9,
        "batch": 86,
        "loss": 78.91356658935547
    },
    {
        "epoch": 9,
        "batch": 87,
        "loss": 89.41441345214844
    },
    {
        "epoch": 9,
        "batch": 88,
        "loss": 85.63665008544922
    },
    {
        "epoch": 9,
        "batch": 89,
        "loss": 66.25495910644531
    },
    {
        "epoch": 9,
        "batch": 90,
        "loss": 77.65692901611328
    },
    {
        "epoch": 9,
        "batch": 91,
        "loss": 81.8935775756836
    },
    {
        "epoch": 9,
        "batch": 92,
        "loss": 92.76126098632812
    },
    {
        "epoch": 9,
        "batch": 93,
        "loss": 88.490234375
    },
    {
        "epoch": 9,
        "batch": 94,
        "loss": 90.31629180908203
    },
    {
        "epoch": 9,
        "batch": 95,
        "loss": 79.15206146240234
    },
    {
        "epoch": 9,
        "batch": 96,
        "loss": 93.86515808105469
    },
    {
        "epoch": 9,
        "batch": 97,
        "loss": 75.91364288330078
    },
    {
        "epoch": 9,
        "batch": 98,
        "loss": 81.1844253540039
    },
    {
        "epoch": 9,
        "batch": 99,
        "loss": 75.36260986328125
    },
    {
        "epoch": 9,
        "batch": 100,
        "loss": 80.17243194580078
    },
    {
        "epoch": 9,
        "batch": 101,
        "loss": 93.33104705810547
    },
    {
        "epoch": 9,
        "batch": 102,
        "loss": 57.85586166381836
    },
    {
        "epoch": 9,
        "batch": 103,
        "loss": 80.32868957519531
    },
    {
        "epoch": 9,
        "batch": 104,
        "loss": 84.49082946777344
    },
    {
        "epoch": 9,
        "batch": 105,
        "loss": 77.01162719726562
    },
    {
        "epoch": 9,
        "batch": 106,
        "loss": 84.17740631103516
    },
    {
        "epoch": 9,
        "batch": 107,
        "loss": 77.09504699707031
    },
    {
        "epoch": 9,
        "batch": 108,
        "loss": 75.75040435791016
    },
    {
        "epoch": 9,
        "batch": 109,
        "loss": 77.47916412353516
    },
    {
        "epoch": 9,
        "batch": 110,
        "loss": 72.29212951660156
    },
    {
        "epoch": 9,
        "batch": 111,
        "loss": 70.46052551269531
    },
    {
        "epoch": 9,
        "batch": 112,
        "loss": 71.86271667480469
    },
    {
        "epoch": 9,
        "batch": 113,
        "loss": 83.397705078125
    },
    {
        "epoch": 9,
        "batch": 114,
        "loss": 75.38573455810547
    },
    {
        "epoch": 9,
        "batch": 115,
        "loss": 79.98655700683594
    },
    {
        "epoch": 9,
        "batch": 116,
        "loss": 79.8502426147461
    },
    {
        "epoch": 9,
        "batch": 117,
        "loss": 81.2008285522461
    },
    {
        "epoch": 9,
        "batch": 118,
        "loss": 73.9974594116211
    },
    {
        "epoch": 9,
        "batch": 119,
        "loss": 72.39258575439453
    },
    {
        "epoch": 9,
        "batch": 120,
        "loss": 89.68045043945312
    },
    {
        "epoch": 9,
        "batch": 121,
        "loss": 75.5759048461914
    },
    {
        "epoch": 9,
        "batch": 122,
        "loss": 74.18946838378906
    },
    {
        "epoch": 9,
        "batch": 123,
        "loss": 85.29405975341797
    },
    {
        "epoch": 9,
        "batch": 124,
        "loss": 79.30931091308594
    },
    {
        "epoch": 9,
        "batch": 125,
        "loss": 95.40213012695312
    },
    {
        "epoch": 9,
        "batch": 126,
        "loss": 84.44095611572266
    },
    {
        "epoch": 9,
        "batch": 127,
        "loss": 83.1063232421875
    },
    {
        "epoch": 9,
        "batch": 128,
        "loss": 91.03190612792969
    },
    {
        "epoch": 9,
        "batch": 129,
        "loss": 70.2234115600586
    },
    {
        "epoch": 9,
        "batch": 130,
        "loss": 83.55990600585938
    },
    {
        "epoch": 9,
        "batch": 131,
        "loss": 74.35779571533203
    },
    {
        "epoch": 9,
        "batch": 132,
        "loss": 97.28385925292969
    },
    {
        "epoch": 9,
        "batch": 133,
        "loss": 84.31517791748047
    },
    {
        "epoch": 9,
        "batch": 134,
        "loss": 85.25674438476562
    },
    {
        "epoch": 9,
        "batch": 135,
        "loss": 85.26917266845703
    },
    {
        "epoch": 9,
        "batch": 136,
        "loss": 80.36894989013672
    },
    {
        "epoch": 9,
        "batch": 137,
        "loss": 76.41725158691406
    },
    {
        "epoch": 9,
        "batch": 138,
        "loss": 76.7220458984375
    },
    {
        "epoch": 9,
        "batch": 139,
        "loss": 75.52015686035156
    },
    {
        "epoch": 9,
        "batch": 140,
        "loss": 68.21455383300781
    },
    {
        "epoch": 9,
        "batch": 141,
        "loss": 82.59957885742188
    },
    {
        "epoch": 9,
        "batch": 142,
        "loss": 85.68374633789062
    },
    {
        "epoch": 9,
        "batch": 143,
        "loss": 82.99794006347656
    },
    {
        "epoch": 9,
        "batch": 144,
        "loss": 79.5083999633789
    },
    {
        "epoch": 9,
        "batch": 145,
        "loss": 78.09349060058594
    },
    {
        "epoch": 9,
        "batch": 146,
        "loss": 90.00807189941406
    },
    {
        "epoch": 9,
        "batch": 147,
        "loss": 77.47977447509766
    },
    {
        "epoch": 9,
        "batch": 148,
        "loss": 87.38629150390625
    },
    {
        "epoch": 9,
        "batch": 149,
        "loss": 92.81979370117188
    },
    {
        "epoch": 9,
        "batch": 150,
        "loss": 78.75160217285156
    },
    {
        "epoch": 9,
        "batch": 151,
        "loss": 86.54061126708984
    },
    {
        "epoch": 9,
        "batch": 152,
        "loss": 93.21214294433594
    },
    {
        "epoch": 9,
        "batch": 153,
        "loss": 74.28253173828125
    },
    {
        "epoch": 9,
        "batch": 154,
        "loss": 84.6257095336914
    },
    {
        "epoch": 9,
        "batch": 155,
        "loss": 76.20221710205078
    },
    {
        "epoch": 9,
        "batch": 156,
        "loss": 81.19637298583984
    },
    {
        "epoch": 9,
        "batch": 157,
        "loss": 79.95870208740234
    },
    {
        "epoch": 9,
        "batch": 158,
        "loss": 76.20858001708984
    },
    {
        "epoch": 9,
        "batch": 159,
        "loss": 76.66936492919922
    },
    {
        "epoch": 9,
        "batch": 160,
        "loss": 78.03528594970703
    },
    {
        "epoch": 9,
        "batch": 161,
        "loss": 71.08854675292969
    },
    {
        "epoch": 9,
        "batch": 162,
        "loss": 74.18816375732422
    },
    {
        "epoch": 9,
        "batch": 163,
        "loss": 82.68612670898438
    },
    {
        "epoch": 9,
        "batch": 164,
        "loss": 72.71440887451172
    },
    {
        "epoch": 9,
        "batch": 165,
        "loss": 90.59674835205078
    },
    {
        "epoch": 9,
        "batch": 166,
        "loss": 74.85112762451172
    },
    {
        "epoch": 9,
        "batch": 167,
        "loss": 69.94557189941406
    },
    {
        "epoch": 9,
        "batch": 168,
        "loss": 80.11614227294922
    },
    {
        "epoch": 9,
        "batch": 169,
        "loss": 90.97114562988281
    },
    {
        "epoch": 9,
        "batch": 170,
        "loss": 80.47271728515625
    },
    {
        "epoch": 9,
        "batch": 171,
        "loss": 83.13067626953125
    },
    {
        "epoch": 9,
        "batch": 172,
        "loss": 71.09016418457031
    },
    {
        "epoch": 9,
        "batch": 173,
        "loss": 87.12267303466797
    },
    {
        "epoch": 9,
        "batch": 174,
        "loss": 89.69253540039062
    },
    {
        "epoch": 9,
        "batch": 175,
        "loss": 88.65096282958984
    },
    {
        "epoch": 9,
        "batch": 176,
        "loss": 95.10552978515625
    },
    {
        "epoch": 9,
        "batch": 177,
        "loss": 84.79864501953125
    },
    {
        "epoch": 9,
        "batch": 178,
        "loss": 83.22792053222656
    },
    {
        "epoch": 9,
        "batch": 179,
        "loss": 76.25421905517578
    },
    {
        "epoch": 9,
        "batch": 180,
        "loss": 71.10895538330078
    },
    {
        "epoch": 9,
        "batch": 181,
        "loss": 86.62287902832031
    },
    {
        "epoch": 9,
        "batch": 182,
        "loss": 84.31481170654297
    },
    {
        "epoch": 9,
        "batch": 183,
        "loss": 85.89947509765625
    },
    {
        "epoch": 9,
        "batch": 184,
        "loss": 84.58723449707031
    },
    {
        "epoch": 9,
        "batch": 185,
        "loss": 79.0481948852539
    },
    {
        "epoch": 9,
        "batch": 186,
        "loss": 76.24661254882812
    },
    {
        "epoch": 9,
        "batch": 187,
        "loss": 85.2171630859375
    },
    {
        "epoch": 9,
        "batch": 188,
        "loss": 89.66647338867188
    },
    {
        "epoch": 9,
        "batch": 189,
        "loss": 66.50267028808594
    },
    {
        "epoch": 9,
        "batch": 190,
        "loss": 93.66015625
    },
    {
        "epoch": 9,
        "batch": 191,
        "loss": 85.82669067382812
    },
    {
        "epoch": 9,
        "batch": 192,
        "loss": 82.87193298339844
    },
    {
        "epoch": 9,
        "batch": 193,
        "loss": 76.14616394042969
    },
    {
        "epoch": 9,
        "batch": 194,
        "loss": 90.78887176513672
    },
    {
        "epoch": 9,
        "batch": 195,
        "loss": 71.63619995117188
    },
    {
        "epoch": 9,
        "batch": 196,
        "loss": 68.58820343017578
    },
    {
        "epoch": 9,
        "batch": 197,
        "loss": 71.7689437866211
    },
    {
        "epoch": 9,
        "batch": 198,
        "loss": 89.24690246582031
    },
    {
        "epoch": 9,
        "batch": 199,
        "loss": 84.64826965332031
    },
    {
        "epoch": 9,
        "batch": 200,
        "loss": 84.6140365600586
    },
    {
        "epoch": 9,
        "batch": 201,
        "loss": 77.87033081054688
    },
    {
        "epoch": 9,
        "batch": 202,
        "loss": 84.78196716308594
    },
    {
        "epoch": 9,
        "batch": 203,
        "loss": 78.74637603759766
    },
    {
        "epoch": 9,
        "batch": 204,
        "loss": 79.59046173095703
    },
    {
        "epoch": 9,
        "batch": 205,
        "loss": 31.31584930419922
    },
    {
        "epoch": 10,
        "batch": 0,
        "loss": 87.00598907470703
    },
    {
        "epoch": 10,
        "batch": 1,
        "loss": 76.71939086914062
    },
    {
        "epoch": 10,
        "batch": 2,
        "loss": 96.83788299560547
    },
    {
        "epoch": 10,
        "batch": 3,
        "loss": 73.0404281616211
    },
    {
        "epoch": 10,
        "batch": 4,
        "loss": 83.64627075195312
    },
    {
        "epoch": 10,
        "batch": 5,
        "loss": 70.23703002929688
    },
    {
        "epoch": 10,
        "batch": 6,
        "loss": 81.4210205078125
    },
    {
        "epoch": 10,
        "batch": 7,
        "loss": 70.43196105957031
    },
    {
        "epoch": 10,
        "batch": 8,
        "loss": 64.2259292602539
    },
    {
        "epoch": 10,
        "batch": 9,
        "loss": 87.7311019897461
    },
    {
        "epoch": 10,
        "batch": 10,
        "loss": 83.7100830078125
    },
    {
        "epoch": 10,
        "batch": 11,
        "loss": 80.2174072265625
    },
    {
        "epoch": 10,
        "batch": 12,
        "loss": 66.88339233398438
    },
    {
        "epoch": 10,
        "batch": 13,
        "loss": 67.3726806640625
    },
    {
        "epoch": 10,
        "batch": 14,
        "loss": 77.98396301269531
    },
    {
        "epoch": 10,
        "batch": 15,
        "loss": 85.00634002685547
    },
    {
        "epoch": 10,
        "batch": 16,
        "loss": 92.09183502197266
    },
    {
        "epoch": 10,
        "batch": 17,
        "loss": 84.74186706542969
    },
    {
        "epoch": 10,
        "batch": 18,
        "loss": 83.19961547851562
    },
    {
        "epoch": 10,
        "batch": 19,
        "loss": 83.79940032958984
    },
    {
        "epoch": 10,
        "batch": 20,
        "loss": 85.03095245361328
    },
    {
        "epoch": 10,
        "batch": 21,
        "loss": 88.67371368408203
    },
    {
        "epoch": 10,
        "batch": 22,
        "loss": 63.27418518066406
    },
    {
        "epoch": 10,
        "batch": 23,
        "loss": 96.76426696777344
    },
    {
        "epoch": 10,
        "batch": 24,
        "loss": 81.69918823242188
    },
    {
        "epoch": 10,
        "batch": 25,
        "loss": 71.72233581542969
    },
    {
        "epoch": 10,
        "batch": 26,
        "loss": 92.83486938476562
    },
    {
        "epoch": 10,
        "batch": 27,
        "loss": 73.57913208007812
    },
    {
        "epoch": 10,
        "batch": 28,
        "loss": 83.7101821899414
    },
    {
        "epoch": 10,
        "batch": 29,
        "loss": 83.08982849121094
    },
    {
        "epoch": 10,
        "batch": 30,
        "loss": 89.1238784790039
    },
    {
        "epoch": 10,
        "batch": 31,
        "loss": 86.197021484375
    },
    {
        "epoch": 10,
        "batch": 32,
        "loss": 83.61819458007812
    },
    {
        "epoch": 10,
        "batch": 33,
        "loss": 86.61328125
    },
    {
        "epoch": 10,
        "batch": 34,
        "loss": 94.17094421386719
    },
    {
        "epoch": 10,
        "batch": 35,
        "loss": 75.67402648925781
    },
    {
        "epoch": 10,
        "batch": 36,
        "loss": 82.63677215576172
    },
    {
        "epoch": 10,
        "batch": 37,
        "loss": 86.72997283935547
    },
    {
        "epoch": 10,
        "batch": 38,
        "loss": 85.62915802001953
    },
    {
        "epoch": 10,
        "batch": 39,
        "loss": 89.67518615722656
    },
    {
        "epoch": 10,
        "batch": 40,
        "loss": 79.30947875976562
    },
    {
        "epoch": 10,
        "batch": 41,
        "loss": 85.78526306152344
    },
    {
        "epoch": 10,
        "batch": 42,
        "loss": 88.6936264038086
    },
    {
        "epoch": 10,
        "batch": 43,
        "loss": 80.86516571044922
    },
    {
        "epoch": 10,
        "batch": 44,
        "loss": 73.35675811767578
    },
    {
        "epoch": 10,
        "batch": 45,
        "loss": 85.4413833618164
    },
    {
        "epoch": 10,
        "batch": 46,
        "loss": 83.99150085449219
    },
    {
        "epoch": 10,
        "batch": 47,
        "loss": 101.42607116699219
    },
    {
        "epoch": 10,
        "batch": 48,
        "loss": 86.64158630371094
    },
    {
        "epoch": 10,
        "batch": 49,
        "loss": 71.97314453125
    },
    {
        "epoch": 10,
        "batch": 50,
        "loss": 87.14177703857422
    },
    {
        "epoch": 10,
        "batch": 51,
        "loss": 80.60910034179688
    },
    {
        "epoch": 10,
        "batch": 52,
        "loss": 83.22807312011719
    },
    {
        "epoch": 10,
        "batch": 53,
        "loss": 75.4978256225586
    },
    {
        "epoch": 10,
        "batch": 54,
        "loss": 76.78260040283203
    },
    {
        "epoch": 10,
        "batch": 55,
        "loss": 67.44853973388672
    },
    {
        "epoch": 10,
        "batch": 56,
        "loss": 80.0601577758789
    },
    {
        "epoch": 10,
        "batch": 57,
        "loss": 85.51750183105469
    },
    {
        "epoch": 10,
        "batch": 58,
        "loss": 89.30200958251953
    },
    {
        "epoch": 10,
        "batch": 59,
        "loss": 78.780029296875
    },
    {
        "epoch": 10,
        "batch": 60,
        "loss": 80.93384552001953
    },
    {
        "epoch": 10,
        "batch": 61,
        "loss": 94.0623550415039
    },
    {
        "epoch": 10,
        "batch": 62,
        "loss": 96.20844268798828
    },
    {
        "epoch": 10,
        "batch": 63,
        "loss": 76.57349395751953
    },
    {
        "epoch": 10,
        "batch": 64,
        "loss": 83.69608306884766
    },
    {
        "epoch": 10,
        "batch": 65,
        "loss": 85.68675231933594
    },
    {
        "epoch": 10,
        "batch": 66,
        "loss": 87.9627685546875
    },
    {
        "epoch": 10,
        "batch": 67,
        "loss": 72.374755859375
    },
    {
        "epoch": 10,
        "batch": 68,
        "loss": 65.2417984008789
    },
    {
        "epoch": 10,
        "batch": 69,
        "loss": 88.02326202392578
    },
    {
        "epoch": 10,
        "batch": 70,
        "loss": 78.70140075683594
    },
    {
        "epoch": 10,
        "batch": 71,
        "loss": 76.16963958740234
    },
    {
        "epoch": 10,
        "batch": 72,
        "loss": 80.60214233398438
    },
    {
        "epoch": 10,
        "batch": 73,
        "loss": 76.2100830078125
    },
    {
        "epoch": 10,
        "batch": 74,
        "loss": 77.96179962158203
    },
    {
        "epoch": 10,
        "batch": 75,
        "loss": 71.73948669433594
    },
    {
        "epoch": 10,
        "batch": 76,
        "loss": 94.66122436523438
    },
    {
        "epoch": 10,
        "batch": 77,
        "loss": 103.76625061035156
    },
    {
        "epoch": 10,
        "batch": 78,
        "loss": 80.61432647705078
    },
    {
        "epoch": 10,
        "batch": 79,
        "loss": 81.96590423583984
    },
    {
        "epoch": 10,
        "batch": 80,
        "loss": 68.45558166503906
    },
    {
        "epoch": 10,
        "batch": 81,
        "loss": 70.82630920410156
    },
    {
        "epoch": 10,
        "batch": 82,
        "loss": 80.6915283203125
    },
    {
        "epoch": 10,
        "batch": 83,
        "loss": 78.39292907714844
    },
    {
        "epoch": 10,
        "batch": 84,
        "loss": 90.69654846191406
    },
    {
        "epoch": 10,
        "batch": 85,
        "loss": 79.27385711669922
    },
    {
        "epoch": 10,
        "batch": 86,
        "loss": 78.6082534790039
    },
    {
        "epoch": 10,
        "batch": 87,
        "loss": 88.23298645019531
    },
    {
        "epoch": 10,
        "batch": 88,
        "loss": 74.88465881347656
    },
    {
        "epoch": 10,
        "batch": 89,
        "loss": 74.82904815673828
    },
    {
        "epoch": 10,
        "batch": 90,
        "loss": 72.44945526123047
    },
    {
        "epoch": 10,
        "batch": 91,
        "loss": 74.35160064697266
    },
    {
        "epoch": 10,
        "batch": 92,
        "loss": 81.52530670166016
    },
    {
        "epoch": 10,
        "batch": 93,
        "loss": 77.77950286865234
    },
    {
        "epoch": 10,
        "batch": 94,
        "loss": 82.59492492675781
    },
    {
        "epoch": 10,
        "batch": 95,
        "loss": 73.00732421875
    },
    {
        "epoch": 10,
        "batch": 96,
        "loss": 78.4334716796875
    },
    {
        "epoch": 10,
        "batch": 97,
        "loss": 83.67428588867188
    },
    {
        "epoch": 10,
        "batch": 98,
        "loss": 81.92025756835938
    },
    {
        "epoch": 10,
        "batch": 99,
        "loss": 72.64544677734375
    },
    {
        "epoch": 10,
        "batch": 100,
        "loss": 70.27888488769531
    },
    {
        "epoch": 10,
        "batch": 101,
        "loss": 86.73169708251953
    },
    {
        "epoch": 10,
        "batch": 102,
        "loss": 86.35791778564453
    },
    {
        "epoch": 10,
        "batch": 103,
        "loss": 74.5025634765625
    },
    {
        "epoch": 10,
        "batch": 104,
        "loss": 79.96014404296875
    },
    {
        "epoch": 10,
        "batch": 105,
        "loss": 79.39055633544922
    },
    {
        "epoch": 10,
        "batch": 106,
        "loss": 74.50775909423828
    },
    {
        "epoch": 10,
        "batch": 107,
        "loss": 87.83548736572266
    },
    {
        "epoch": 10,
        "batch": 108,
        "loss": 89.35865020751953
    },
    {
        "epoch": 10,
        "batch": 109,
        "loss": 89.05062866210938
    },
    {
        "epoch": 10,
        "batch": 110,
        "loss": 75.9525146484375
    },
    {
        "epoch": 10,
        "batch": 111,
        "loss": 74.3256607055664
    },
    {
        "epoch": 10,
        "batch": 112,
        "loss": 75.17311096191406
    },
    {
        "epoch": 10,
        "batch": 113,
        "loss": 86.41167449951172
    },
    {
        "epoch": 10,
        "batch": 114,
        "loss": 74.39810180664062
    },
    {
        "epoch": 10,
        "batch": 115,
        "loss": 78.50851440429688
    },
    {
        "epoch": 10,
        "batch": 116,
        "loss": 71.22282409667969
    },
    {
        "epoch": 10,
        "batch": 117,
        "loss": 81.12857818603516
    },
    {
        "epoch": 10,
        "batch": 118,
        "loss": 86.92923736572266
    },
    {
        "epoch": 10,
        "batch": 119,
        "loss": 75.23377990722656
    },
    {
        "epoch": 10,
        "batch": 120,
        "loss": 87.9498062133789
    },
    {
        "epoch": 10,
        "batch": 121,
        "loss": 85.45108032226562
    },
    {
        "epoch": 10,
        "batch": 122,
        "loss": 82.34201049804688
    },
    {
        "epoch": 10,
        "batch": 123,
        "loss": 84.0788803100586
    },
    {
        "epoch": 10,
        "batch": 124,
        "loss": 84.43434143066406
    },
    {
        "epoch": 10,
        "batch": 125,
        "loss": 79.64167022705078
    },
    {
        "epoch": 10,
        "batch": 126,
        "loss": 77.66997528076172
    },
    {
        "epoch": 10,
        "batch": 127,
        "loss": 79.20588684082031
    },
    {
        "epoch": 10,
        "batch": 128,
        "loss": 66.99524688720703
    },
    {
        "epoch": 10,
        "batch": 129,
        "loss": 79.60087585449219
    },
    {
        "epoch": 10,
        "batch": 130,
        "loss": 73.2833480834961
    },
    {
        "epoch": 10,
        "batch": 131,
        "loss": 80.43502807617188
    },
    {
        "epoch": 10,
        "batch": 132,
        "loss": 68.33944702148438
    },
    {
        "epoch": 10,
        "batch": 133,
        "loss": 75.4879150390625
    },
    {
        "epoch": 10,
        "batch": 134,
        "loss": 82.95730590820312
    },
    {
        "epoch": 10,
        "batch": 135,
        "loss": 97.20922088623047
    },
    {
        "epoch": 10,
        "batch": 136,
        "loss": 77.20105743408203
    },
    {
        "epoch": 10,
        "batch": 137,
        "loss": 82.92778015136719
    },
    {
        "epoch": 10,
        "batch": 138,
        "loss": 75.66754150390625
    },
    {
        "epoch": 10,
        "batch": 139,
        "loss": 85.99981689453125
    },
    {
        "epoch": 10,
        "batch": 140,
        "loss": 95.77040100097656
    },
    {
        "epoch": 10,
        "batch": 141,
        "loss": 79.79500579833984
    },
    {
        "epoch": 10,
        "batch": 142,
        "loss": 71.62727355957031
    },
    {
        "epoch": 10,
        "batch": 143,
        "loss": 61.677947998046875
    },
    {
        "epoch": 10,
        "batch": 144,
        "loss": 78.91767120361328
    },
    {
        "epoch": 10,
        "batch": 145,
        "loss": 87.2276382446289
    },
    {
        "epoch": 10,
        "batch": 146,
        "loss": 73.78871154785156
    },
    {
        "epoch": 10,
        "batch": 147,
        "loss": 84.58341979980469
    },
    {
        "epoch": 10,
        "batch": 148,
        "loss": 73.60444641113281
    },
    {
        "epoch": 10,
        "batch": 149,
        "loss": 77.31047058105469
    },
    {
        "epoch": 10,
        "batch": 150,
        "loss": 74.5119857788086
    },
    {
        "epoch": 10,
        "batch": 151,
        "loss": 77.16763305664062
    },
    {
        "epoch": 10,
        "batch": 152,
        "loss": 90.06505584716797
    },
    {
        "epoch": 10,
        "batch": 153,
        "loss": 83.15088653564453
    },
    {
        "epoch": 10,
        "batch": 154,
        "loss": 79.87371826171875
    },
    {
        "epoch": 10,
        "batch": 155,
        "loss": 86.33503723144531
    },
    {
        "epoch": 10,
        "batch": 156,
        "loss": 77.49024200439453
    },
    {
        "epoch": 10,
        "batch": 157,
        "loss": 80.6941146850586
    },
    {
        "epoch": 10,
        "batch": 158,
        "loss": 80.28624725341797
    },
    {
        "epoch": 10,
        "batch": 159,
        "loss": 84.65385437011719
    },
    {
        "epoch": 10,
        "batch": 160,
        "loss": 76.23078918457031
    },
    {
        "epoch": 10,
        "batch": 161,
        "loss": 93.52622985839844
    },
    {
        "epoch": 10,
        "batch": 162,
        "loss": 80.33297729492188
    },
    {
        "epoch": 10,
        "batch": 163,
        "loss": 82.44021606445312
    },
    {
        "epoch": 10,
        "batch": 164,
        "loss": 72.28916931152344
    },
    {
        "epoch": 10,
        "batch": 165,
        "loss": 81.85796356201172
    },
    {
        "epoch": 10,
        "batch": 166,
        "loss": 71.68132781982422
    },
    {
        "epoch": 10,
        "batch": 167,
        "loss": 62.727874755859375
    },
    {
        "epoch": 10,
        "batch": 168,
        "loss": 78.07923126220703
    },
    {
        "epoch": 10,
        "batch": 169,
        "loss": 88.15545654296875
    },
    {
        "epoch": 10,
        "batch": 170,
        "loss": 78.88018035888672
    },
    {
        "epoch": 10,
        "batch": 171,
        "loss": 86.25434112548828
    },
    {
        "epoch": 10,
        "batch": 172,
        "loss": 83.28570556640625
    },
    {
        "epoch": 10,
        "batch": 173,
        "loss": 89.30462646484375
    },
    {
        "epoch": 10,
        "batch": 174,
        "loss": 70.75045776367188
    },
    {
        "epoch": 10,
        "batch": 175,
        "loss": 68.16157531738281
    },
    {
        "epoch": 10,
        "batch": 176,
        "loss": 78.53837585449219
    },
    {
        "epoch": 10,
        "batch": 177,
        "loss": 88.76774597167969
    },
    {
        "epoch": 10,
        "batch": 178,
        "loss": 82.83507537841797
    },
    {
        "epoch": 10,
        "batch": 179,
        "loss": 76.90027618408203
    },
    {
        "epoch": 10,
        "batch": 180,
        "loss": 75.73634338378906
    },
    {
        "epoch": 10,
        "batch": 181,
        "loss": 84.8823013305664
    },
    {
        "epoch": 10,
        "batch": 182,
        "loss": 90.84815979003906
    },
    {
        "epoch": 10,
        "batch": 183,
        "loss": 74.06006622314453
    },
    {
        "epoch": 10,
        "batch": 184,
        "loss": 79.26734924316406
    },
    {
        "epoch": 10,
        "batch": 185,
        "loss": 85.33515930175781
    },
    {
        "epoch": 10,
        "batch": 186,
        "loss": 79.5347900390625
    },
    {
        "epoch": 10,
        "batch": 187,
        "loss": 79.25123596191406
    },
    {
        "epoch": 10,
        "batch": 188,
        "loss": 71.9019775390625
    },
    {
        "epoch": 10,
        "batch": 189,
        "loss": 82.92845916748047
    },
    {
        "epoch": 10,
        "batch": 190,
        "loss": 81.90824127197266
    },
    {
        "epoch": 10,
        "batch": 191,
        "loss": 68.83015441894531
    },
    {
        "epoch": 10,
        "batch": 192,
        "loss": 76.34732818603516
    },
    {
        "epoch": 10,
        "batch": 193,
        "loss": 83.24114227294922
    },
    {
        "epoch": 10,
        "batch": 194,
        "loss": 82.7574462890625
    },
    {
        "epoch": 10,
        "batch": 195,
        "loss": 80.58982849121094
    },
    {
        "epoch": 10,
        "batch": 196,
        "loss": 81.89513397216797
    },
    {
        "epoch": 10,
        "batch": 197,
        "loss": 81.0877914428711
    },
    {
        "epoch": 10,
        "batch": 198,
        "loss": 84.28910827636719
    },
    {
        "epoch": 10,
        "batch": 199,
        "loss": 79.0755615234375
    },
    {
        "epoch": 10,
        "batch": 200,
        "loss": 93.01859283447266
    },
    {
        "epoch": 10,
        "batch": 201,
        "loss": 81.7987289428711
    },
    {
        "epoch": 10,
        "batch": 202,
        "loss": 77.63331604003906
    },
    {
        "epoch": 10,
        "batch": 203,
        "loss": 81.69319152832031
    },
    {
        "epoch": 10,
        "batch": 204,
        "loss": 74.14682006835938
    },
    {
        "epoch": 10,
        "batch": 205,
        "loss": 34.09062957763672
    },
    {
        "epoch": 11,
        "batch": 0,
        "loss": 79.76435852050781
    },
    {
        "epoch": 11,
        "batch": 1,
        "loss": 73.33599090576172
    },
    {
        "epoch": 11,
        "batch": 2,
        "loss": 76.30565643310547
    },
    {
        "epoch": 11,
        "batch": 3,
        "loss": 88.31842803955078
    },
    {
        "epoch": 11,
        "batch": 4,
        "loss": 80.68412780761719
    },
    {
        "epoch": 11,
        "batch": 5,
        "loss": 81.26364135742188
    },
    {
        "epoch": 11,
        "batch": 6,
        "loss": 85.61939239501953
    },
    {
        "epoch": 11,
        "batch": 7,
        "loss": 84.09957122802734
    },
    {
        "epoch": 11,
        "batch": 8,
        "loss": 82.34976196289062
    },
    {
        "epoch": 11,
        "batch": 9,
        "loss": 81.89298248291016
    },
    {
        "epoch": 11,
        "batch": 10,
        "loss": 86.24188232421875
    },
    {
        "epoch": 11,
        "batch": 11,
        "loss": 91.93602752685547
    },
    {
        "epoch": 11,
        "batch": 12,
        "loss": 79.953369140625
    },
    {
        "epoch": 11,
        "batch": 13,
        "loss": 86.82715606689453
    },
    {
        "epoch": 11,
        "batch": 14,
        "loss": 70.56087493896484
    },
    {
        "epoch": 11,
        "batch": 15,
        "loss": 88.65394592285156
    },
    {
        "epoch": 11,
        "batch": 16,
        "loss": 69.92057800292969
    },
    {
        "epoch": 11,
        "batch": 17,
        "loss": 69.45127868652344
    },
    {
        "epoch": 11,
        "batch": 18,
        "loss": 80.67691040039062
    },
    {
        "epoch": 11,
        "batch": 19,
        "loss": 62.10171890258789
    },
    {
        "epoch": 11,
        "batch": 20,
        "loss": 74.83605194091797
    },
    {
        "epoch": 11,
        "batch": 21,
        "loss": 86.37964630126953
    },
    {
        "epoch": 11,
        "batch": 22,
        "loss": 86.36285400390625
    },
    {
        "epoch": 11,
        "batch": 23,
        "loss": 74.16062927246094
    },
    {
        "epoch": 11,
        "batch": 24,
        "loss": 79.74296569824219
    },
    {
        "epoch": 11,
        "batch": 25,
        "loss": 82.0779800415039
    },
    {
        "epoch": 11,
        "batch": 26,
        "loss": 74.31542205810547
    },
    {
        "epoch": 11,
        "batch": 27,
        "loss": 74.44116973876953
    },
    {
        "epoch": 11,
        "batch": 28,
        "loss": 68.96046447753906
    },
    {
        "epoch": 11,
        "batch": 29,
        "loss": 75.48773193359375
    },
    {
        "epoch": 11,
        "batch": 30,
        "loss": 77.4779281616211
    },
    {
        "epoch": 11,
        "batch": 31,
        "loss": 76.98309326171875
    },
    {
        "epoch": 11,
        "batch": 32,
        "loss": 85.03131866455078
    },
    {
        "epoch": 11,
        "batch": 33,
        "loss": 73.36771392822266
    },
    {
        "epoch": 11,
        "batch": 34,
        "loss": 90.76309967041016
    },
    {
        "epoch": 11,
        "batch": 35,
        "loss": 86.06476593017578
    },
    {
        "epoch": 11,
        "batch": 36,
        "loss": 80.0063247680664
    },
    {
        "epoch": 11,
        "batch": 37,
        "loss": 99.35989379882812
    },
    {
        "epoch": 11,
        "batch": 38,
        "loss": 75.79801940917969
    },
    {
        "epoch": 11,
        "batch": 39,
        "loss": 75.34950256347656
    },
    {
        "epoch": 11,
        "batch": 40,
        "loss": 82.98851013183594
    },
    {
        "epoch": 11,
        "batch": 41,
        "loss": 76.58226776123047
    },
    {
        "epoch": 11,
        "batch": 42,
        "loss": 86.28445434570312
    },
    {
        "epoch": 11,
        "batch": 43,
        "loss": 82.62835693359375
    },
    {
        "epoch": 11,
        "batch": 44,
        "loss": 76.66928100585938
    },
    {
        "epoch": 11,
        "batch": 45,
        "loss": 85.24796295166016
    },
    {
        "epoch": 11,
        "batch": 46,
        "loss": 81.16861724853516
    },
    {
        "epoch": 11,
        "batch": 47,
        "loss": 72.9856948852539
    },
    {
        "epoch": 11,
        "batch": 48,
        "loss": 70.26252746582031
    },
    {
        "epoch": 11,
        "batch": 49,
        "loss": 83.64093780517578
    },
    {
        "epoch": 11,
        "batch": 50,
        "loss": 81.82778930664062
    },
    {
        "epoch": 11,
        "batch": 51,
        "loss": 82.57698822021484
    },
    {
        "epoch": 11,
        "batch": 52,
        "loss": 79.11320495605469
    },
    {
        "epoch": 11,
        "batch": 53,
        "loss": 91.02786254882812
    },
    {
        "epoch": 11,
        "batch": 54,
        "loss": 82.32568359375
    },
    {
        "epoch": 11,
        "batch": 55,
        "loss": 65.18186950683594
    },
    {
        "epoch": 11,
        "batch": 56,
        "loss": 88.03900146484375
    },
    {
        "epoch": 11,
        "batch": 57,
        "loss": 72.0610122680664
    },
    {
        "epoch": 11,
        "batch": 58,
        "loss": 88.07572937011719
    },
    {
        "epoch": 11,
        "batch": 59,
        "loss": 73.26683044433594
    },
    {
        "epoch": 11,
        "batch": 60,
        "loss": 84.60383605957031
    },
    {
        "epoch": 11,
        "batch": 61,
        "loss": 93.10908508300781
    },
    {
        "epoch": 11,
        "batch": 62,
        "loss": 78.53882598876953
    },
    {
        "epoch": 11,
        "batch": 63,
        "loss": 68.20481872558594
    },
    {
        "epoch": 11,
        "batch": 64,
        "loss": 77.19961547851562
    },
    {
        "epoch": 11,
        "batch": 65,
        "loss": 75.439208984375
    },
    {
        "epoch": 11,
        "batch": 66,
        "loss": 83.86674499511719
    },
    {
        "epoch": 11,
        "batch": 67,
        "loss": 74.2257308959961
    },
    {
        "epoch": 11,
        "batch": 68,
        "loss": 74.21126556396484
    },
    {
        "epoch": 11,
        "batch": 69,
        "loss": 80.72528076171875
    },
    {
        "epoch": 11,
        "batch": 70,
        "loss": 71.2332534790039
    },
    {
        "epoch": 11,
        "batch": 71,
        "loss": 77.06340026855469
    },
    {
        "epoch": 11,
        "batch": 72,
        "loss": 81.29794311523438
    },
    {
        "epoch": 11,
        "batch": 73,
        "loss": 70.8755874633789
    },
    {
        "epoch": 11,
        "batch": 74,
        "loss": 80.36029052734375
    },
    {
        "epoch": 11,
        "batch": 75,
        "loss": 76.43656921386719
    },
    {
        "epoch": 11,
        "batch": 76,
        "loss": 82.72234344482422
    },
    {
        "epoch": 11,
        "batch": 77,
        "loss": 79.58118438720703
    },
    {
        "epoch": 11,
        "batch": 78,
        "loss": 79.93718719482422
    },
    {
        "epoch": 11,
        "batch": 79,
        "loss": 79.72157287597656
    },
    {
        "epoch": 11,
        "batch": 80,
        "loss": 88.26103210449219
    },
    {
        "epoch": 11,
        "batch": 81,
        "loss": 92.00141143798828
    },
    {
        "epoch": 11,
        "batch": 82,
        "loss": 80.46849822998047
    },
    {
        "epoch": 11,
        "batch": 83,
        "loss": 76.53811645507812
    },
    {
        "epoch": 11,
        "batch": 84,
        "loss": 84.07342529296875
    },
    {
        "epoch": 11,
        "batch": 85,
        "loss": 91.05664825439453
    },
    {
        "epoch": 11,
        "batch": 86,
        "loss": 85.60472106933594
    },
    {
        "epoch": 11,
        "batch": 87,
        "loss": 66.28024291992188
    },
    {
        "epoch": 11,
        "batch": 88,
        "loss": 90.42234802246094
    },
    {
        "epoch": 11,
        "batch": 89,
        "loss": 81.4091796875
    },
    {
        "epoch": 11,
        "batch": 90,
        "loss": 80.20976257324219
    },
    {
        "epoch": 11,
        "batch": 91,
        "loss": 75.09642028808594
    },
    {
        "epoch": 11,
        "batch": 92,
        "loss": 74.08086395263672
    },
    {
        "epoch": 11,
        "batch": 93,
        "loss": 64.5755844116211
    },
    {
        "epoch": 11,
        "batch": 94,
        "loss": 88.69624328613281
    },
    {
        "epoch": 11,
        "batch": 95,
        "loss": 78.00038146972656
    },
    {
        "epoch": 11,
        "batch": 96,
        "loss": 82.1705551147461
    },
    {
        "epoch": 11,
        "batch": 97,
        "loss": 67.00008392333984
    },
    {
        "epoch": 11,
        "batch": 98,
        "loss": 70.3038101196289
    },
    {
        "epoch": 11,
        "batch": 99,
        "loss": 77.645751953125
    },
    {
        "epoch": 11,
        "batch": 100,
        "loss": 80.87166595458984
    },
    {
        "epoch": 11,
        "batch": 101,
        "loss": 81.8955078125
    },
    {
        "epoch": 11,
        "batch": 102,
        "loss": 85.09330749511719
    },
    {
        "epoch": 11,
        "batch": 103,
        "loss": 87.19862365722656
    },
    {
        "epoch": 11,
        "batch": 104,
        "loss": 89.67658996582031
    },
    {
        "epoch": 11,
        "batch": 105,
        "loss": 78.39308166503906
    },
    {
        "epoch": 11,
        "batch": 106,
        "loss": 82.37667846679688
    },
    {
        "epoch": 11,
        "batch": 107,
        "loss": 82.75413513183594
    },
    {
        "epoch": 11,
        "batch": 108,
        "loss": 82.4632339477539
    },
    {
        "epoch": 11,
        "batch": 109,
        "loss": 80.35997772216797
    },
    {
        "epoch": 11,
        "batch": 110,
        "loss": 73.4932861328125
    },
    {
        "epoch": 11,
        "batch": 111,
        "loss": 86.7778549194336
    },
    {
        "epoch": 11,
        "batch": 112,
        "loss": 72.42589569091797
    },
    {
        "epoch": 11,
        "batch": 113,
        "loss": 83.55474090576172
    },
    {
        "epoch": 11,
        "batch": 114,
        "loss": 87.02302551269531
    },
    {
        "epoch": 11,
        "batch": 115,
        "loss": 87.44790649414062
    },
    {
        "epoch": 11,
        "batch": 116,
        "loss": 67.46871948242188
    },
    {
        "epoch": 11,
        "batch": 117,
        "loss": 72.88532257080078
    },
    {
        "epoch": 11,
        "batch": 118,
        "loss": 82.9764175415039
    },
    {
        "epoch": 11,
        "batch": 119,
        "loss": 69.28640747070312
    },
    {
        "epoch": 11,
        "batch": 120,
        "loss": 75.90611267089844
    },
    {
        "epoch": 11,
        "batch": 121,
        "loss": 72.70726013183594
    },
    {
        "epoch": 11,
        "batch": 122,
        "loss": 80.73725891113281
    },
    {
        "epoch": 11,
        "batch": 123,
        "loss": 87.38484191894531
    },
    {
        "epoch": 11,
        "batch": 124,
        "loss": 73.9315185546875
    },
    {
        "epoch": 11,
        "batch": 125,
        "loss": 72.66775512695312
    },
    {
        "epoch": 11,
        "batch": 126,
        "loss": 87.49024963378906
    },
    {
        "epoch": 11,
        "batch": 127,
        "loss": 79.99015808105469
    },
    {
        "epoch": 11,
        "batch": 128,
        "loss": 70.13726806640625
    },
    {
        "epoch": 11,
        "batch": 129,
        "loss": 70.32723999023438
    },
    {
        "epoch": 11,
        "batch": 130,
        "loss": 72.82742309570312
    },
    {
        "epoch": 11,
        "batch": 131,
        "loss": 87.61968994140625
    },
    {
        "epoch": 11,
        "batch": 132,
        "loss": 78.84261322021484
    },
    {
        "epoch": 11,
        "batch": 133,
        "loss": 82.275634765625
    },
    {
        "epoch": 11,
        "batch": 134,
        "loss": 78.62728881835938
    },
    {
        "epoch": 11,
        "batch": 135,
        "loss": 78.34882354736328
    },
    {
        "epoch": 11,
        "batch": 136,
        "loss": 72.1778335571289
    },
    {
        "epoch": 11,
        "batch": 137,
        "loss": 66.20693969726562
    },
    {
        "epoch": 11,
        "batch": 138,
        "loss": 85.4776840209961
    },
    {
        "epoch": 11,
        "batch": 139,
        "loss": 96.18106842041016
    },
    {
        "epoch": 11,
        "batch": 140,
        "loss": 91.61154174804688
    },
    {
        "epoch": 11,
        "batch": 141,
        "loss": 82.4636001586914
    },
    {
        "epoch": 11,
        "batch": 142,
        "loss": 81.4445571899414
    },
    {
        "epoch": 11,
        "batch": 143,
        "loss": 78.68457794189453
    },
    {
        "epoch": 11,
        "batch": 144,
        "loss": 92.63203430175781
    },
    {
        "epoch": 11,
        "batch": 145,
        "loss": 86.22367858886719
    },
    {
        "epoch": 11,
        "batch": 146,
        "loss": 78.0644302368164
    },
    {
        "epoch": 11,
        "batch": 147,
        "loss": 77.99942779541016
    },
    {
        "epoch": 11,
        "batch": 148,
        "loss": 75.36878204345703
    },
    {
        "epoch": 11,
        "batch": 149,
        "loss": 82.32782745361328
    },
    {
        "epoch": 11,
        "batch": 150,
        "loss": 72.22874450683594
    },
    {
        "epoch": 11,
        "batch": 151,
        "loss": 87.7193832397461
    },
    {
        "epoch": 11,
        "batch": 152,
        "loss": 83.52235412597656
    },
    {
        "epoch": 11,
        "batch": 153,
        "loss": 88.49249267578125
    },
    {
        "epoch": 11,
        "batch": 154,
        "loss": 75.8279037475586
    },
    {
        "epoch": 11,
        "batch": 155,
        "loss": 74.1251220703125
    },
    {
        "epoch": 11,
        "batch": 156,
        "loss": 69.6046371459961
    },
    {
        "epoch": 11,
        "batch": 157,
        "loss": 78.12667846679688
    },
    {
        "epoch": 11,
        "batch": 158,
        "loss": 84.68657684326172
    },
    {
        "epoch": 11,
        "batch": 159,
        "loss": 77.92009735107422
    },
    {
        "epoch": 11,
        "batch": 160,
        "loss": 76.32768249511719
    },
    {
        "epoch": 11,
        "batch": 161,
        "loss": 88.82563781738281
    },
    {
        "epoch": 11,
        "batch": 162,
        "loss": 77.92096710205078
    },
    {
        "epoch": 11,
        "batch": 163,
        "loss": 86.62560272216797
    },
    {
        "epoch": 11,
        "batch": 164,
        "loss": 83.42497253417969
    },
    {
        "epoch": 11,
        "batch": 165,
        "loss": 80.87721252441406
    },
    {
        "epoch": 11,
        "batch": 166,
        "loss": 81.29733276367188
    },
    {
        "epoch": 11,
        "batch": 167,
        "loss": 81.3828353881836
    },
    {
        "epoch": 11,
        "batch": 168,
        "loss": 77.40376281738281
    },
    {
        "epoch": 11,
        "batch": 169,
        "loss": 78.89734649658203
    },
    {
        "epoch": 11,
        "batch": 170,
        "loss": 87.91159057617188
    },
    {
        "epoch": 11,
        "batch": 171,
        "loss": 77.06266021728516
    },
    {
        "epoch": 11,
        "batch": 172,
        "loss": 68.56764221191406
    },
    {
        "epoch": 11,
        "batch": 173,
        "loss": 70.99957275390625
    },
    {
        "epoch": 11,
        "batch": 174,
        "loss": 74.68769073486328
    },
    {
        "epoch": 11,
        "batch": 175,
        "loss": 75.46192169189453
    },
    {
        "epoch": 11,
        "batch": 176,
        "loss": 87.49141693115234
    },
    {
        "epoch": 11,
        "batch": 177,
        "loss": 74.01654815673828
    },
    {
        "epoch": 11,
        "batch": 178,
        "loss": 68.70852661132812
    },
    {
        "epoch": 11,
        "batch": 179,
        "loss": 78.77406311035156
    },
    {
        "epoch": 11,
        "batch": 180,
        "loss": 82.78837585449219
    },
    {
        "epoch": 11,
        "batch": 181,
        "loss": 76.80252838134766
    },
    {
        "epoch": 11,
        "batch": 182,
        "loss": 83.57206726074219
    },
    {
        "epoch": 11,
        "batch": 183,
        "loss": 87.87916564941406
    },
    {
        "epoch": 11,
        "batch": 184,
        "loss": 77.89667510986328
    },
    {
        "epoch": 11,
        "batch": 185,
        "loss": 81.07110595703125
    },
    {
        "epoch": 11,
        "batch": 186,
        "loss": 84.16090393066406
    },
    {
        "epoch": 11,
        "batch": 187,
        "loss": 87.96172332763672
    },
    {
        "epoch": 11,
        "batch": 188,
        "loss": 83.95394134521484
    },
    {
        "epoch": 11,
        "batch": 189,
        "loss": 79.65473937988281
    },
    {
        "epoch": 11,
        "batch": 190,
        "loss": 86.05357360839844
    },
    {
        "epoch": 11,
        "batch": 191,
        "loss": 68.0770034790039
    },
    {
        "epoch": 11,
        "batch": 192,
        "loss": 70.9650650024414
    },
    {
        "epoch": 11,
        "batch": 193,
        "loss": 78.3802490234375
    },
    {
        "epoch": 11,
        "batch": 194,
        "loss": 80.11314392089844
    },
    {
        "epoch": 11,
        "batch": 195,
        "loss": 76.7388916015625
    },
    {
        "epoch": 11,
        "batch": 196,
        "loss": 84.09490966796875
    },
    {
        "epoch": 11,
        "batch": 197,
        "loss": 86.06397247314453
    },
    {
        "epoch": 11,
        "batch": 198,
        "loss": 85.02201843261719
    },
    {
        "epoch": 11,
        "batch": 199,
        "loss": 84.03218078613281
    },
    {
        "epoch": 11,
        "batch": 200,
        "loss": 79.33863067626953
    },
    {
        "epoch": 11,
        "batch": 201,
        "loss": 76.86150360107422
    },
    {
        "epoch": 11,
        "batch": 202,
        "loss": 94.80989837646484
    },
    {
        "epoch": 11,
        "batch": 203,
        "loss": 76.5477066040039
    },
    {
        "epoch": 11,
        "batch": 204,
        "loss": 91.67242431640625
    },
    {
        "epoch": 11,
        "batch": 205,
        "loss": 39.640071868896484
    },
    {
        "epoch": 12,
        "batch": 0,
        "loss": 82.31815338134766
    },
    {
        "epoch": 12,
        "batch": 1,
        "loss": 78.84224700927734
    },
    {
        "epoch": 12,
        "batch": 2,
        "loss": 76.22792053222656
    },
    {
        "epoch": 12,
        "batch": 3,
        "loss": 81.63123321533203
    },
    {
        "epoch": 12,
        "batch": 4,
        "loss": 80.19403839111328
    },
    {
        "epoch": 12,
        "batch": 5,
        "loss": 76.14259338378906
    },
    {
        "epoch": 12,
        "batch": 6,
        "loss": 84.984619140625
    },
    {
        "epoch": 12,
        "batch": 7,
        "loss": 83.46513366699219
    },
    {
        "epoch": 12,
        "batch": 8,
        "loss": 96.51577758789062
    },
    {
        "epoch": 12,
        "batch": 9,
        "loss": 93.7208251953125
    },
    {
        "epoch": 12,
        "batch": 10,
        "loss": 84.3371353149414
    },
    {
        "epoch": 12,
        "batch": 11,
        "loss": 78.22154235839844
    },
    {
        "epoch": 12,
        "batch": 12,
        "loss": 82.4956283569336
    },
    {
        "epoch": 12,
        "batch": 13,
        "loss": 93.56439208984375
    },
    {
        "epoch": 12,
        "batch": 14,
        "loss": 90.25567626953125
    },
    {
        "epoch": 12,
        "batch": 15,
        "loss": 71.3423080444336
    },
    {
        "epoch": 12,
        "batch": 16,
        "loss": 87.15132141113281
    },
    {
        "epoch": 12,
        "batch": 17,
        "loss": 80.38411712646484
    },
    {
        "epoch": 12,
        "batch": 18,
        "loss": 70.99736022949219
    },
    {
        "epoch": 12,
        "batch": 19,
        "loss": 72.95629119873047
    },
    {
        "epoch": 12,
        "batch": 20,
        "loss": 83.50543212890625
    },
    {
        "epoch": 12,
        "batch": 21,
        "loss": 88.14161682128906
    },
    {
        "epoch": 12,
        "batch": 22,
        "loss": 77.30975341796875
    },
    {
        "epoch": 12,
        "batch": 23,
        "loss": 89.47361755371094
    },
    {
        "epoch": 12,
        "batch": 24,
        "loss": 71.74789428710938
    },
    {
        "epoch": 12,
        "batch": 25,
        "loss": 85.99919128417969
    },
    {
        "epoch": 12,
        "batch": 26,
        "loss": 73.8929443359375
    },
    {
        "epoch": 12,
        "batch": 27,
        "loss": 70.38290405273438
    },
    {
        "epoch": 12,
        "batch": 28,
        "loss": 84.99251556396484
    },
    {
        "epoch": 12,
        "batch": 29,
        "loss": 83.81120300292969
    },
    {
        "epoch": 12,
        "batch": 30,
        "loss": 77.20806884765625
    },
    {
        "epoch": 12,
        "batch": 31,
        "loss": 79.04734802246094
    },
    {
        "epoch": 12,
        "batch": 32,
        "loss": 84.34639739990234
    },
    {
        "epoch": 12,
        "batch": 33,
        "loss": 85.68849182128906
    },
    {
        "epoch": 12,
        "batch": 34,
        "loss": 78.30085754394531
    },
    {
        "epoch": 12,
        "batch": 35,
        "loss": 75.18045043945312
    },
    {
        "epoch": 12,
        "batch": 36,
        "loss": 87.8353042602539
    },
    {
        "epoch": 12,
        "batch": 37,
        "loss": 76.30565643310547
    },
    {
        "epoch": 12,
        "batch": 38,
        "loss": 82.80453491210938
    },
    {
        "epoch": 12,
        "batch": 39,
        "loss": 62.62165069580078
    },
    {
        "epoch": 12,
        "batch": 40,
        "loss": 76.10144805908203
    },
    {
        "epoch": 12,
        "batch": 41,
        "loss": 80.22468566894531
    },
    {
        "epoch": 12,
        "batch": 42,
        "loss": 77.66731262207031
    },
    {
        "epoch": 12,
        "batch": 43,
        "loss": 74.30066680908203
    },
    {
        "epoch": 12,
        "batch": 44,
        "loss": 82.61092376708984
    },
    {
        "epoch": 12,
        "batch": 45,
        "loss": 75.26705932617188
    },
    {
        "epoch": 12,
        "batch": 46,
        "loss": 75.92636108398438
    },
    {
        "epoch": 12,
        "batch": 47,
        "loss": 67.44136047363281
    },
    {
        "epoch": 12,
        "batch": 48,
        "loss": 73.33077239990234
    },
    {
        "epoch": 12,
        "batch": 49,
        "loss": 83.43292999267578
    },
    {
        "epoch": 12,
        "batch": 50,
        "loss": 78.31169128417969
    },
    {
        "epoch": 12,
        "batch": 51,
        "loss": 76.04296112060547
    },
    {
        "epoch": 12,
        "batch": 52,
        "loss": 84.34180450439453
    },
    {
        "epoch": 12,
        "batch": 53,
        "loss": 70.55845642089844
    },
    {
        "epoch": 12,
        "batch": 54,
        "loss": 87.08622741699219
    },
    {
        "epoch": 12,
        "batch": 55,
        "loss": 64.1611328125
    },
    {
        "epoch": 12,
        "batch": 56,
        "loss": 86.20806121826172
    },
    {
        "epoch": 12,
        "batch": 57,
        "loss": 76.36564636230469
    },
    {
        "epoch": 12,
        "batch": 58,
        "loss": 91.4748306274414
    },
    {
        "epoch": 12,
        "batch": 59,
        "loss": 77.99513244628906
    },
    {
        "epoch": 12,
        "batch": 60,
        "loss": 80.5801773071289
    },
    {
        "epoch": 12,
        "batch": 61,
        "loss": 83.0181884765625
    },
    {
        "epoch": 12,
        "batch": 62,
        "loss": 64.584716796875
    },
    {
        "epoch": 12,
        "batch": 63,
        "loss": 72.75912475585938
    },
    {
        "epoch": 12,
        "batch": 64,
        "loss": 78.73004150390625
    },
    {
        "epoch": 12,
        "batch": 65,
        "loss": 68.90897369384766
    },
    {
        "epoch": 12,
        "batch": 66,
        "loss": 82.19340515136719
    },
    {
        "epoch": 12,
        "batch": 67,
        "loss": 89.63279724121094
    },
    {
        "epoch": 12,
        "batch": 68,
        "loss": 84.87588500976562
    },
    {
        "epoch": 12,
        "batch": 69,
        "loss": 91.14038848876953
    },
    {
        "epoch": 12,
        "batch": 70,
        "loss": 79.82305908203125
    },
    {
        "epoch": 12,
        "batch": 71,
        "loss": 63.56013107299805
    },
    {
        "epoch": 12,
        "batch": 72,
        "loss": 77.22697448730469
    },
    {
        "epoch": 12,
        "batch": 73,
        "loss": 77.83172607421875
    },
    {
        "epoch": 12,
        "batch": 74,
        "loss": 87.75151824951172
    },
    {
        "epoch": 12,
        "batch": 75,
        "loss": 77.71864318847656
    },
    {
        "epoch": 12,
        "batch": 76,
        "loss": 72.02323150634766
    },
    {
        "epoch": 12,
        "batch": 77,
        "loss": 83.81904602050781
    },
    {
        "epoch": 12,
        "batch": 78,
        "loss": 65.81588745117188
    },
    {
        "epoch": 12,
        "batch": 79,
        "loss": 79.69577026367188
    },
    {
        "epoch": 12,
        "batch": 80,
        "loss": 77.19538116455078
    },
    {
        "epoch": 12,
        "batch": 81,
        "loss": 80.58450317382812
    },
    {
        "epoch": 12,
        "batch": 82,
        "loss": 76.26317596435547
    },
    {
        "epoch": 12,
        "batch": 83,
        "loss": 75.870849609375
    },
    {
        "epoch": 12,
        "batch": 84,
        "loss": 92.02020263671875
    },
    {
        "epoch": 12,
        "batch": 85,
        "loss": 79.68096923828125
    },
    {
        "epoch": 12,
        "batch": 86,
        "loss": 75.38223266601562
    },
    {
        "epoch": 12,
        "batch": 87,
        "loss": 69.75006103515625
    },
    {
        "epoch": 12,
        "batch": 88,
        "loss": 72.0787353515625
    },
    {
        "epoch": 12,
        "batch": 89,
        "loss": 78.58663940429688
    },
    {
        "epoch": 12,
        "batch": 90,
        "loss": 82.99929809570312
    },
    {
        "epoch": 12,
        "batch": 91,
        "loss": 80.20121002197266
    },
    {
        "epoch": 12,
        "batch": 92,
        "loss": 76.27706909179688
    },
    {
        "epoch": 12,
        "batch": 93,
        "loss": 86.45559692382812
    },
    {
        "epoch": 12,
        "batch": 94,
        "loss": 74.01626586914062
    },
    {
        "epoch": 12,
        "batch": 95,
        "loss": 71.44940948486328
    },
    {
        "epoch": 12,
        "batch": 96,
        "loss": 79.36260223388672
    },
    {
        "epoch": 12,
        "batch": 97,
        "loss": 72.5574951171875
    },
    {
        "epoch": 12,
        "batch": 98,
        "loss": 113.21214294433594
    },
    {
        "epoch": 12,
        "batch": 99,
        "loss": 80.57176208496094
    },
    {
        "epoch": 12,
        "batch": 100,
        "loss": 79.67630004882812
    },
    {
        "epoch": 12,
        "batch": 101,
        "loss": 80.83000946044922
    },
    {
        "epoch": 12,
        "batch": 102,
        "loss": 92.06938934326172
    },
    {
        "epoch": 12,
        "batch": 103,
        "loss": 81.9596939086914
    },
    {
        "epoch": 12,
        "batch": 104,
        "loss": 78.390380859375
    },
    {
        "epoch": 12,
        "batch": 105,
        "loss": 85.4786376953125
    },
    {
        "epoch": 12,
        "batch": 106,
        "loss": 71.5565185546875
    },
    {
        "epoch": 12,
        "batch": 107,
        "loss": 75.96951293945312
    },
    {
        "epoch": 12,
        "batch": 108,
        "loss": 77.63182830810547
    },
    {
        "epoch": 12,
        "batch": 109,
        "loss": 87.2122802734375
    },
    {
        "epoch": 12,
        "batch": 110,
        "loss": 66.53160095214844
    },
    {
        "epoch": 12,
        "batch": 111,
        "loss": 82.68174743652344
    },
    {
        "epoch": 12,
        "batch": 112,
        "loss": 84.849853515625
    },
    {
        "epoch": 12,
        "batch": 113,
        "loss": 83.9661865234375
    },
    {
        "epoch": 12,
        "batch": 114,
        "loss": 82.13629913330078
    },
    {
        "epoch": 12,
        "batch": 115,
        "loss": 84.96283721923828
    },
    {
        "epoch": 12,
        "batch": 116,
        "loss": 74.29261779785156
    },
    {
        "epoch": 12,
        "batch": 117,
        "loss": 85.39837646484375
    },
    {
        "epoch": 12,
        "batch": 118,
        "loss": 77.70160675048828
    },
    {
        "epoch": 12,
        "batch": 119,
        "loss": 72.9241943359375
    },
    {
        "epoch": 12,
        "batch": 120,
        "loss": 79.13545227050781
    },
    {
        "epoch": 12,
        "batch": 121,
        "loss": 79.28746032714844
    },
    {
        "epoch": 12,
        "batch": 122,
        "loss": 80.94401550292969
    },
    {
        "epoch": 12,
        "batch": 123,
        "loss": 92.39413452148438
    },
    {
        "epoch": 12,
        "batch": 124,
        "loss": 84.2701416015625
    },
    {
        "epoch": 12,
        "batch": 125,
        "loss": 73.67288208007812
    },
    {
        "epoch": 12,
        "batch": 126,
        "loss": 71.18722534179688
    },
    {
        "epoch": 12,
        "batch": 127,
        "loss": 72.13912963867188
    },
    {
        "epoch": 12,
        "batch": 128,
        "loss": 85.18988037109375
    },
    {
        "epoch": 12,
        "batch": 129,
        "loss": 75.5717544555664
    },
    {
        "epoch": 12,
        "batch": 130,
        "loss": 74.9273910522461
    },
    {
        "epoch": 12,
        "batch": 131,
        "loss": 76.68389129638672
    },
    {
        "epoch": 12,
        "batch": 132,
        "loss": 73.18598175048828
    },
    {
        "epoch": 12,
        "batch": 133,
        "loss": 81.32318115234375
    },
    {
        "epoch": 12,
        "batch": 134,
        "loss": 90.8605728149414
    },
    {
        "epoch": 12,
        "batch": 135,
        "loss": 75.38125610351562
    },
    {
        "epoch": 12,
        "batch": 136,
        "loss": 76.87531280517578
    },
    {
        "epoch": 12,
        "batch": 137,
        "loss": 74.56060791015625
    },
    {
        "epoch": 12,
        "batch": 138,
        "loss": 83.58438110351562
    },
    {
        "epoch": 12,
        "batch": 139,
        "loss": 93.55525970458984
    },
    {
        "epoch": 12,
        "batch": 140,
        "loss": 79.8995132446289
    },
    {
        "epoch": 12,
        "batch": 141,
        "loss": 75.90283966064453
    },
    {
        "epoch": 12,
        "batch": 142,
        "loss": 73.85637664794922
    },
    {
        "epoch": 12,
        "batch": 143,
        "loss": 77.26171875
    },
    {
        "epoch": 12,
        "batch": 144,
        "loss": 79.22701263427734
    },
    {
        "epoch": 12,
        "batch": 145,
        "loss": 74.21044158935547
    },
    {
        "epoch": 12,
        "batch": 146,
        "loss": 72.80742645263672
    },
    {
        "epoch": 12,
        "batch": 147,
        "loss": 84.27285766601562
    },
    {
        "epoch": 12,
        "batch": 148,
        "loss": 82.52037811279297
    },
    {
        "epoch": 12,
        "batch": 149,
        "loss": 68.69981384277344
    },
    {
        "epoch": 12,
        "batch": 150,
        "loss": 69.79039001464844
    },
    {
        "epoch": 12,
        "batch": 151,
        "loss": 80.56138610839844
    },
    {
        "epoch": 12,
        "batch": 152,
        "loss": 85.49409484863281
    },
    {
        "epoch": 12,
        "batch": 153,
        "loss": 93.49241638183594
    },
    {
        "epoch": 12,
        "batch": 154,
        "loss": 77.2637710571289
    },
    {
        "epoch": 12,
        "batch": 155,
        "loss": 63.722782135009766
    },
    {
        "epoch": 12,
        "batch": 156,
        "loss": 83.48146057128906
    },
    {
        "epoch": 12,
        "batch": 157,
        "loss": 74.73245239257812
    },
    {
        "epoch": 12,
        "batch": 158,
        "loss": 78.55609130859375
    },
    {
        "epoch": 12,
        "batch": 159,
        "loss": 81.64508819580078
    },
    {
        "epoch": 12,
        "batch": 160,
        "loss": 78.95697021484375
    },
    {
        "epoch": 12,
        "batch": 161,
        "loss": 88.64558410644531
    },
    {
        "epoch": 12,
        "batch": 162,
        "loss": 80.40938568115234
    },
    {
        "epoch": 12,
        "batch": 163,
        "loss": 88.96040344238281
    },
    {
        "epoch": 12,
        "batch": 164,
        "loss": 75.00040435791016
    },
    {
        "epoch": 12,
        "batch": 165,
        "loss": 78.69962310791016
    },
    {
        "epoch": 12,
        "batch": 166,
        "loss": 86.14370727539062
    },
    {
        "epoch": 12,
        "batch": 167,
        "loss": 71.8841552734375
    },
    {
        "epoch": 12,
        "batch": 168,
        "loss": 74.99974822998047
    },
    {
        "epoch": 12,
        "batch": 169,
        "loss": 81.85892486572266
    },
    {
        "epoch": 12,
        "batch": 170,
        "loss": 78.34645080566406
    },
    {
        "epoch": 12,
        "batch": 171,
        "loss": 74.88163757324219
    },
    {
        "epoch": 12,
        "batch": 172,
        "loss": 67.25394439697266
    },
    {
        "epoch": 12,
        "batch": 173,
        "loss": 72.98030853271484
    },
    {
        "epoch": 12,
        "batch": 174,
        "loss": 72.1642837524414
    },
    {
        "epoch": 12,
        "batch": 175,
        "loss": 72.60858154296875
    },
    {
        "epoch": 12,
        "batch": 176,
        "loss": 75.41432189941406
    },
    {
        "epoch": 12,
        "batch": 177,
        "loss": 84.8045654296875
    },
    {
        "epoch": 12,
        "batch": 178,
        "loss": 80.59619140625
    },
    {
        "epoch": 12,
        "batch": 179,
        "loss": 85.04010009765625
    },
    {
        "epoch": 12,
        "batch": 180,
        "loss": 68.65123748779297
    },
    {
        "epoch": 12,
        "batch": 181,
        "loss": 72.8814926147461
    },
    {
        "epoch": 12,
        "batch": 182,
        "loss": 75.61006927490234
    },
    {
        "epoch": 12,
        "batch": 183,
        "loss": 87.41372680664062
    },
    {
        "epoch": 12,
        "batch": 184,
        "loss": 80.00263214111328
    },
    {
        "epoch": 12,
        "batch": 185,
        "loss": 74.93290710449219
    },
    {
        "epoch": 12,
        "batch": 186,
        "loss": 66.22071838378906
    },
    {
        "epoch": 12,
        "batch": 187,
        "loss": 83.12702178955078
    },
    {
        "epoch": 12,
        "batch": 188,
        "loss": 58.42457580566406
    },
    {
        "epoch": 12,
        "batch": 189,
        "loss": 85.87541961669922
    },
    {
        "epoch": 12,
        "batch": 190,
        "loss": 73.30665588378906
    },
    {
        "epoch": 12,
        "batch": 191,
        "loss": 76.94468688964844
    },
    {
        "epoch": 12,
        "batch": 192,
        "loss": 76.07574462890625
    },
    {
        "epoch": 12,
        "batch": 193,
        "loss": 73.671630859375
    },
    {
        "epoch": 12,
        "batch": 194,
        "loss": 82.31719970703125
    },
    {
        "epoch": 12,
        "batch": 195,
        "loss": 90.57770538330078
    },
    {
        "epoch": 12,
        "batch": 196,
        "loss": 80.46231079101562
    },
    {
        "epoch": 12,
        "batch": 197,
        "loss": 73.081787109375
    },
    {
        "epoch": 12,
        "batch": 198,
        "loss": 74.49515533447266
    },
    {
        "epoch": 12,
        "batch": 199,
        "loss": 85.17514038085938
    },
    {
        "epoch": 12,
        "batch": 200,
        "loss": 78.06822967529297
    },
    {
        "epoch": 12,
        "batch": 201,
        "loss": 77.68013000488281
    },
    {
        "epoch": 12,
        "batch": 202,
        "loss": 80.09744262695312
    },
    {
        "epoch": 12,
        "batch": 203,
        "loss": 87.49793243408203
    },
    {
        "epoch": 12,
        "batch": 204,
        "loss": 73.47071838378906
    },
    {
        "epoch": 12,
        "batch": 205,
        "loss": 28.35435676574707
    },
    {
        "epoch": 13,
        "batch": 0,
        "loss": 83.80729675292969
    },
    {
        "epoch": 13,
        "batch": 1,
        "loss": 76.44808197021484
    },
    {
        "epoch": 13,
        "batch": 2,
        "loss": 92.52140045166016
    },
    {
        "epoch": 13,
        "batch": 3,
        "loss": 76.30851745605469
    },
    {
        "epoch": 13,
        "batch": 4,
        "loss": 68.24729919433594
    },
    {
        "epoch": 13,
        "batch": 5,
        "loss": 81.00904846191406
    },
    {
        "epoch": 13,
        "batch": 6,
        "loss": 77.5745849609375
    },
    {
        "epoch": 13,
        "batch": 7,
        "loss": 72.92842864990234
    },
    {
        "epoch": 13,
        "batch": 8,
        "loss": 79.63465881347656
    },
    {
        "epoch": 13,
        "batch": 9,
        "loss": 76.53213500976562
    },
    {
        "epoch": 13,
        "batch": 10,
        "loss": 79.3763656616211
    },
    {
        "epoch": 13,
        "batch": 11,
        "loss": 73.52967834472656
    },
    {
        "epoch": 13,
        "batch": 12,
        "loss": 81.4019775390625
    },
    {
        "epoch": 13,
        "batch": 13,
        "loss": 85.10171508789062
    },
    {
        "epoch": 13,
        "batch": 14,
        "loss": 66.67495727539062
    },
    {
        "epoch": 13,
        "batch": 15,
        "loss": 80.2098159790039
    },
    {
        "epoch": 13,
        "batch": 16,
        "loss": 77.09207153320312
    },
    {
        "epoch": 13,
        "batch": 17,
        "loss": 65.90234375
    },
    {
        "epoch": 13,
        "batch": 18,
        "loss": 73.26605224609375
    },
    {
        "epoch": 13,
        "batch": 19,
        "loss": 78.19629669189453
    },
    {
        "epoch": 13,
        "batch": 20,
        "loss": 79.78531646728516
    },
    {
        "epoch": 13,
        "batch": 21,
        "loss": 86.60419464111328
    },
    {
        "epoch": 13,
        "batch": 22,
        "loss": 87.63398742675781
    },
    {
        "epoch": 13,
        "batch": 23,
        "loss": 81.70296478271484
    },
    {
        "epoch": 13,
        "batch": 24,
        "loss": 80.4049301147461
    },
    {
        "epoch": 13,
        "batch": 25,
        "loss": 86.74918365478516
    },
    {
        "epoch": 13,
        "batch": 26,
        "loss": 80.28223419189453
    },
    {
        "epoch": 13,
        "batch": 27,
        "loss": 67.48725128173828
    },
    {
        "epoch": 13,
        "batch": 28,
        "loss": 70.92962646484375
    },
    {
        "epoch": 13,
        "batch": 29,
        "loss": 79.73948669433594
    },
    {
        "epoch": 13,
        "batch": 30,
        "loss": 75.88957977294922
    },
    {
        "epoch": 13,
        "batch": 31,
        "loss": 71.89714050292969
    },
    {
        "epoch": 13,
        "batch": 32,
        "loss": 74.56900787353516
    },
    {
        "epoch": 13,
        "batch": 33,
        "loss": 82.59339141845703
    },
    {
        "epoch": 13,
        "batch": 34,
        "loss": 84.0615234375
    },
    {
        "epoch": 13,
        "batch": 35,
        "loss": 73.54266357421875
    },
    {
        "epoch": 13,
        "batch": 36,
        "loss": 83.72996520996094
    },
    {
        "epoch": 13,
        "batch": 37,
        "loss": 75.98176574707031
    },
    {
        "epoch": 13,
        "batch": 38,
        "loss": 83.28494262695312
    },
    {
        "epoch": 13,
        "batch": 39,
        "loss": 70.80350494384766
    },
    {
        "epoch": 13,
        "batch": 40,
        "loss": 64.78163146972656
    },
    {
        "epoch": 13,
        "batch": 41,
        "loss": 75.21947479248047
    },
    {
        "epoch": 13,
        "batch": 42,
        "loss": 80.50265502929688
    },
    {
        "epoch": 13,
        "batch": 43,
        "loss": 66.45211791992188
    },
    {
        "epoch": 13,
        "batch": 44,
        "loss": 79.97160339355469
    },
    {
        "epoch": 13,
        "batch": 45,
        "loss": 84.24710083007812
    },
    {
        "epoch": 13,
        "batch": 46,
        "loss": 71.44248962402344
    },
    {
        "epoch": 13,
        "batch": 47,
        "loss": 84.67507934570312
    },
    {
        "epoch": 13,
        "batch": 48,
        "loss": 85.61248016357422
    },
    {
        "epoch": 13,
        "batch": 49,
        "loss": 64.11390686035156
    },
    {
        "epoch": 13,
        "batch": 50,
        "loss": 75.31433868408203
    },
    {
        "epoch": 13,
        "batch": 51,
        "loss": 68.42311096191406
    },
    {
        "epoch": 13,
        "batch": 52,
        "loss": 71.05743408203125
    },
    {
        "epoch": 13,
        "batch": 53,
        "loss": 89.80245971679688
    },
    {
        "epoch": 13,
        "batch": 54,
        "loss": 75.05762481689453
    },
    {
        "epoch": 13,
        "batch": 55,
        "loss": 92.51776885986328
    },
    {
        "epoch": 13,
        "batch": 56,
        "loss": 75.82188415527344
    },
    {
        "epoch": 13,
        "batch": 57,
        "loss": 70.0049057006836
    },
    {
        "epoch": 13,
        "batch": 58,
        "loss": 74.0776138305664
    },
    {
        "epoch": 13,
        "batch": 59,
        "loss": 81.37103271484375
    },
    {
        "epoch": 13,
        "batch": 60,
        "loss": 81.43242645263672
    },
    {
        "epoch": 13,
        "batch": 61,
        "loss": 83.03848266601562
    },
    {
        "epoch": 13,
        "batch": 62,
        "loss": 80.3985595703125
    },
    {
        "epoch": 13,
        "batch": 63,
        "loss": 80.67866516113281
    },
    {
        "epoch": 13,
        "batch": 64,
        "loss": 66.62080383300781
    },
    {
        "epoch": 13,
        "batch": 65,
        "loss": 87.68141174316406
    },
    {
        "epoch": 13,
        "batch": 66,
        "loss": 94.14349365234375
    },
    {
        "epoch": 13,
        "batch": 67,
        "loss": 78.03986358642578
    },
    {
        "epoch": 13,
        "batch": 68,
        "loss": 89.19776916503906
    },
    {
        "epoch": 13,
        "batch": 69,
        "loss": 89.82241821289062
    },
    {
        "epoch": 13,
        "batch": 70,
        "loss": 74.53337860107422
    },
    {
        "epoch": 13,
        "batch": 71,
        "loss": 75.87247467041016
    },
    {
        "epoch": 13,
        "batch": 72,
        "loss": 64.73627471923828
    },
    {
        "epoch": 13,
        "batch": 73,
        "loss": 75.01651763916016
    },
    {
        "epoch": 13,
        "batch": 74,
        "loss": 58.257503509521484
    },
    {
        "epoch": 13,
        "batch": 75,
        "loss": 82.39071655273438
    },
    {
        "epoch": 13,
        "batch": 76,
        "loss": 75.3329086303711
    },
    {
        "epoch": 13,
        "batch": 77,
        "loss": 74.4781723022461
    },
    {
        "epoch": 13,
        "batch": 78,
        "loss": 82.57006072998047
    },
    {
        "epoch": 13,
        "batch": 79,
        "loss": 83.67720794677734
    },
    {
        "epoch": 13,
        "batch": 80,
        "loss": 67.19293975830078
    },
    {
        "epoch": 13,
        "batch": 81,
        "loss": 95.73622131347656
    },
    {
        "epoch": 13,
        "batch": 82,
        "loss": 83.64153289794922
    },
    {
        "epoch": 13,
        "batch": 83,
        "loss": 71.70285034179688
    },
    {
        "epoch": 13,
        "batch": 84,
        "loss": 74.83963775634766
    },
    {
        "epoch": 13,
        "batch": 85,
        "loss": 74.60077667236328
    },
    {
        "epoch": 13,
        "batch": 86,
        "loss": 82.4954833984375
    },
    {
        "epoch": 13,
        "batch": 87,
        "loss": 75.4044189453125
    },
    {
        "epoch": 13,
        "batch": 88,
        "loss": 79.13714599609375
    },
    {
        "epoch": 13,
        "batch": 89,
        "loss": 71.13743591308594
    },
    {
        "epoch": 13,
        "batch": 90,
        "loss": 70.23113250732422
    },
    {
        "epoch": 13,
        "batch": 91,
        "loss": 64.99185180664062
    },
    {
        "epoch": 13,
        "batch": 92,
        "loss": 76.64381408691406
    },
    {
        "epoch": 13,
        "batch": 93,
        "loss": 78.3867416381836
    },
    {
        "epoch": 13,
        "batch": 94,
        "loss": 69.02099609375
    },
    {
        "epoch": 13,
        "batch": 95,
        "loss": 79.63146209716797
    },
    {
        "epoch": 13,
        "batch": 96,
        "loss": 80.09143829345703
    },
    {
        "epoch": 13,
        "batch": 97,
        "loss": 81.20306396484375
    },
    {
        "epoch": 13,
        "batch": 98,
        "loss": 78.50244140625
    },
    {
        "epoch": 13,
        "batch": 99,
        "loss": 76.09589385986328
    },
    {
        "epoch": 13,
        "batch": 100,
        "loss": 69.21244812011719
    },
    {
        "epoch": 13,
        "batch": 101,
        "loss": 81.80205535888672
    },
    {
        "epoch": 13,
        "batch": 102,
        "loss": 75.40620422363281
    },
    {
        "epoch": 13,
        "batch": 103,
        "loss": 85.38616180419922
    },
    {
        "epoch": 13,
        "batch": 104,
        "loss": 74.20780944824219
    },
    {
        "epoch": 13,
        "batch": 105,
        "loss": 82.54423522949219
    },
    {
        "epoch": 13,
        "batch": 106,
        "loss": 85.8125991821289
    },
    {
        "epoch": 13,
        "batch": 107,
        "loss": 79.2855224609375
    },
    {
        "epoch": 13,
        "batch": 108,
        "loss": 72.23351287841797
    },
    {
        "epoch": 13,
        "batch": 109,
        "loss": 72.83476257324219
    },
    {
        "epoch": 13,
        "batch": 110,
        "loss": 87.48516845703125
    },
    {
        "epoch": 13,
        "batch": 111,
        "loss": 75.35527038574219
    },
    {
        "epoch": 13,
        "batch": 112,
        "loss": 77.3392562866211
    },
    {
        "epoch": 13,
        "batch": 113,
        "loss": 73.84605407714844
    },
    {
        "epoch": 13,
        "batch": 114,
        "loss": 87.22245788574219
    },
    {
        "epoch": 13,
        "batch": 115,
        "loss": 81.06836700439453
    },
    {
        "epoch": 13,
        "batch": 116,
        "loss": 85.36181640625
    },
    {
        "epoch": 13,
        "batch": 117,
        "loss": 73.347412109375
    },
    {
        "epoch": 13,
        "batch": 118,
        "loss": 73.02699279785156
    },
    {
        "epoch": 13,
        "batch": 119,
        "loss": 71.13191986083984
    },
    {
        "epoch": 13,
        "batch": 120,
        "loss": 70.91931915283203
    },
    {
        "epoch": 13,
        "batch": 121,
        "loss": 69.60960388183594
    },
    {
        "epoch": 13,
        "batch": 122,
        "loss": 77.6779556274414
    },
    {
        "epoch": 13,
        "batch": 123,
        "loss": 73.62388610839844
    },
    {
        "epoch": 13,
        "batch": 124,
        "loss": 74.56427764892578
    },
    {
        "epoch": 13,
        "batch": 125,
        "loss": 71.49608612060547
    },
    {
        "epoch": 13,
        "batch": 126,
        "loss": 70.22915649414062
    },
    {
        "epoch": 13,
        "batch": 127,
        "loss": 94.64124298095703
    },
    {
        "epoch": 13,
        "batch": 128,
        "loss": 64.61997985839844
    },
    {
        "epoch": 13,
        "batch": 129,
        "loss": 75.2522964477539
    },
    {
        "epoch": 13,
        "batch": 130,
        "loss": 74.84700012207031
    },
    {
        "epoch": 13,
        "batch": 131,
        "loss": 74.14288330078125
    },
    {
        "epoch": 13,
        "batch": 132,
        "loss": 71.05646514892578
    },
    {
        "epoch": 13,
        "batch": 133,
        "loss": 75.10033416748047
    },
    {
        "epoch": 13,
        "batch": 134,
        "loss": 71.47257995605469
    },
    {
        "epoch": 13,
        "batch": 135,
        "loss": 76.09807586669922
    },
    {
        "epoch": 13,
        "batch": 136,
        "loss": 71.88777923583984
    },
    {
        "epoch": 13,
        "batch": 137,
        "loss": 93.48951721191406
    },
    {
        "epoch": 13,
        "batch": 138,
        "loss": 78.34767150878906
    },
    {
        "epoch": 13,
        "batch": 139,
        "loss": 86.17826843261719
    },
    {
        "epoch": 13,
        "batch": 140,
        "loss": 74.90476989746094
    },
    {
        "epoch": 13,
        "batch": 141,
        "loss": 83.87174987792969
    },
    {
        "epoch": 13,
        "batch": 142,
        "loss": 81.62297058105469
    },
    {
        "epoch": 13,
        "batch": 143,
        "loss": 80.26193237304688
    },
    {
        "epoch": 13,
        "batch": 144,
        "loss": 82.72628784179688
    },
    {
        "epoch": 13,
        "batch": 145,
        "loss": 79.92044067382812
    },
    {
        "epoch": 13,
        "batch": 146,
        "loss": 83.61825561523438
    },
    {
        "epoch": 13,
        "batch": 147,
        "loss": 69.01393127441406
    },
    {
        "epoch": 13,
        "batch": 148,
        "loss": 85.74781036376953
    },
    {
        "epoch": 13,
        "batch": 149,
        "loss": 71.45198822021484
    },
    {
        "epoch": 13,
        "batch": 150,
        "loss": 85.71612548828125
    },
    {
        "epoch": 13,
        "batch": 151,
        "loss": 81.5038070678711
    },
    {
        "epoch": 13,
        "batch": 152,
        "loss": 81.31302642822266
    },
    {
        "epoch": 13,
        "batch": 153,
        "loss": 70.35428619384766
    },
    {
        "epoch": 13,
        "batch": 154,
        "loss": 82.22805786132812
    },
    {
        "epoch": 13,
        "batch": 155,
        "loss": 81.79157257080078
    },
    {
        "epoch": 13,
        "batch": 156,
        "loss": 80.93433380126953
    },
    {
        "epoch": 13,
        "batch": 157,
        "loss": 83.773681640625
    },
    {
        "epoch": 13,
        "batch": 158,
        "loss": 71.25565338134766
    },
    {
        "epoch": 13,
        "batch": 159,
        "loss": 74.39016723632812
    },
    {
        "epoch": 13,
        "batch": 160,
        "loss": 72.44261932373047
    },
    {
        "epoch": 13,
        "batch": 161,
        "loss": 88.5633773803711
    },
    {
        "epoch": 13,
        "batch": 162,
        "loss": 79.89962768554688
    },
    {
        "epoch": 13,
        "batch": 163,
        "loss": 69.08915710449219
    },
    {
        "epoch": 13,
        "batch": 164,
        "loss": 80.83759307861328
    },
    {
        "epoch": 13,
        "batch": 165,
        "loss": 78.26468658447266
    },
    {
        "epoch": 13,
        "batch": 166,
        "loss": 84.27521514892578
    },
    {
        "epoch": 13,
        "batch": 167,
        "loss": 78.69967651367188
    },
    {
        "epoch": 13,
        "batch": 168,
        "loss": 70.65255737304688
    },
    {
        "epoch": 13,
        "batch": 169,
        "loss": 72.8560562133789
    },
    {
        "epoch": 13,
        "batch": 170,
        "loss": 88.29220581054688
    },
    {
        "epoch": 13,
        "batch": 171,
        "loss": 72.89600372314453
    },
    {
        "epoch": 13,
        "batch": 172,
        "loss": 66.34249114990234
    },
    {
        "epoch": 13,
        "batch": 173,
        "loss": 64.34098815917969
    },
    {
        "epoch": 13,
        "batch": 174,
        "loss": 78.31232452392578
    },
    {
        "epoch": 13,
        "batch": 175,
        "loss": 86.91437530517578
    },
    {
        "epoch": 13,
        "batch": 176,
        "loss": 70.7952651977539
    },
    {
        "epoch": 13,
        "batch": 177,
        "loss": 73.44034576416016
    },
    {
        "epoch": 13,
        "batch": 178,
        "loss": 79.75794219970703
    },
    {
        "epoch": 13,
        "batch": 179,
        "loss": 82.00371551513672
    },
    {
        "epoch": 13,
        "batch": 180,
        "loss": 80.38473510742188
    },
    {
        "epoch": 13,
        "batch": 181,
        "loss": 70.5094223022461
    },
    {
        "epoch": 13,
        "batch": 182,
        "loss": 84.10307312011719
    },
    {
        "epoch": 13,
        "batch": 183,
        "loss": 81.5577392578125
    },
    {
        "epoch": 13,
        "batch": 184,
        "loss": 68.72187805175781
    },
    {
        "epoch": 13,
        "batch": 185,
        "loss": 80.71047973632812
    },
    {
        "epoch": 13,
        "batch": 186,
        "loss": 88.58042907714844
    },
    {
        "epoch": 13,
        "batch": 187,
        "loss": 72.75527954101562
    },
    {
        "epoch": 13,
        "batch": 188,
        "loss": 91.69874572753906
    },
    {
        "epoch": 13,
        "batch": 189,
        "loss": 77.38285064697266
    },
    {
        "epoch": 13,
        "batch": 190,
        "loss": 82.35831451416016
    },
    {
        "epoch": 13,
        "batch": 191,
        "loss": 78.65362548828125
    },
    {
        "epoch": 13,
        "batch": 192,
        "loss": 68.60159301757812
    },
    {
        "epoch": 13,
        "batch": 193,
        "loss": 71.17696380615234
    },
    {
        "epoch": 13,
        "batch": 194,
        "loss": 79.79117584228516
    },
    {
        "epoch": 13,
        "batch": 195,
        "loss": 69.51606750488281
    },
    {
        "epoch": 13,
        "batch": 196,
        "loss": 85.53718566894531
    },
    {
        "epoch": 13,
        "batch": 197,
        "loss": 65.89936828613281
    },
    {
        "epoch": 13,
        "batch": 198,
        "loss": 67.29656982421875
    },
    {
        "epoch": 13,
        "batch": 199,
        "loss": 78.93114471435547
    },
    {
        "epoch": 13,
        "batch": 200,
        "loss": 76.95433807373047
    },
    {
        "epoch": 13,
        "batch": 201,
        "loss": 84.68095397949219
    },
    {
        "epoch": 13,
        "batch": 202,
        "loss": 85.3702392578125
    },
    {
        "epoch": 13,
        "batch": 203,
        "loss": 83.25065612792969
    },
    {
        "epoch": 13,
        "batch": 204,
        "loss": 89.7293472290039
    },
    {
        "epoch": 13,
        "batch": 205,
        "loss": 30.61442756652832
    },
    {
        "epoch": 14,
        "batch": 0,
        "loss": 71.32852172851562
    },
    {
        "epoch": 14,
        "batch": 1,
        "loss": 66.65505981445312
    },
    {
        "epoch": 14,
        "batch": 2,
        "loss": 80.55183410644531
    },
    {
        "epoch": 14,
        "batch": 3,
        "loss": 80.94941711425781
    },
    {
        "epoch": 14,
        "batch": 4,
        "loss": 85.83829498291016
    },
    {
        "epoch": 14,
        "batch": 5,
        "loss": 68.02030181884766
    },
    {
        "epoch": 14,
        "batch": 6,
        "loss": 83.1060791015625
    },
    {
        "epoch": 14,
        "batch": 7,
        "loss": 72.63465118408203
    },
    {
        "epoch": 14,
        "batch": 8,
        "loss": 83.52206420898438
    },
    {
        "epoch": 14,
        "batch": 9,
        "loss": 84.93623352050781
    },
    {
        "epoch": 14,
        "batch": 10,
        "loss": 74.32063293457031
    },
    {
        "epoch": 14,
        "batch": 11,
        "loss": 76.5365219116211
    },
    {
        "epoch": 14,
        "batch": 12,
        "loss": 83.85113525390625
    },
    {
        "epoch": 14,
        "batch": 13,
        "loss": 71.103759765625
    },
    {
        "epoch": 14,
        "batch": 14,
        "loss": 71.99454498291016
    },
    {
        "epoch": 14,
        "batch": 15,
        "loss": 74.99480438232422
    },
    {
        "epoch": 14,
        "batch": 16,
        "loss": 78.06006622314453
    },
    {
        "epoch": 14,
        "batch": 17,
        "loss": 82.0489501953125
    },
    {
        "epoch": 14,
        "batch": 18,
        "loss": 78.46424102783203
    },
    {
        "epoch": 14,
        "batch": 19,
        "loss": 80.63568878173828
    },
    {
        "epoch": 14,
        "batch": 20,
        "loss": 78.11016845703125
    },
    {
        "epoch": 14,
        "batch": 21,
        "loss": 82.20347595214844
    },
    {
        "epoch": 14,
        "batch": 22,
        "loss": 88.62779235839844
    },
    {
        "epoch": 14,
        "batch": 23,
        "loss": 76.93470764160156
    },
    {
        "epoch": 14,
        "batch": 24,
        "loss": 87.24478912353516
    },
    {
        "epoch": 14,
        "batch": 25,
        "loss": 71.76692962646484
    },
    {
        "epoch": 14,
        "batch": 26,
        "loss": 95.12490844726562
    },
    {
        "epoch": 14,
        "batch": 27,
        "loss": 77.80760192871094
    },
    {
        "epoch": 14,
        "batch": 28,
        "loss": 81.32868957519531
    },
    {
        "epoch": 14,
        "batch": 29,
        "loss": 82.54904174804688
    },
    {
        "epoch": 14,
        "batch": 30,
        "loss": 83.25624084472656
    },
    {
        "epoch": 14,
        "batch": 31,
        "loss": 71.93114471435547
    },
    {
        "epoch": 14,
        "batch": 32,
        "loss": 88.16322326660156
    },
    {
        "epoch": 14,
        "batch": 33,
        "loss": 81.90017700195312
    },
    {
        "epoch": 14,
        "batch": 34,
        "loss": 92.4248046875
    },
    {
        "epoch": 14,
        "batch": 35,
        "loss": 65.60003662109375
    },
    {
        "epoch": 14,
        "batch": 36,
        "loss": 85.66340637207031
    },
    {
        "epoch": 14,
        "batch": 37,
        "loss": 65.78003692626953
    },
    {
        "epoch": 14,
        "batch": 38,
        "loss": 75.30862426757812
    },
    {
        "epoch": 14,
        "batch": 39,
        "loss": 75.05270385742188
    },
    {
        "epoch": 14,
        "batch": 40,
        "loss": 77.88360595703125
    },
    {
        "epoch": 14,
        "batch": 41,
        "loss": 77.7586898803711
    },
    {
        "epoch": 14,
        "batch": 42,
        "loss": 80.29072570800781
    },
    {
        "epoch": 14,
        "batch": 43,
        "loss": 86.6510009765625
    },
    {
        "epoch": 14,
        "batch": 44,
        "loss": 81.11212921142578
    },
    {
        "epoch": 14,
        "batch": 45,
        "loss": 84.52879333496094
    },
    {
        "epoch": 14,
        "batch": 46,
        "loss": 80.0489273071289
    },
    {
        "epoch": 14,
        "batch": 47,
        "loss": 58.503570556640625
    },
    {
        "epoch": 14,
        "batch": 48,
        "loss": 61.500205993652344
    },
    {
        "epoch": 14,
        "batch": 49,
        "loss": 80.8614501953125
    },
    {
        "epoch": 14,
        "batch": 50,
        "loss": 87.32073211669922
    },
    {
        "epoch": 14,
        "batch": 51,
        "loss": 71.31838989257812
    },
    {
        "epoch": 14,
        "batch": 52,
        "loss": 74.12882232666016
    },
    {
        "epoch": 14,
        "batch": 53,
        "loss": 80.89754486083984
    },
    {
        "epoch": 14,
        "batch": 54,
        "loss": 79.84336853027344
    },
    {
        "epoch": 14,
        "batch": 55,
        "loss": 75.95562744140625
    },
    {
        "epoch": 14,
        "batch": 56,
        "loss": 79.34747314453125
    },
    {
        "epoch": 14,
        "batch": 57,
        "loss": 62.9341926574707
    },
    {
        "epoch": 14,
        "batch": 58,
        "loss": 67.05030822753906
    },
    {
        "epoch": 14,
        "batch": 59,
        "loss": 76.77831268310547
    },
    {
        "epoch": 14,
        "batch": 60,
        "loss": 88.3832778930664
    },
    {
        "epoch": 14,
        "batch": 61,
        "loss": 77.08209991455078
    },
    {
        "epoch": 14,
        "batch": 62,
        "loss": 57.60033416748047
    },
    {
        "epoch": 14,
        "batch": 63,
        "loss": 78.3358154296875
    },
    {
        "epoch": 14,
        "batch": 64,
        "loss": 76.57855987548828
    },
    {
        "epoch": 14,
        "batch": 65,
        "loss": 83.56338500976562
    },
    {
        "epoch": 14,
        "batch": 66,
        "loss": 73.60090637207031
    },
    {
        "epoch": 14,
        "batch": 67,
        "loss": 83.3651123046875
    },
    {
        "epoch": 14,
        "batch": 68,
        "loss": 75.39362335205078
    },
    {
        "epoch": 14,
        "batch": 69,
        "loss": 70.10125732421875
    },
    {
        "epoch": 14,
        "batch": 70,
        "loss": 71.32530975341797
    },
    {
        "epoch": 14,
        "batch": 71,
        "loss": 75.07801055908203
    },
    {
        "epoch": 14,
        "batch": 72,
        "loss": 78.19448852539062
    },
    {
        "epoch": 14,
        "batch": 73,
        "loss": 76.28179931640625
    },
    {
        "epoch": 14,
        "batch": 74,
        "loss": 75.85797119140625
    },
    {
        "epoch": 14,
        "batch": 75,
        "loss": 88.62484741210938
    },
    {
        "epoch": 14,
        "batch": 76,
        "loss": 80.0298843383789
    },
    {
        "epoch": 14,
        "batch": 77,
        "loss": 73.74868774414062
    },
    {
        "epoch": 14,
        "batch": 78,
        "loss": 77.40918731689453
    },
    {
        "epoch": 14,
        "batch": 79,
        "loss": 58.26072692871094
    },
    {
        "epoch": 14,
        "batch": 80,
        "loss": 69.35420989990234
    },
    {
        "epoch": 14,
        "batch": 81,
        "loss": 73.28602600097656
    },
    {
        "epoch": 14,
        "batch": 82,
        "loss": 70.98358917236328
    },
    {
        "epoch": 14,
        "batch": 83,
        "loss": 69.90411376953125
    },
    {
        "epoch": 14,
        "batch": 84,
        "loss": 86.27027130126953
    },
    {
        "epoch": 14,
        "batch": 85,
        "loss": 89.88494110107422
    },
    {
        "epoch": 14,
        "batch": 86,
        "loss": 85.11566162109375
    },
    {
        "epoch": 14,
        "batch": 87,
        "loss": 83.91905212402344
    },
    {
        "epoch": 14,
        "batch": 88,
        "loss": 72.73653411865234
    },
    {
        "epoch": 14,
        "batch": 89,
        "loss": 78.85641479492188
    },
    {
        "epoch": 14,
        "batch": 90,
        "loss": 65.64855194091797
    },
    {
        "epoch": 14,
        "batch": 91,
        "loss": 72.8673324584961
    },
    {
        "epoch": 14,
        "batch": 92,
        "loss": 86.31463623046875
    },
    {
        "epoch": 14,
        "batch": 93,
        "loss": 79.52782440185547
    },
    {
        "epoch": 14,
        "batch": 94,
        "loss": 72.6372299194336
    },
    {
        "epoch": 14,
        "batch": 95,
        "loss": 75.34944915771484
    },
    {
        "epoch": 14,
        "batch": 96,
        "loss": 73.16156005859375
    },
    {
        "epoch": 14,
        "batch": 97,
        "loss": 85.46141052246094
    },
    {
        "epoch": 14,
        "batch": 98,
        "loss": 80.05950164794922
    },
    {
        "epoch": 14,
        "batch": 99,
        "loss": 79.91120910644531
    },
    {
        "epoch": 14,
        "batch": 100,
        "loss": 81.49315643310547
    },
    {
        "epoch": 14,
        "batch": 101,
        "loss": 82.54598236083984
    },
    {
        "epoch": 14,
        "batch": 102,
        "loss": 75.0864486694336
    },
    {
        "epoch": 14,
        "batch": 103,
        "loss": 72.07548522949219
    },
    {
        "epoch": 14,
        "batch": 104,
        "loss": 83.1962890625
    },
    {
        "epoch": 14,
        "batch": 105,
        "loss": 76.81207275390625
    },
    {
        "epoch": 14,
        "batch": 106,
        "loss": 85.92772674560547
    },
    {
        "epoch": 14,
        "batch": 107,
        "loss": 85.08106994628906
    },
    {
        "epoch": 14,
        "batch": 108,
        "loss": 84.58457946777344
    },
    {
        "epoch": 14,
        "batch": 109,
        "loss": 92.26821899414062
    },
    {
        "epoch": 14,
        "batch": 110,
        "loss": 71.20557403564453
    },
    {
        "epoch": 14,
        "batch": 111,
        "loss": 66.32279968261719
    },
    {
        "epoch": 14,
        "batch": 112,
        "loss": 94.51863098144531
    },
    {
        "epoch": 14,
        "batch": 113,
        "loss": 106.33885192871094
    },
    {
        "epoch": 14,
        "batch": 114,
        "loss": 73.33592987060547
    },
    {
        "epoch": 14,
        "batch": 115,
        "loss": 71.80028533935547
    },
    {
        "epoch": 14,
        "batch": 116,
        "loss": 89.90570068359375
    },
    {
        "epoch": 14,
        "batch": 117,
        "loss": 82.18167114257812
    },
    {
        "epoch": 14,
        "batch": 118,
        "loss": 80.58447265625
    },
    {
        "epoch": 14,
        "batch": 119,
        "loss": 73.46591186523438
    },
    {
        "epoch": 14,
        "batch": 120,
        "loss": 85.20599365234375
    },
    {
        "epoch": 14,
        "batch": 121,
        "loss": 79.67044067382812
    },
    {
        "epoch": 14,
        "batch": 122,
        "loss": 72.92227935791016
    },
    {
        "epoch": 14,
        "batch": 123,
        "loss": 72.71318054199219
    },
    {
        "epoch": 14,
        "batch": 124,
        "loss": 71.03936004638672
    },
    {
        "epoch": 14,
        "batch": 125,
        "loss": 77.96501922607422
    },
    {
        "epoch": 14,
        "batch": 126,
        "loss": 71.28571319580078
    },
    {
        "epoch": 14,
        "batch": 127,
        "loss": 78.14141082763672
    },
    {
        "epoch": 14,
        "batch": 128,
        "loss": 82.48743438720703
    },
    {
        "epoch": 14,
        "batch": 129,
        "loss": 100.9111557006836
    },
    {
        "epoch": 14,
        "batch": 130,
        "loss": 65.59362030029297
    },
    {
        "epoch": 14,
        "batch": 131,
        "loss": 76.2901611328125
    },
    {
        "epoch": 14,
        "batch": 132,
        "loss": 89.2898178100586
    },
    {
        "epoch": 14,
        "batch": 133,
        "loss": 89.09004211425781
    },
    {
        "epoch": 14,
        "batch": 134,
        "loss": 74.47755432128906
    },
    {
        "epoch": 14,
        "batch": 135,
        "loss": 69.71450805664062
    },
    {
        "epoch": 14,
        "batch": 136,
        "loss": 90.50460815429688
    },
    {
        "epoch": 14,
        "batch": 137,
        "loss": 90.96873474121094
    },
    {
        "epoch": 14,
        "batch": 138,
        "loss": 68.40821075439453
    },
    {
        "epoch": 14,
        "batch": 139,
        "loss": 69.05438232421875
    },
    {
        "epoch": 14,
        "batch": 140,
        "loss": 67.141357421875
    },
    {
        "epoch": 14,
        "batch": 141,
        "loss": 83.61638641357422
    },
    {
        "epoch": 14,
        "batch": 142,
        "loss": 78.3802719116211
    },
    {
        "epoch": 14,
        "batch": 143,
        "loss": 79.07636260986328
    },
    {
        "epoch": 14,
        "batch": 144,
        "loss": 79.2557373046875
    },
    {
        "epoch": 14,
        "batch": 145,
        "loss": 73.76155090332031
    },
    {
        "epoch": 14,
        "batch": 146,
        "loss": 79.88081359863281
    },
    {
        "epoch": 14,
        "batch": 147,
        "loss": 77.07038879394531
    },
    {
        "epoch": 14,
        "batch": 148,
        "loss": 85.48934173583984
    },
    {
        "epoch": 14,
        "batch": 149,
        "loss": 72.49555969238281
    },
    {
        "epoch": 14,
        "batch": 150,
        "loss": 84.04200744628906
    },
    {
        "epoch": 14,
        "batch": 151,
        "loss": 71.92975616455078
    },
    {
        "epoch": 14,
        "batch": 152,
        "loss": 73.61953735351562
    },
    {
        "epoch": 14,
        "batch": 153,
        "loss": 81.158935546875
    },
    {
        "epoch": 14,
        "batch": 154,
        "loss": 65.29600524902344
    },
    {
        "epoch": 14,
        "batch": 155,
        "loss": 63.19278335571289
    },
    {
        "epoch": 14,
        "batch": 156,
        "loss": 76.45738983154297
    },
    {
        "epoch": 14,
        "batch": 157,
        "loss": 80.76293182373047
    },
    {
        "epoch": 14,
        "batch": 158,
        "loss": 74.39913177490234
    },
    {
        "epoch": 14,
        "batch": 159,
        "loss": 72.49299621582031
    },
    {
        "epoch": 14,
        "batch": 160,
        "loss": 73.68031311035156
    },
    {
        "epoch": 14,
        "batch": 161,
        "loss": 71.35494232177734
    },
    {
        "epoch": 14,
        "batch": 162,
        "loss": 78.36129760742188
    },
    {
        "epoch": 14,
        "batch": 163,
        "loss": 56.62592315673828
    },
    {
        "epoch": 14,
        "batch": 164,
        "loss": 74.68653869628906
    },
    {
        "epoch": 14,
        "batch": 165,
        "loss": 74.88113403320312
    },
    {
        "epoch": 14,
        "batch": 166,
        "loss": 76.25096130371094
    },
    {
        "epoch": 14,
        "batch": 167,
        "loss": 90.92803192138672
    },
    {
        "epoch": 14,
        "batch": 168,
        "loss": 75.87959289550781
    },
    {
        "epoch": 14,
        "batch": 169,
        "loss": 77.2254409790039
    },
    {
        "epoch": 14,
        "batch": 170,
        "loss": 68.35136413574219
    },
    {
        "epoch": 14,
        "batch": 171,
        "loss": 67.48521423339844
    },
    {
        "epoch": 14,
        "batch": 172,
        "loss": 83.0368881225586
    },
    {
        "epoch": 14,
        "batch": 173,
        "loss": 73.76335906982422
    },
    {
        "epoch": 14,
        "batch": 174,
        "loss": 66.03943634033203
    },
    {
        "epoch": 14,
        "batch": 175,
        "loss": 75.12373352050781
    },
    {
        "epoch": 14,
        "batch": 176,
        "loss": 80.5613021850586
    },
    {
        "epoch": 14,
        "batch": 177,
        "loss": 83.7501220703125
    },
    {
        "epoch": 14,
        "batch": 178,
        "loss": 68.4059066772461
    },
    {
        "epoch": 14,
        "batch": 179,
        "loss": 83.77134704589844
    },
    {
        "epoch": 14,
        "batch": 180,
        "loss": 74.89232635498047
    },
    {
        "epoch": 14,
        "batch": 181,
        "loss": 87.4935531616211
    },
    {
        "epoch": 14,
        "batch": 182,
        "loss": 75.16276550292969
    },
    {
        "epoch": 14,
        "batch": 183,
        "loss": 81.14051055908203
    },
    {
        "epoch": 14,
        "batch": 184,
        "loss": 75.03564453125
    },
    {
        "epoch": 14,
        "batch": 185,
        "loss": 79.32426452636719
    },
    {
        "epoch": 14,
        "batch": 186,
        "loss": 76.43839263916016
    },
    {
        "epoch": 14,
        "batch": 187,
        "loss": 70.5190658569336
    },
    {
        "epoch": 14,
        "batch": 188,
        "loss": 88.98506164550781
    },
    {
        "epoch": 14,
        "batch": 189,
        "loss": 69.34831237792969
    },
    {
        "epoch": 14,
        "batch": 190,
        "loss": 74.08817291259766
    },
    {
        "epoch": 14,
        "batch": 191,
        "loss": 86.15322875976562
    },
    {
        "epoch": 14,
        "batch": 192,
        "loss": 70.59037780761719
    },
    {
        "epoch": 14,
        "batch": 193,
        "loss": 80.97699737548828
    },
    {
        "epoch": 14,
        "batch": 194,
        "loss": 71.64463806152344
    },
    {
        "epoch": 14,
        "batch": 195,
        "loss": 78.2983169555664
    },
    {
        "epoch": 14,
        "batch": 196,
        "loss": 80.26023864746094
    },
    {
        "epoch": 14,
        "batch": 197,
        "loss": 80.8035659790039
    },
    {
        "epoch": 14,
        "batch": 198,
        "loss": 78.2482681274414
    },
    {
        "epoch": 14,
        "batch": 199,
        "loss": 79.51731872558594
    },
    {
        "epoch": 14,
        "batch": 200,
        "loss": 83.57295989990234
    },
    {
        "epoch": 14,
        "batch": 201,
        "loss": 77.89588165283203
    },
    {
        "epoch": 14,
        "batch": 202,
        "loss": 73.8917007446289
    },
    {
        "epoch": 14,
        "batch": 203,
        "loss": 77.04423522949219
    },
    {
        "epoch": 14,
        "batch": 204,
        "loss": 73.17009735107422
    },
    {
        "epoch": 14,
        "batch": 205,
        "loss": 25.604511260986328
    },
    {
        "epoch": 15,
        "batch": 0,
        "loss": 76.85249328613281
    },
    {
        "epoch": 15,
        "batch": 1,
        "loss": 71.35433197021484
    },
    {
        "epoch": 15,
        "batch": 2,
        "loss": 82.29297637939453
    },
    {
        "epoch": 15,
        "batch": 3,
        "loss": 86.75550842285156
    },
    {
        "epoch": 15,
        "batch": 4,
        "loss": 76.7104263305664
    },
    {
        "epoch": 15,
        "batch": 5,
        "loss": 81.94339752197266
    },
    {
        "epoch": 15,
        "batch": 6,
        "loss": 82.30460357666016
    },
    {
        "epoch": 15,
        "batch": 7,
        "loss": 78.86744689941406
    },
    {
        "epoch": 15,
        "batch": 8,
        "loss": 83.79368591308594
    },
    {
        "epoch": 15,
        "batch": 9,
        "loss": 73.13752746582031
    },
    {
        "epoch": 15,
        "batch": 10,
        "loss": 72.02449035644531
    },
    {
        "epoch": 15,
        "batch": 11,
        "loss": 73.78684997558594
    },
    {
        "epoch": 15,
        "batch": 12,
        "loss": 70.43523406982422
    },
    {
        "epoch": 15,
        "batch": 13,
        "loss": 75.73627471923828
    },
    {
        "epoch": 15,
        "batch": 14,
        "loss": 84.93125915527344
    },
    {
        "epoch": 15,
        "batch": 15,
        "loss": 75.33651733398438
    },
    {
        "epoch": 15,
        "batch": 16,
        "loss": 73.96376037597656
    },
    {
        "epoch": 15,
        "batch": 17,
        "loss": 82.30632781982422
    },
    {
        "epoch": 15,
        "batch": 18,
        "loss": 67.87190246582031
    },
    {
        "epoch": 15,
        "batch": 19,
        "loss": 65.28528594970703
    },
    {
        "epoch": 15,
        "batch": 20,
        "loss": 95.4798812866211
    },
    {
        "epoch": 15,
        "batch": 21,
        "loss": 76.33972930908203
    },
    {
        "epoch": 15,
        "batch": 22,
        "loss": 81.57030487060547
    },
    {
        "epoch": 15,
        "batch": 23,
        "loss": 86.85103607177734
    },
    {
        "epoch": 15,
        "batch": 24,
        "loss": 76.81217956542969
    },
    {
        "epoch": 15,
        "batch": 25,
        "loss": 74.4020004272461
    },
    {
        "epoch": 15,
        "batch": 26,
        "loss": 77.65081787109375
    },
    {
        "epoch": 15,
        "batch": 27,
        "loss": 74.00910186767578
    },
    {
        "epoch": 15,
        "batch": 28,
        "loss": 84.5447769165039
    },
    {
        "epoch": 15,
        "batch": 29,
        "loss": 79.43869018554688
    },
    {
        "epoch": 15,
        "batch": 30,
        "loss": 74.0835189819336
    },
    {
        "epoch": 15,
        "batch": 31,
        "loss": 80.50788879394531
    },
    {
        "epoch": 15,
        "batch": 32,
        "loss": 65.55997467041016
    },
    {
        "epoch": 15,
        "batch": 33,
        "loss": 77.4382553100586
    },
    {
        "epoch": 15,
        "batch": 34,
        "loss": 81.39965057373047
    },
    {
        "epoch": 15,
        "batch": 35,
        "loss": 77.503173828125
    },
    {
        "epoch": 15,
        "batch": 36,
        "loss": 93.72148132324219
    },
    {
        "epoch": 15,
        "batch": 37,
        "loss": 78.61032104492188
    },
    {
        "epoch": 15,
        "batch": 38,
        "loss": 74.07054138183594
    },
    {
        "epoch": 15,
        "batch": 39,
        "loss": 66.14115142822266
    },
    {
        "epoch": 15,
        "batch": 40,
        "loss": 83.78060913085938
    },
    {
        "epoch": 15,
        "batch": 41,
        "loss": 75.4542007446289
    },
    {
        "epoch": 15,
        "batch": 42,
        "loss": 63.23975372314453
    },
    {
        "epoch": 15,
        "batch": 43,
        "loss": 78.63897705078125
    },
    {
        "epoch": 15,
        "batch": 44,
        "loss": 72.92565155029297
    },
    {
        "epoch": 15,
        "batch": 45,
        "loss": 68.55810546875
    },
    {
        "epoch": 15,
        "batch": 46,
        "loss": 85.0182113647461
    },
    {
        "epoch": 15,
        "batch": 47,
        "loss": 77.02677917480469
    },
    {
        "epoch": 15,
        "batch": 48,
        "loss": 70.7254867553711
    },
    {
        "epoch": 15,
        "batch": 49,
        "loss": 76.4678955078125
    },
    {
        "epoch": 15,
        "batch": 50,
        "loss": 71.18993377685547
    },
    {
        "epoch": 15,
        "batch": 51,
        "loss": 79.31851959228516
    },
    {
        "epoch": 15,
        "batch": 52,
        "loss": 82.60429382324219
    },
    {
        "epoch": 15,
        "batch": 53,
        "loss": 79.11495971679688
    },
    {
        "epoch": 15,
        "batch": 54,
        "loss": 78.71991729736328
    },
    {
        "epoch": 15,
        "batch": 55,
        "loss": 83.45606994628906
    },
    {
        "epoch": 15,
        "batch": 56,
        "loss": 78.24444580078125
    },
    {
        "epoch": 15,
        "batch": 57,
        "loss": 57.242008209228516
    },
    {
        "epoch": 15,
        "batch": 58,
        "loss": 76.03912353515625
    },
    {
        "epoch": 15,
        "batch": 59,
        "loss": 70.91431427001953
    },
    {
        "epoch": 15,
        "batch": 60,
        "loss": 78.72339630126953
    },
    {
        "epoch": 15,
        "batch": 61,
        "loss": 85.55296325683594
    },
    {
        "epoch": 15,
        "batch": 62,
        "loss": 77.06961059570312
    },
    {
        "epoch": 15,
        "batch": 63,
        "loss": 82.08763122558594
    },
    {
        "epoch": 15,
        "batch": 64,
        "loss": 74.05796813964844
    },
    {
        "epoch": 15,
        "batch": 65,
        "loss": 70.16995239257812
    },
    {
        "epoch": 15,
        "batch": 66,
        "loss": 68.45703887939453
    },
    {
        "epoch": 15,
        "batch": 67,
        "loss": 70.96134185791016
    },
    {
        "epoch": 15,
        "batch": 68,
        "loss": 80.40951538085938
    },
    {
        "epoch": 15,
        "batch": 69,
        "loss": 78.4376449584961
    },
    {
        "epoch": 15,
        "batch": 70,
        "loss": 65.15540313720703
    },
    {
        "epoch": 15,
        "batch": 71,
        "loss": 84.85579681396484
    },
    {
        "epoch": 15,
        "batch": 72,
        "loss": 71.73748779296875
    },
    {
        "epoch": 15,
        "batch": 73,
        "loss": 74.86396789550781
    },
    {
        "epoch": 15,
        "batch": 74,
        "loss": 69.40480041503906
    },
    {
        "epoch": 15,
        "batch": 75,
        "loss": 65.73163604736328
    },
    {
        "epoch": 15,
        "batch": 76,
        "loss": 75.62069702148438
    },
    {
        "epoch": 15,
        "batch": 77,
        "loss": 75.86439514160156
    },
    {
        "epoch": 15,
        "batch": 78,
        "loss": 83.62300109863281
    },
    {
        "epoch": 15,
        "batch": 79,
        "loss": 81.2003173828125
    },
    {
        "epoch": 15,
        "batch": 80,
        "loss": 71.80467224121094
    },
    {
        "epoch": 15,
        "batch": 81,
        "loss": 77.42034912109375
    },
    {
        "epoch": 15,
        "batch": 82,
        "loss": 82.93963623046875
    },
    {
        "epoch": 15,
        "batch": 83,
        "loss": 75.72651672363281
    },
    {
        "epoch": 15,
        "batch": 84,
        "loss": 69.0946273803711
    },
    {
        "epoch": 15,
        "batch": 85,
        "loss": 79.2658920288086
    },
    {
        "epoch": 15,
        "batch": 86,
        "loss": 81.80148315429688
    },
    {
        "epoch": 15,
        "batch": 87,
        "loss": 81.75248718261719
    },
    {
        "epoch": 15,
        "batch": 88,
        "loss": 81.447265625
    },
    {
        "epoch": 15,
        "batch": 89,
        "loss": 65.16090393066406
    },
    {
        "epoch": 15,
        "batch": 90,
        "loss": 77.79346466064453
    },
    {
        "epoch": 15,
        "batch": 91,
        "loss": 85.84710693359375
    },
    {
        "epoch": 15,
        "batch": 92,
        "loss": 87.4507064819336
    },
    {
        "epoch": 15,
        "batch": 93,
        "loss": 78.1919937133789
    },
    {
        "epoch": 15,
        "batch": 94,
        "loss": 62.900203704833984
    },
    {
        "epoch": 15,
        "batch": 95,
        "loss": 91.17662048339844
    },
    {
        "epoch": 15,
        "batch": 96,
        "loss": 81.0282974243164
    },
    {
        "epoch": 15,
        "batch": 97,
        "loss": 77.57556915283203
    },
    {
        "epoch": 15,
        "batch": 98,
        "loss": 70.25426483154297
    },
    {
        "epoch": 15,
        "batch": 99,
        "loss": 75.64827728271484
    },
    {
        "epoch": 15,
        "batch": 100,
        "loss": 67.3321304321289
    },
    {
        "epoch": 15,
        "batch": 101,
        "loss": 85.45829010009766
    },
    {
        "epoch": 15,
        "batch": 102,
        "loss": 70.87792205810547
    },
    {
        "epoch": 15,
        "batch": 103,
        "loss": 84.36921691894531
    },
    {
        "epoch": 15,
        "batch": 104,
        "loss": 87.7017593383789
    },
    {
        "epoch": 15,
        "batch": 105,
        "loss": 81.28853607177734
    },
    {
        "epoch": 15,
        "batch": 106,
        "loss": 74.74225616455078
    },
    {
        "epoch": 15,
        "batch": 107,
        "loss": 66.95541381835938
    },
    {
        "epoch": 15,
        "batch": 108,
        "loss": 71.31031799316406
    },
    {
        "epoch": 15,
        "batch": 109,
        "loss": 70.93651580810547
    },
    {
        "epoch": 15,
        "batch": 110,
        "loss": 69.26842498779297
    },
    {
        "epoch": 15,
        "batch": 111,
        "loss": 79.9755630493164
    },
    {
        "epoch": 15,
        "batch": 112,
        "loss": 81.7530517578125
    },
    {
        "epoch": 15,
        "batch": 113,
        "loss": 71.09288787841797
    },
    {
        "epoch": 15,
        "batch": 114,
        "loss": 81.03118133544922
    },
    {
        "epoch": 15,
        "batch": 115,
        "loss": 76.48236846923828
    },
    {
        "epoch": 15,
        "batch": 116,
        "loss": 74.1475830078125
    },
    {
        "epoch": 15,
        "batch": 117,
        "loss": 66.73810577392578
    },
    {
        "epoch": 15,
        "batch": 118,
        "loss": 73.62130737304688
    },
    {
        "epoch": 15,
        "batch": 119,
        "loss": 77.97149658203125
    },
    {
        "epoch": 15,
        "batch": 120,
        "loss": 78.2076644897461
    },
    {
        "epoch": 15,
        "batch": 121,
        "loss": 72.25645446777344
    },
    {
        "epoch": 15,
        "batch": 122,
        "loss": 78.54261016845703
    },
    {
        "epoch": 15,
        "batch": 123,
        "loss": 90.23628234863281
    },
    {
        "epoch": 15,
        "batch": 124,
        "loss": 65.35511779785156
    },
    {
        "epoch": 15,
        "batch": 125,
        "loss": 79.95704650878906
    },
    {
        "epoch": 15,
        "batch": 126,
        "loss": 64.53570556640625
    },
    {
        "epoch": 15,
        "batch": 127,
        "loss": 92.85030364990234
    },
    {
        "epoch": 15,
        "batch": 128,
        "loss": 85.71026611328125
    },
    {
        "epoch": 15,
        "batch": 129,
        "loss": 65.64193725585938
    },
    {
        "epoch": 15,
        "batch": 130,
        "loss": 86.53927612304688
    },
    {
        "epoch": 15,
        "batch": 131,
        "loss": 78.59432983398438
    },
    {
        "epoch": 15,
        "batch": 132,
        "loss": 85.71102905273438
    },
    {
        "epoch": 15,
        "batch": 133,
        "loss": 66.86936950683594
    },
    {
        "epoch": 15,
        "batch": 134,
        "loss": 78.35978698730469
    },
    {
        "epoch": 15,
        "batch": 135,
        "loss": 81.0895004272461
    },
    {
        "epoch": 15,
        "batch": 136,
        "loss": 76.36541748046875
    },
    {
        "epoch": 15,
        "batch": 137,
        "loss": 74.22341918945312
    },
    {
        "epoch": 15,
        "batch": 138,
        "loss": 88.95823669433594
    },
    {
        "epoch": 15,
        "batch": 139,
        "loss": 82.15438842773438
    },
    {
        "epoch": 15,
        "batch": 140,
        "loss": 68.51187133789062
    },
    {
        "epoch": 15,
        "batch": 141,
        "loss": 75.86185455322266
    },
    {
        "epoch": 15,
        "batch": 142,
        "loss": 74.85848236083984
    },
    {
        "epoch": 15,
        "batch": 143,
        "loss": 82.16679382324219
    },
    {
        "epoch": 15,
        "batch": 144,
        "loss": 82.6648941040039
    },
    {
        "epoch": 15,
        "batch": 145,
        "loss": 80.615234375
    },
    {
        "epoch": 15,
        "batch": 146,
        "loss": 63.77655029296875
    },
    {
        "epoch": 15,
        "batch": 147,
        "loss": 69.21391296386719
    },
    {
        "epoch": 15,
        "batch": 148,
        "loss": 79.78688049316406
    },
    {
        "epoch": 15,
        "batch": 149,
        "loss": 77.54864501953125
    },
    {
        "epoch": 15,
        "batch": 150,
        "loss": 75.11559295654297
    },
    {
        "epoch": 15,
        "batch": 151,
        "loss": 73.84278869628906
    },
    {
        "epoch": 15,
        "batch": 152,
        "loss": 78.19520568847656
    },
    {
        "epoch": 15,
        "batch": 153,
        "loss": 71.18212890625
    },
    {
        "epoch": 15,
        "batch": 154,
        "loss": 73.44278717041016
    },
    {
        "epoch": 15,
        "batch": 155,
        "loss": 69.27741241455078
    },
    {
        "epoch": 15,
        "batch": 156,
        "loss": 73.36083984375
    },
    {
        "epoch": 15,
        "batch": 157,
        "loss": 84.08909606933594
    },
    {
        "epoch": 15,
        "batch": 158,
        "loss": 75.0322494506836
    },
    {
        "epoch": 15,
        "batch": 159,
        "loss": 81.00270080566406
    },
    {
        "epoch": 15,
        "batch": 160,
        "loss": 82.30875396728516
    },
    {
        "epoch": 15,
        "batch": 161,
        "loss": 71.69461059570312
    },
    {
        "epoch": 15,
        "batch": 162,
        "loss": 76.78518676757812
    },
    {
        "epoch": 15,
        "batch": 163,
        "loss": 69.91385650634766
    },
    {
        "epoch": 15,
        "batch": 164,
        "loss": 91.30491638183594
    },
    {
        "epoch": 15,
        "batch": 165,
        "loss": 75.0582504272461
    },
    {
        "epoch": 15,
        "batch": 166,
        "loss": 83.69268798828125
    },
    {
        "epoch": 15,
        "batch": 167,
        "loss": 73.99361419677734
    },
    {
        "epoch": 15,
        "batch": 168,
        "loss": 83.10089874267578
    },
    {
        "epoch": 15,
        "batch": 169,
        "loss": 80.8260498046875
    },
    {
        "epoch": 15,
        "batch": 170,
        "loss": 72.10015106201172
    },
    {
        "epoch": 15,
        "batch": 171,
        "loss": 71.41849517822266
    },
    {
        "epoch": 15,
        "batch": 172,
        "loss": 78.4822006225586
    },
    {
        "epoch": 15,
        "batch": 173,
        "loss": 94.14262390136719
    },
    {
        "epoch": 15,
        "batch": 174,
        "loss": 70.55156707763672
    },
    {
        "epoch": 15,
        "batch": 175,
        "loss": 87.88816833496094
    },
    {
        "epoch": 15,
        "batch": 176,
        "loss": 71.81111907958984
    },
    {
        "epoch": 15,
        "batch": 177,
        "loss": 71.66029357910156
    },
    {
        "epoch": 15,
        "batch": 178,
        "loss": 82.20272064208984
    },
    {
        "epoch": 15,
        "batch": 179,
        "loss": 85.93486785888672
    },
    {
        "epoch": 15,
        "batch": 180,
        "loss": 86.08645629882812
    },
    {
        "epoch": 15,
        "batch": 181,
        "loss": 78.41256713867188
    },
    {
        "epoch": 15,
        "batch": 182,
        "loss": 84.19802856445312
    },
    {
        "epoch": 15,
        "batch": 183,
        "loss": 76.90093994140625
    },
    {
        "epoch": 15,
        "batch": 184,
        "loss": 70.83790588378906
    },
    {
        "epoch": 15,
        "batch": 185,
        "loss": 80.49950408935547
    },
    {
        "epoch": 15,
        "batch": 186,
        "loss": 73.8897933959961
    },
    {
        "epoch": 15,
        "batch": 187,
        "loss": 81.64098358154297
    },
    {
        "epoch": 15,
        "batch": 188,
        "loss": 78.77640533447266
    },
    {
        "epoch": 15,
        "batch": 189,
        "loss": 72.7030258178711
    },
    {
        "epoch": 15,
        "batch": 190,
        "loss": 69.42062377929688
    },
    {
        "epoch": 15,
        "batch": 191,
        "loss": 67.53334045410156
    },
    {
        "epoch": 15,
        "batch": 192,
        "loss": 77.39093017578125
    },
    {
        "epoch": 15,
        "batch": 193,
        "loss": 79.4796371459961
    },
    {
        "epoch": 15,
        "batch": 194,
        "loss": 81.11084747314453
    },
    {
        "epoch": 15,
        "batch": 195,
        "loss": 78.23350524902344
    },
    {
        "epoch": 15,
        "batch": 196,
        "loss": 78.1541519165039
    },
    {
        "epoch": 15,
        "batch": 197,
        "loss": 83.79818725585938
    },
    {
        "epoch": 15,
        "batch": 198,
        "loss": 76.77670288085938
    },
    {
        "epoch": 15,
        "batch": 199,
        "loss": 66.1181869506836
    },
    {
        "epoch": 15,
        "batch": 200,
        "loss": 73.7701644897461
    },
    {
        "epoch": 15,
        "batch": 201,
        "loss": 80.36399841308594
    },
    {
        "epoch": 15,
        "batch": 202,
        "loss": 76.46778869628906
    },
    {
        "epoch": 15,
        "batch": 203,
        "loss": 72.12272644042969
    },
    {
        "epoch": 15,
        "batch": 204,
        "loss": 70.00030517578125
    },
    {
        "epoch": 15,
        "batch": 205,
        "loss": 27.920917510986328
    },
    {
        "epoch": 16,
        "batch": 0,
        "loss": 76.12993621826172
    },
    {
        "epoch": 16,
        "batch": 1,
        "loss": 73.36255645751953
    },
    {
        "epoch": 16,
        "batch": 2,
        "loss": 87.08935546875
    },
    {
        "epoch": 16,
        "batch": 3,
        "loss": 71.30517578125
    },
    {
        "epoch": 16,
        "batch": 4,
        "loss": 79.5396499633789
    },
    {
        "epoch": 16,
        "batch": 5,
        "loss": 79.37275695800781
    },
    {
        "epoch": 16,
        "batch": 6,
        "loss": 69.11627197265625
    },
    {
        "epoch": 16,
        "batch": 7,
        "loss": 74.79695129394531
    },
    {
        "epoch": 16,
        "batch": 8,
        "loss": 74.34381866455078
    },
    {
        "epoch": 16,
        "batch": 9,
        "loss": 80.6397705078125
    },
    {
        "epoch": 16,
        "batch": 10,
        "loss": 69.7102279663086
    },
    {
        "epoch": 16,
        "batch": 11,
        "loss": 65.8577880859375
    },
    {
        "epoch": 16,
        "batch": 12,
        "loss": 84.35419464111328
    },
    {
        "epoch": 16,
        "batch": 13,
        "loss": 70.9151611328125
    },
    {
        "epoch": 16,
        "batch": 14,
        "loss": 69.68157196044922
    },
    {
        "epoch": 16,
        "batch": 15,
        "loss": 79.6017837524414
    },
    {
        "epoch": 16,
        "batch": 16,
        "loss": 66.2918930053711
    },
    {
        "epoch": 16,
        "batch": 17,
        "loss": 69.47566986083984
    },
    {
        "epoch": 16,
        "batch": 18,
        "loss": 65.76509094238281
    },
    {
        "epoch": 16,
        "batch": 19,
        "loss": 69.6436538696289
    },
    {
        "epoch": 16,
        "batch": 20,
        "loss": 79.86500549316406
    },
    {
        "epoch": 16,
        "batch": 21,
        "loss": 75.46637725830078
    },
    {
        "epoch": 16,
        "batch": 22,
        "loss": 72.16144561767578
    },
    {
        "epoch": 16,
        "batch": 23,
        "loss": 70.25152587890625
    },
    {
        "epoch": 16,
        "batch": 24,
        "loss": 73.03734588623047
    },
    {
        "epoch": 16,
        "batch": 25,
        "loss": 62.69831085205078
    },
    {
        "epoch": 16,
        "batch": 26,
        "loss": 80.77015686035156
    },
    {
        "epoch": 16,
        "batch": 27,
        "loss": 82.0507583618164
    },
    {
        "epoch": 16,
        "batch": 28,
        "loss": 70.4274673461914
    },
    {
        "epoch": 16,
        "batch": 29,
        "loss": 65.3691177368164
    },
    {
        "epoch": 16,
        "batch": 30,
        "loss": 82.85893249511719
    },
    {
        "epoch": 16,
        "batch": 31,
        "loss": 70.43484497070312
    },
    {
        "epoch": 16,
        "batch": 32,
        "loss": 65.70258331298828
    },
    {
        "epoch": 16,
        "batch": 33,
        "loss": 69.69900512695312
    },
    {
        "epoch": 16,
        "batch": 34,
        "loss": 74.98365783691406
    },
    {
        "epoch": 16,
        "batch": 35,
        "loss": 74.84363555908203
    },
    {
        "epoch": 16,
        "batch": 36,
        "loss": 79.37001037597656
    },
    {
        "epoch": 16,
        "batch": 37,
        "loss": 78.7469711303711
    },
    {
        "epoch": 16,
        "batch": 38,
        "loss": 87.13375854492188
    },
    {
        "epoch": 16,
        "batch": 39,
        "loss": 80.05947875976562
    },
    {
        "epoch": 16,
        "batch": 40,
        "loss": 81.02458953857422
    },
    {
        "epoch": 16,
        "batch": 41,
        "loss": 57.75196838378906
    },
    {
        "epoch": 16,
        "batch": 42,
        "loss": 76.81776428222656
    },
    {
        "epoch": 16,
        "batch": 43,
        "loss": 56.57502746582031
    },
    {
        "epoch": 16,
        "batch": 44,
        "loss": 74.3531265258789
    },
    {
        "epoch": 16,
        "batch": 45,
        "loss": 80.43102264404297
    },
    {
        "epoch": 16,
        "batch": 46,
        "loss": 88.86868286132812
    },
    {
        "epoch": 16,
        "batch": 47,
        "loss": 76.78827667236328
    },
    {
        "epoch": 16,
        "batch": 48,
        "loss": 72.61963653564453
    },
    {
        "epoch": 16,
        "batch": 49,
        "loss": 73.55584716796875
    },
    {
        "epoch": 16,
        "batch": 50,
        "loss": 68.18453979492188
    },
    {
        "epoch": 16,
        "batch": 51,
        "loss": 74.18766784667969
    },
    {
        "epoch": 16,
        "batch": 52,
        "loss": 66.62140655517578
    },
    {
        "epoch": 16,
        "batch": 53,
        "loss": 67.37188720703125
    },
    {
        "epoch": 16,
        "batch": 54,
        "loss": 94.60743713378906
    },
    {
        "epoch": 16,
        "batch": 55,
        "loss": 86.57708740234375
    },
    {
        "epoch": 16,
        "batch": 56,
        "loss": 71.99424743652344
    },
    {
        "epoch": 16,
        "batch": 57,
        "loss": 74.4096908569336
    },
    {
        "epoch": 16,
        "batch": 58,
        "loss": 78.12559509277344
    },
    {
        "epoch": 16,
        "batch": 59,
        "loss": 64.99176025390625
    },
    {
        "epoch": 16,
        "batch": 60,
        "loss": 70.55195617675781
    },
    {
        "epoch": 16,
        "batch": 61,
        "loss": 75.88677978515625
    },
    {
        "epoch": 16,
        "batch": 62,
        "loss": 78.9227066040039
    },
    {
        "epoch": 16,
        "batch": 63,
        "loss": 70.91923522949219
    },
    {
        "epoch": 16,
        "batch": 64,
        "loss": 64.08025360107422
    },
    {
        "epoch": 16,
        "batch": 65,
        "loss": 78.53627014160156
    },
    {
        "epoch": 16,
        "batch": 66,
        "loss": 68.63459777832031
    },
    {
        "epoch": 16,
        "batch": 67,
        "loss": 59.33582305908203
    },
    {
        "epoch": 16,
        "batch": 68,
        "loss": 90.85517883300781
    },
    {
        "epoch": 16,
        "batch": 69,
        "loss": 68.8531265258789
    },
    {
        "epoch": 16,
        "batch": 70,
        "loss": 66.00254821777344
    },
    {
        "epoch": 16,
        "batch": 71,
        "loss": 77.23247528076172
    },
    {
        "epoch": 16,
        "batch": 72,
        "loss": 75.14454650878906
    },
    {
        "epoch": 16,
        "batch": 73,
        "loss": 66.91104125976562
    },
    {
        "epoch": 16,
        "batch": 74,
        "loss": 78.25821685791016
    },
    {
        "epoch": 16,
        "batch": 75,
        "loss": 85.10160827636719
    },
    {
        "epoch": 16,
        "batch": 76,
        "loss": 66.67318725585938
    },
    {
        "epoch": 16,
        "batch": 77,
        "loss": 69.23628234863281
    },
    {
        "epoch": 16,
        "batch": 78,
        "loss": 77.75980377197266
    },
    {
        "epoch": 16,
        "batch": 79,
        "loss": 76.99546813964844
    },
    {
        "epoch": 16,
        "batch": 80,
        "loss": 71.38845825195312
    },
    {
        "epoch": 16,
        "batch": 81,
        "loss": 77.73045349121094
    },
    {
        "epoch": 16,
        "batch": 82,
        "loss": 69.91966247558594
    },
    {
        "epoch": 16,
        "batch": 83,
        "loss": 73.52766418457031
    },
    {
        "epoch": 16,
        "batch": 84,
        "loss": 71.5046615600586
    },
    {
        "epoch": 16,
        "batch": 85,
        "loss": 75.32353210449219
    },
    {
        "epoch": 16,
        "batch": 86,
        "loss": 69.6227798461914
    },
    {
        "epoch": 16,
        "batch": 87,
        "loss": 78.28950500488281
    },
    {
        "epoch": 16,
        "batch": 88,
        "loss": 88.99137115478516
    },
    {
        "epoch": 16,
        "batch": 89,
        "loss": 61.30335235595703
    },
    {
        "epoch": 16,
        "batch": 90,
        "loss": 82.1982421875
    },
    {
        "epoch": 16,
        "batch": 91,
        "loss": 64.82135009765625
    },
    {
        "epoch": 16,
        "batch": 92,
        "loss": 76.56827545166016
    },
    {
        "epoch": 16,
        "batch": 93,
        "loss": 78.1787338256836
    },
    {
        "epoch": 16,
        "batch": 94,
        "loss": 81.58280944824219
    },
    {
        "epoch": 16,
        "batch": 95,
        "loss": 79.69855499267578
    },
    {
        "epoch": 16,
        "batch": 96,
        "loss": 76.4960708618164
    },
    {
        "epoch": 16,
        "batch": 97,
        "loss": 68.74608612060547
    },
    {
        "epoch": 16,
        "batch": 98,
        "loss": 79.94920349121094
    },
    {
        "epoch": 16,
        "batch": 99,
        "loss": 69.02954864501953
    },
    {
        "epoch": 16,
        "batch": 100,
        "loss": 75.50020599365234
    },
    {
        "epoch": 16,
        "batch": 101,
        "loss": 81.74369812011719
    },
    {
        "epoch": 16,
        "batch": 102,
        "loss": 70.14901733398438
    },
    {
        "epoch": 16,
        "batch": 103,
        "loss": 83.56587219238281
    },
    {
        "epoch": 16,
        "batch": 104,
        "loss": 76.53034973144531
    },
    {
        "epoch": 16,
        "batch": 105,
        "loss": 72.8465576171875
    },
    {
        "epoch": 16,
        "batch": 106,
        "loss": 64.54782104492188
    },
    {
        "epoch": 16,
        "batch": 107,
        "loss": 81.25177001953125
    },
    {
        "epoch": 16,
        "batch": 108,
        "loss": 75.59392547607422
    },
    {
        "epoch": 16,
        "batch": 109,
        "loss": 75.91220092773438
    },
    {
        "epoch": 16,
        "batch": 110,
        "loss": 71.52508544921875
    },
    {
        "epoch": 16,
        "batch": 111,
        "loss": 73.21223449707031
    },
    {
        "epoch": 16,
        "batch": 112,
        "loss": 66.66050720214844
    },
    {
        "epoch": 16,
        "batch": 113,
        "loss": 69.51471710205078
    },
    {
        "epoch": 16,
        "batch": 114,
        "loss": 67.69780731201172
    },
    {
        "epoch": 16,
        "batch": 115,
        "loss": 70.47467041015625
    },
    {
        "epoch": 16,
        "batch": 116,
        "loss": 68.63854217529297
    },
    {
        "epoch": 16,
        "batch": 117,
        "loss": 86.18486022949219
    },
    {
        "epoch": 16,
        "batch": 118,
        "loss": 78.55867004394531
    },
    {
        "epoch": 16,
        "batch": 119,
        "loss": 71.53959655761719
    },
    {
        "epoch": 16,
        "batch": 120,
        "loss": 76.68376159667969
    },
    {
        "epoch": 16,
        "batch": 121,
        "loss": 80.3298568725586
    },
    {
        "epoch": 16,
        "batch": 122,
        "loss": 87.8105697631836
    },
    {
        "epoch": 16,
        "batch": 123,
        "loss": 60.0205078125
    },
    {
        "epoch": 16,
        "batch": 124,
        "loss": 82.57608032226562
    },
    {
        "epoch": 16,
        "batch": 125,
        "loss": 76.51121520996094
    },
    {
        "epoch": 16,
        "batch": 126,
        "loss": 73.68580627441406
    },
    {
        "epoch": 16,
        "batch": 127,
        "loss": 78.31832885742188
    },
    {
        "epoch": 16,
        "batch": 128,
        "loss": 68.09111785888672
    },
    {
        "epoch": 16,
        "batch": 129,
        "loss": 63.476165771484375
    },
    {
        "epoch": 16,
        "batch": 130,
        "loss": 76.16481018066406
    },
    {
        "epoch": 16,
        "batch": 131,
        "loss": 84.76533508300781
    },
    {
        "epoch": 16,
        "batch": 132,
        "loss": 83.14160919189453
    },
    {
        "epoch": 16,
        "batch": 133,
        "loss": 88.14250183105469
    },
    {
        "epoch": 16,
        "batch": 134,
        "loss": 77.44808959960938
    },
    {
        "epoch": 16,
        "batch": 135,
        "loss": 83.0269775390625
    },
    {
        "epoch": 16,
        "batch": 136,
        "loss": 76.64134216308594
    },
    {
        "epoch": 16,
        "batch": 137,
        "loss": 69.08609008789062
    },
    {
        "epoch": 16,
        "batch": 138,
        "loss": 72.27831268310547
    },
    {
        "epoch": 16,
        "batch": 139,
        "loss": 82.79960632324219
    },
    {
        "epoch": 16,
        "batch": 140,
        "loss": 77.64974975585938
    },
    {
        "epoch": 16,
        "batch": 141,
        "loss": 76.86557006835938
    },
    {
        "epoch": 16,
        "batch": 142,
        "loss": 69.69728088378906
    },
    {
        "epoch": 16,
        "batch": 143,
        "loss": 67.776123046875
    },
    {
        "epoch": 16,
        "batch": 144,
        "loss": 65.95668029785156
    },
    {
        "epoch": 16,
        "batch": 145,
        "loss": 64.92908477783203
    },
    {
        "epoch": 16,
        "batch": 146,
        "loss": 68.77584838867188
    },
    {
        "epoch": 16,
        "batch": 147,
        "loss": 78.05928802490234
    },
    {
        "epoch": 16,
        "batch": 148,
        "loss": 73.38863372802734
    },
    {
        "epoch": 16,
        "batch": 149,
        "loss": 85.72431945800781
    },
    {
        "epoch": 16,
        "batch": 150,
        "loss": 73.26310729980469
    },
    {
        "epoch": 16,
        "batch": 151,
        "loss": 82.90303039550781
    },
    {
        "epoch": 16,
        "batch": 152,
        "loss": 79.74578094482422
    },
    {
        "epoch": 16,
        "batch": 153,
        "loss": 73.75653076171875
    },
    {
        "epoch": 16,
        "batch": 154,
        "loss": 79.9762191772461
    },
    {
        "epoch": 16,
        "batch": 155,
        "loss": 60.800758361816406
    },
    {
        "epoch": 16,
        "batch": 156,
        "loss": 66.00125122070312
    },
    {
        "epoch": 16,
        "batch": 157,
        "loss": 92.33296966552734
    },
    {
        "epoch": 16,
        "batch": 158,
        "loss": 77.71533203125
    },
    {
        "epoch": 16,
        "batch": 159,
        "loss": 75.1629638671875
    },
    {
        "epoch": 16,
        "batch": 160,
        "loss": 76.42932891845703
    },
    {
        "epoch": 16,
        "batch": 161,
        "loss": 78.80107116699219
    },
    {
        "epoch": 16,
        "batch": 162,
        "loss": 89.82850646972656
    },
    {
        "epoch": 16,
        "batch": 163,
        "loss": 79.24220275878906
    },
    {
        "epoch": 16,
        "batch": 164,
        "loss": 79.63915252685547
    },
    {
        "epoch": 16,
        "batch": 165,
        "loss": 92.51905822753906
    },
    {
        "epoch": 16,
        "batch": 166,
        "loss": 72.52454376220703
    },
    {
        "epoch": 16,
        "batch": 167,
        "loss": 66.23479461669922
    },
    {
        "epoch": 16,
        "batch": 168,
        "loss": 75.38361358642578
    },
    {
        "epoch": 16,
        "batch": 169,
        "loss": 80.09223175048828
    },
    {
        "epoch": 16,
        "batch": 170,
        "loss": 81.33094787597656
    },
    {
        "epoch": 16,
        "batch": 171,
        "loss": 84.37802124023438
    },
    {
        "epoch": 16,
        "batch": 172,
        "loss": 80.87272644042969
    },
    {
        "epoch": 16,
        "batch": 173,
        "loss": 82.50079345703125
    },
    {
        "epoch": 16,
        "batch": 174,
        "loss": 81.27143859863281
    },
    {
        "epoch": 16,
        "batch": 175,
        "loss": 67.3318099975586
    },
    {
        "epoch": 16,
        "batch": 176,
        "loss": 84.36343383789062
    },
    {
        "epoch": 16,
        "batch": 177,
        "loss": 84.33219146728516
    },
    {
        "epoch": 16,
        "batch": 178,
        "loss": 62.35358810424805
    },
    {
        "epoch": 16,
        "batch": 179,
        "loss": 82.79049682617188
    },
    {
        "epoch": 16,
        "batch": 180,
        "loss": 76.14212799072266
    },
    {
        "epoch": 16,
        "batch": 181,
        "loss": 83.59922790527344
    },
    {
        "epoch": 16,
        "batch": 182,
        "loss": 74.95185852050781
    },
    {
        "epoch": 16,
        "batch": 183,
        "loss": 69.75350952148438
    },
    {
        "epoch": 16,
        "batch": 184,
        "loss": 86.87022399902344
    },
    {
        "epoch": 16,
        "batch": 185,
        "loss": 84.05328369140625
    },
    {
        "epoch": 16,
        "batch": 186,
        "loss": 93.8591537475586
    },
    {
        "epoch": 16,
        "batch": 187,
        "loss": 73.98759460449219
    },
    {
        "epoch": 16,
        "batch": 188,
        "loss": 79.42403411865234
    },
    {
        "epoch": 16,
        "batch": 189,
        "loss": 77.48104095458984
    },
    {
        "epoch": 16,
        "batch": 190,
        "loss": 81.25138854980469
    },
    {
        "epoch": 16,
        "batch": 191,
        "loss": 72.75293731689453
    },
    {
        "epoch": 16,
        "batch": 192,
        "loss": 69.4033203125
    },
    {
        "epoch": 16,
        "batch": 193,
        "loss": 82.20016479492188
    },
    {
        "epoch": 16,
        "batch": 194,
        "loss": 64.18031311035156
    },
    {
        "epoch": 16,
        "batch": 195,
        "loss": 73.22105407714844
    },
    {
        "epoch": 16,
        "batch": 196,
        "loss": 71.43316650390625
    },
    {
        "epoch": 16,
        "batch": 197,
        "loss": 83.11495971679688
    },
    {
        "epoch": 16,
        "batch": 198,
        "loss": 71.9222412109375
    },
    {
        "epoch": 16,
        "batch": 199,
        "loss": 76.9848403930664
    },
    {
        "epoch": 16,
        "batch": 200,
        "loss": 71.70309448242188
    },
    {
        "epoch": 16,
        "batch": 201,
        "loss": 74.7855224609375
    },
    {
        "epoch": 16,
        "batch": 202,
        "loss": 84.191162109375
    },
    {
        "epoch": 16,
        "batch": 203,
        "loss": 74.8623275756836
    },
    {
        "epoch": 16,
        "batch": 204,
        "loss": 68.89007568359375
    },
    {
        "epoch": 16,
        "batch": 205,
        "loss": 33.5591926574707
    },
    {
        "epoch": 17,
        "batch": 0,
        "loss": 69.2772445678711
    },
    {
        "epoch": 17,
        "batch": 1,
        "loss": 65.52581024169922
    },
    {
        "epoch": 17,
        "batch": 2,
        "loss": 74.6768569946289
    },
    {
        "epoch": 17,
        "batch": 3,
        "loss": 84.99478149414062
    },
    {
        "epoch": 17,
        "batch": 4,
        "loss": 71.28359985351562
    },
    {
        "epoch": 17,
        "batch": 5,
        "loss": 70.90373229980469
    },
    {
        "epoch": 17,
        "batch": 6,
        "loss": 61.56733703613281
    },
    {
        "epoch": 17,
        "batch": 7,
        "loss": 75.87854766845703
    },
    {
        "epoch": 17,
        "batch": 8,
        "loss": 78.3828125
    },
    {
        "epoch": 17,
        "batch": 9,
        "loss": 60.26371383666992
    },
    {
        "epoch": 17,
        "batch": 10,
        "loss": 84.44828796386719
    },
    {
        "epoch": 17,
        "batch": 11,
        "loss": 76.8980941772461
    },
    {
        "epoch": 17,
        "batch": 12,
        "loss": 87.0272445678711
    },
    {
        "epoch": 17,
        "batch": 13,
        "loss": 83.34638214111328
    },
    {
        "epoch": 17,
        "batch": 14,
        "loss": 72.76725769042969
    },
    {
        "epoch": 17,
        "batch": 15,
        "loss": 69.05376434326172
    },
    {
        "epoch": 17,
        "batch": 16,
        "loss": 72.29125213623047
    },
    {
        "epoch": 17,
        "batch": 17,
        "loss": 76.26588439941406
    },
    {
        "epoch": 17,
        "batch": 18,
        "loss": 79.7852554321289
    },
    {
        "epoch": 17,
        "batch": 19,
        "loss": 83.58157348632812
    },
    {
        "epoch": 17,
        "batch": 20,
        "loss": 61.36210250854492
    },
    {
        "epoch": 17,
        "batch": 21,
        "loss": 61.80755615234375
    },
    {
        "epoch": 17,
        "batch": 22,
        "loss": 66.31416320800781
    },
    {
        "epoch": 17,
        "batch": 23,
        "loss": 66.37723541259766
    },
    {
        "epoch": 17,
        "batch": 24,
        "loss": 59.387107849121094
    },
    {
        "epoch": 17,
        "batch": 25,
        "loss": 71.1255111694336
    },
    {
        "epoch": 17,
        "batch": 26,
        "loss": 74.50555419921875
    },
    {
        "epoch": 17,
        "batch": 27,
        "loss": 74.76275634765625
    },
    {
        "epoch": 17,
        "batch": 28,
        "loss": 79.00223541259766
    },
    {
        "epoch": 17,
        "batch": 29,
        "loss": 68.75352478027344
    },
    {
        "epoch": 17,
        "batch": 30,
        "loss": 72.2615966796875
    },
    {
        "epoch": 17,
        "batch": 31,
        "loss": 84.33929443359375
    },
    {
        "epoch": 17,
        "batch": 32,
        "loss": 77.42221069335938
    },
    {
        "epoch": 17,
        "batch": 33,
        "loss": 87.50848388671875
    },
    {
        "epoch": 17,
        "batch": 34,
        "loss": 77.1492691040039
    },
    {
        "epoch": 17,
        "batch": 35,
        "loss": 74.04793548583984
    },
    {
        "epoch": 17,
        "batch": 36,
        "loss": 78.56146240234375
    },
    {
        "epoch": 17,
        "batch": 37,
        "loss": 79.50603485107422
    },
    {
        "epoch": 17,
        "batch": 38,
        "loss": 65.49581909179688
    },
    {
        "epoch": 17,
        "batch": 39,
        "loss": 80.84185791015625
    },
    {
        "epoch": 17,
        "batch": 40,
        "loss": 72.81175231933594
    },
    {
        "epoch": 17,
        "batch": 41,
        "loss": 71.76004791259766
    },
    {
        "epoch": 17,
        "batch": 42,
        "loss": 71.2574691772461
    },
    {
        "epoch": 17,
        "batch": 43,
        "loss": 82.91241455078125
    },
    {
        "epoch": 17,
        "batch": 44,
        "loss": 73.53237915039062
    },
    {
        "epoch": 17,
        "batch": 45,
        "loss": 80.37747192382812
    },
    {
        "epoch": 17,
        "batch": 46,
        "loss": 75.58829498291016
    },
    {
        "epoch": 17,
        "batch": 47,
        "loss": 77.34552001953125
    },
    {
        "epoch": 17,
        "batch": 48,
        "loss": 72.72644805908203
    },
    {
        "epoch": 17,
        "batch": 49,
        "loss": 80.23171997070312
    },
    {
        "epoch": 17,
        "batch": 50,
        "loss": 70.95584106445312
    },
    {
        "epoch": 17,
        "batch": 51,
        "loss": 86.19305419921875
    },
    {
        "epoch": 17,
        "batch": 52,
        "loss": 67.4703598022461
    },
    {
        "epoch": 17,
        "batch": 53,
        "loss": 74.41753387451172
    },
    {
        "epoch": 17,
        "batch": 54,
        "loss": 74.09934997558594
    },
    {
        "epoch": 17,
        "batch": 55,
        "loss": 77.49049377441406
    },
    {
        "epoch": 17,
        "batch": 56,
        "loss": 74.4875717163086
    },
    {
        "epoch": 17,
        "batch": 57,
        "loss": 69.7213134765625
    },
    {
        "epoch": 17,
        "batch": 58,
        "loss": 67.22627258300781
    },
    {
        "epoch": 17,
        "batch": 59,
        "loss": 81.09689331054688
    },
    {
        "epoch": 17,
        "batch": 60,
        "loss": 70.5964126586914
    },
    {
        "epoch": 17,
        "batch": 61,
        "loss": 78.94583129882812
    },
    {
        "epoch": 17,
        "batch": 62,
        "loss": 67.63497161865234
    },
    {
        "epoch": 17,
        "batch": 63,
        "loss": 90.7907485961914
    },
    {
        "epoch": 17,
        "batch": 64,
        "loss": 73.80140686035156
    },
    {
        "epoch": 17,
        "batch": 65,
        "loss": 78.63529968261719
    },
    {
        "epoch": 17,
        "batch": 66,
        "loss": 74.52848815917969
    },
    {
        "epoch": 17,
        "batch": 67,
        "loss": 66.54788970947266
    },
    {
        "epoch": 17,
        "batch": 68,
        "loss": 79.88731384277344
    },
    {
        "epoch": 17,
        "batch": 69,
        "loss": 69.64744567871094
    },
    {
        "epoch": 17,
        "batch": 70,
        "loss": 63.227195739746094
    },
    {
        "epoch": 17,
        "batch": 71,
        "loss": 81.66814422607422
    },
    {
        "epoch": 17,
        "batch": 72,
        "loss": 68.94373321533203
    },
    {
        "epoch": 17,
        "batch": 73,
        "loss": 79.74038696289062
    },
    {
        "epoch": 17,
        "batch": 74,
        "loss": 75.9749984741211
    },
    {
        "epoch": 17,
        "batch": 75,
        "loss": 69.61947631835938
    },
    {
        "epoch": 17,
        "batch": 76,
        "loss": 72.06932067871094
    },
    {
        "epoch": 17,
        "batch": 77,
        "loss": 75.1313247680664
    },
    {
        "epoch": 17,
        "batch": 78,
        "loss": 76.78875732421875
    },
    {
        "epoch": 17,
        "batch": 79,
        "loss": 75.16915130615234
    },
    {
        "epoch": 17,
        "batch": 80,
        "loss": 70.44319915771484
    },
    {
        "epoch": 17,
        "batch": 81,
        "loss": 66.55852508544922
    },
    {
        "epoch": 17,
        "batch": 82,
        "loss": 72.25264739990234
    },
    {
        "epoch": 17,
        "batch": 83,
        "loss": 78.79248046875
    },
    {
        "epoch": 17,
        "batch": 84,
        "loss": 71.25872039794922
    },
    {
        "epoch": 17,
        "batch": 85,
        "loss": 93.74910736083984
    },
    {
        "epoch": 17,
        "batch": 86,
        "loss": 69.99325561523438
    },
    {
        "epoch": 17,
        "batch": 87,
        "loss": 82.4783935546875
    },
    {
        "epoch": 17,
        "batch": 88,
        "loss": 72.90282440185547
    },
    {
        "epoch": 17,
        "batch": 89,
        "loss": 80.51201629638672
    },
    {
        "epoch": 17,
        "batch": 90,
        "loss": 66.05296325683594
    },
    {
        "epoch": 17,
        "batch": 91,
        "loss": 73.35575866699219
    },
    {
        "epoch": 17,
        "batch": 92,
        "loss": 76.0887222290039
    },
    {
        "epoch": 17,
        "batch": 93,
        "loss": 82.35868835449219
    },
    {
        "epoch": 17,
        "batch": 94,
        "loss": 76.76109313964844
    },
    {
        "epoch": 17,
        "batch": 95,
        "loss": 81.70940399169922
    },
    {
        "epoch": 17,
        "batch": 96,
        "loss": 71.26641082763672
    },
    {
        "epoch": 17,
        "batch": 97,
        "loss": 74.8002700805664
    },
    {
        "epoch": 17,
        "batch": 98,
        "loss": 62.86997985839844
    },
    {
        "epoch": 17,
        "batch": 99,
        "loss": 75.2784652709961
    },
    {
        "epoch": 17,
        "batch": 100,
        "loss": 81.59724426269531
    },
    {
        "epoch": 17,
        "batch": 101,
        "loss": 83.82933807373047
    },
    {
        "epoch": 17,
        "batch": 102,
        "loss": 62.25343322753906
    },
    {
        "epoch": 17,
        "batch": 103,
        "loss": 67.44183349609375
    },
    {
        "epoch": 17,
        "batch": 104,
        "loss": 79.7125244140625
    },
    {
        "epoch": 17,
        "batch": 105,
        "loss": 75.44654846191406
    },
    {
        "epoch": 17,
        "batch": 106,
        "loss": 62.553565979003906
    },
    {
        "epoch": 17,
        "batch": 107,
        "loss": 78.64820861816406
    },
    {
        "epoch": 17,
        "batch": 108,
        "loss": 78.57223510742188
    },
    {
        "epoch": 17,
        "batch": 109,
        "loss": 73.65852355957031
    },
    {
        "epoch": 17,
        "batch": 110,
        "loss": 74.91695404052734
    },
    {
        "epoch": 17,
        "batch": 111,
        "loss": 81.33349609375
    },
    {
        "epoch": 17,
        "batch": 112,
        "loss": 77.04246520996094
    },
    {
        "epoch": 17,
        "batch": 113,
        "loss": 67.51580810546875
    },
    {
        "epoch": 17,
        "batch": 114,
        "loss": 73.63992309570312
    },
    {
        "epoch": 17,
        "batch": 115,
        "loss": 78.40970611572266
    },
    {
        "epoch": 17,
        "batch": 116,
        "loss": 78.68785858154297
    },
    {
        "epoch": 17,
        "batch": 117,
        "loss": 82.83261108398438
    },
    {
        "epoch": 17,
        "batch": 118,
        "loss": 78.93963623046875
    },
    {
        "epoch": 17,
        "batch": 119,
        "loss": 79.52728271484375
    },
    {
        "epoch": 17,
        "batch": 120,
        "loss": 79.53446197509766
    },
    {
        "epoch": 17,
        "batch": 121,
        "loss": 78.92648315429688
    },
    {
        "epoch": 17,
        "batch": 122,
        "loss": 60.19936752319336
    },
    {
        "epoch": 17,
        "batch": 123,
        "loss": 77.871826171875
    },
    {
        "epoch": 17,
        "batch": 124,
        "loss": 72.60645294189453
    },
    {
        "epoch": 17,
        "batch": 125,
        "loss": 75.34432220458984
    },
    {
        "epoch": 17,
        "batch": 126,
        "loss": 71.07794189453125
    },
    {
        "epoch": 17,
        "batch": 127,
        "loss": 74.60137176513672
    },
    {
        "epoch": 17,
        "batch": 128,
        "loss": 85.144775390625
    },
    {
        "epoch": 17,
        "batch": 129,
        "loss": 80.68820190429688
    },
    {
        "epoch": 17,
        "batch": 130,
        "loss": 78.12410736083984
    },
    {
        "epoch": 17,
        "batch": 131,
        "loss": 64.49354553222656
    },
    {
        "epoch": 17,
        "batch": 132,
        "loss": 73.74497985839844
    },
    {
        "epoch": 17,
        "batch": 133,
        "loss": 72.0835189819336
    },
    {
        "epoch": 17,
        "batch": 134,
        "loss": 81.488037109375
    },
    {
        "epoch": 17,
        "batch": 135,
        "loss": 80.49574279785156
    },
    {
        "epoch": 17,
        "batch": 136,
        "loss": 75.48444366455078
    },
    {
        "epoch": 17,
        "batch": 137,
        "loss": 64.4142837524414
    },
    {
        "epoch": 17,
        "batch": 138,
        "loss": 64.15058135986328
    },
    {
        "epoch": 17,
        "batch": 139,
        "loss": 70.50874328613281
    },
    {
        "epoch": 17,
        "batch": 140,
        "loss": 68.08619689941406
    },
    {
        "epoch": 17,
        "batch": 141,
        "loss": 75.3877182006836
    },
    {
        "epoch": 17,
        "batch": 142,
        "loss": 78.69950866699219
    },
    {
        "epoch": 17,
        "batch": 143,
        "loss": 66.21598052978516
    },
    {
        "epoch": 17,
        "batch": 144,
        "loss": 73.43892669677734
    },
    {
        "epoch": 17,
        "batch": 145,
        "loss": 80.36579895019531
    },
    {
        "epoch": 17,
        "batch": 146,
        "loss": 68.88310241699219
    },
    {
        "epoch": 17,
        "batch": 147,
        "loss": 90.635009765625
    },
    {
        "epoch": 17,
        "batch": 148,
        "loss": 78.05818939208984
    },
    {
        "epoch": 17,
        "batch": 149,
        "loss": 77.13130187988281
    },
    {
        "epoch": 17,
        "batch": 150,
        "loss": 66.27008056640625
    },
    {
        "epoch": 17,
        "batch": 151,
        "loss": 77.32252502441406
    },
    {
        "epoch": 17,
        "batch": 152,
        "loss": 80.11514282226562
    },
    {
        "epoch": 17,
        "batch": 153,
        "loss": 80.19221496582031
    },
    {
        "epoch": 17,
        "batch": 154,
        "loss": 73.02908325195312
    },
    {
        "epoch": 17,
        "batch": 155,
        "loss": 71.36933135986328
    },
    {
        "epoch": 17,
        "batch": 156,
        "loss": 80.70401763916016
    },
    {
        "epoch": 17,
        "batch": 157,
        "loss": 74.67707824707031
    },
    {
        "epoch": 17,
        "batch": 158,
        "loss": 72.67462158203125
    },
    {
        "epoch": 17,
        "batch": 159,
        "loss": 68.80921173095703
    },
    {
        "epoch": 17,
        "batch": 160,
        "loss": 73.48689270019531
    },
    {
        "epoch": 17,
        "batch": 161,
        "loss": 74.36814880371094
    },
    {
        "epoch": 17,
        "batch": 162,
        "loss": 76.90620422363281
    },
    {
        "epoch": 17,
        "batch": 163,
        "loss": 77.51654815673828
    },
    {
        "epoch": 17,
        "batch": 164,
        "loss": 81.81768798828125
    },
    {
        "epoch": 17,
        "batch": 165,
        "loss": 79.65843200683594
    },
    {
        "epoch": 17,
        "batch": 166,
        "loss": 67.22142791748047
    },
    {
        "epoch": 17,
        "batch": 167,
        "loss": 72.72926330566406
    },
    {
        "epoch": 17,
        "batch": 168,
        "loss": 74.44206237792969
    },
    {
        "epoch": 17,
        "batch": 169,
        "loss": 78.92770385742188
    },
    {
        "epoch": 17,
        "batch": 170,
        "loss": 71.49607849121094
    },
    {
        "epoch": 17,
        "batch": 171,
        "loss": 77.24104309082031
    },
    {
        "epoch": 17,
        "batch": 172,
        "loss": 80.12690734863281
    },
    {
        "epoch": 17,
        "batch": 173,
        "loss": 75.2876968383789
    },
    {
        "epoch": 17,
        "batch": 174,
        "loss": 77.48402404785156
    },
    {
        "epoch": 17,
        "batch": 175,
        "loss": 70.56800842285156
    },
    {
        "epoch": 17,
        "batch": 176,
        "loss": 64.3861083984375
    },
    {
        "epoch": 17,
        "batch": 177,
        "loss": 69.7707290649414
    },
    {
        "epoch": 17,
        "batch": 178,
        "loss": 80.42616271972656
    },
    {
        "epoch": 17,
        "batch": 179,
        "loss": 77.79389953613281
    },
    {
        "epoch": 17,
        "batch": 180,
        "loss": 70.01201629638672
    },
    {
        "epoch": 17,
        "batch": 181,
        "loss": 75.66676330566406
    },
    {
        "epoch": 17,
        "batch": 182,
        "loss": 70.78370666503906
    },
    {
        "epoch": 17,
        "batch": 183,
        "loss": 61.68584442138672
    },
    {
        "epoch": 17,
        "batch": 184,
        "loss": 63.48625183105469
    },
    {
        "epoch": 17,
        "batch": 185,
        "loss": 71.42738342285156
    },
    {
        "epoch": 17,
        "batch": 186,
        "loss": 77.70819091796875
    },
    {
        "epoch": 17,
        "batch": 187,
        "loss": 65.6051254272461
    },
    {
        "epoch": 17,
        "batch": 188,
        "loss": 77.77874755859375
    },
    {
        "epoch": 17,
        "batch": 189,
        "loss": 75.55858612060547
    },
    {
        "epoch": 17,
        "batch": 190,
        "loss": 77.4989013671875
    },
    {
        "epoch": 17,
        "batch": 191,
        "loss": 77.271728515625
    },
    {
        "epoch": 17,
        "batch": 192,
        "loss": 75.25665283203125
    },
    {
        "epoch": 17,
        "batch": 193,
        "loss": 64.61143493652344
    },
    {
        "epoch": 17,
        "batch": 194,
        "loss": 70.9844741821289
    },
    {
        "epoch": 17,
        "batch": 195,
        "loss": 70.94874572753906
    },
    {
        "epoch": 17,
        "batch": 196,
        "loss": 69.44078063964844
    },
    {
        "epoch": 17,
        "batch": 197,
        "loss": 65.45897674560547
    },
    {
        "epoch": 17,
        "batch": 198,
        "loss": 71.5137939453125
    },
    {
        "epoch": 17,
        "batch": 199,
        "loss": 77.13240814208984
    },
    {
        "epoch": 17,
        "batch": 200,
        "loss": 67.47595977783203
    },
    {
        "epoch": 17,
        "batch": 201,
        "loss": 74.39071655273438
    },
    {
        "epoch": 17,
        "batch": 202,
        "loss": 72.37663269042969
    },
    {
        "epoch": 17,
        "batch": 203,
        "loss": 78.03517150878906
    },
    {
        "epoch": 17,
        "batch": 204,
        "loss": 75.98381805419922
    },
    {
        "epoch": 17,
        "batch": 205,
        "loss": 25.795654296875
    },
    {
        "epoch": 18,
        "batch": 0,
        "loss": 86.97467041015625
    },
    {
        "epoch": 18,
        "batch": 1,
        "loss": 67.30496978759766
    },
    {
        "epoch": 18,
        "batch": 2,
        "loss": 62.438621520996094
    },
    {
        "epoch": 18,
        "batch": 3,
        "loss": 73.34629821777344
    },
    {
        "epoch": 18,
        "batch": 4,
        "loss": 63.25519561767578
    },
    {
        "epoch": 18,
        "batch": 5,
        "loss": 82.42147827148438
    },
    {
        "epoch": 18,
        "batch": 6,
        "loss": 78.86539459228516
    },
    {
        "epoch": 18,
        "batch": 7,
        "loss": 73.16401672363281
    },
    {
        "epoch": 18,
        "batch": 8,
        "loss": 76.61521911621094
    },
    {
        "epoch": 18,
        "batch": 9,
        "loss": 86.18537139892578
    },
    {
        "epoch": 18,
        "batch": 10,
        "loss": 93.93894958496094
    },
    {
        "epoch": 18,
        "batch": 11,
        "loss": 92.43318939208984
    },
    {
        "epoch": 18,
        "batch": 12,
        "loss": 80.93357849121094
    },
    {
        "epoch": 18,
        "batch": 13,
        "loss": 69.08373260498047
    },
    {
        "epoch": 18,
        "batch": 14,
        "loss": 76.29728698730469
    },
    {
        "epoch": 18,
        "batch": 15,
        "loss": 67.61814880371094
    },
    {
        "epoch": 18,
        "batch": 16,
        "loss": 69.6487808227539
    },
    {
        "epoch": 18,
        "batch": 17,
        "loss": 71.37372589111328
    },
    {
        "epoch": 18,
        "batch": 18,
        "loss": 75.9600601196289
    },
    {
        "epoch": 18,
        "batch": 19,
        "loss": 76.31385040283203
    },
    {
        "epoch": 18,
        "batch": 20,
        "loss": 71.42259216308594
    },
    {
        "epoch": 18,
        "batch": 21,
        "loss": 82.7033462524414
    },
    {
        "epoch": 18,
        "batch": 22,
        "loss": 66.60322570800781
    },
    {
        "epoch": 18,
        "batch": 23,
        "loss": 70.3386001586914
    },
    {
        "epoch": 18,
        "batch": 24,
        "loss": 86.29843139648438
    },
    {
        "epoch": 18,
        "batch": 25,
        "loss": 69.85366821289062
    },
    {
        "epoch": 18,
        "batch": 26,
        "loss": 73.30384063720703
    },
    {
        "epoch": 18,
        "batch": 27,
        "loss": 79.21971893310547
    },
    {
        "epoch": 18,
        "batch": 28,
        "loss": 89.16626739501953
    },
    {
        "epoch": 18,
        "batch": 29,
        "loss": 83.54473876953125
    },
    {
        "epoch": 18,
        "batch": 30,
        "loss": 78.5526351928711
    },
    {
        "epoch": 18,
        "batch": 31,
        "loss": 67.59649658203125
    },
    {
        "epoch": 18,
        "batch": 32,
        "loss": 79.75968933105469
    },
    {
        "epoch": 18,
        "batch": 33,
        "loss": 66.12545776367188
    },
    {
        "epoch": 18,
        "batch": 34,
        "loss": 86.81900787353516
    },
    {
        "epoch": 18,
        "batch": 35,
        "loss": 82.81989288330078
    },
    {
        "epoch": 18,
        "batch": 36,
        "loss": 72.5975341796875
    },
    {
        "epoch": 18,
        "batch": 37,
        "loss": 70.60575103759766
    },
    {
        "epoch": 18,
        "batch": 38,
        "loss": 57.508018493652344
    },
    {
        "epoch": 18,
        "batch": 39,
        "loss": 58.99456024169922
    },
    {
        "epoch": 18,
        "batch": 40,
        "loss": 76.0629653930664
    },
    {
        "epoch": 18,
        "batch": 41,
        "loss": 80.746337890625
    },
    {
        "epoch": 18,
        "batch": 42,
        "loss": 75.78260803222656
    },
    {
        "epoch": 18,
        "batch": 43,
        "loss": 74.7144775390625
    },
    {
        "epoch": 18,
        "batch": 44,
        "loss": 83.60363006591797
    },
    {
        "epoch": 18,
        "batch": 45,
        "loss": 72.83319854736328
    },
    {
        "epoch": 18,
        "batch": 46,
        "loss": 67.28472900390625
    },
    {
        "epoch": 18,
        "batch": 47,
        "loss": 70.41687774658203
    },
    {
        "epoch": 18,
        "batch": 48,
        "loss": 74.06897735595703
    },
    {
        "epoch": 18,
        "batch": 49,
        "loss": 83.95062255859375
    },
    {
        "epoch": 18,
        "batch": 50,
        "loss": 71.80445861816406
    },
    {
        "epoch": 18,
        "batch": 51,
        "loss": 76.98918914794922
    },
    {
        "epoch": 18,
        "batch": 52,
        "loss": 75.43334197998047
    },
    {
        "epoch": 18,
        "batch": 53,
        "loss": 61.85309982299805
    },
    {
        "epoch": 18,
        "batch": 54,
        "loss": 67.77363586425781
    },
    {
        "epoch": 18,
        "batch": 55,
        "loss": 66.27257537841797
    },
    {
        "epoch": 18,
        "batch": 56,
        "loss": 82.68910217285156
    },
    {
        "epoch": 18,
        "batch": 57,
        "loss": 81.5277099609375
    },
    {
        "epoch": 18,
        "batch": 58,
        "loss": 81.61454772949219
    },
    {
        "epoch": 18,
        "batch": 59,
        "loss": 89.22850036621094
    },
    {
        "epoch": 18,
        "batch": 60,
        "loss": 71.6531982421875
    },
    {
        "epoch": 18,
        "batch": 61,
        "loss": 66.6344985961914
    },
    {
        "epoch": 18,
        "batch": 62,
        "loss": 73.05657196044922
    },
    {
        "epoch": 18,
        "batch": 63,
        "loss": 74.7912826538086
    },
    {
        "epoch": 18,
        "batch": 64,
        "loss": 74.59565734863281
    },
    {
        "epoch": 18,
        "batch": 65,
        "loss": 71.48899841308594
    },
    {
        "epoch": 18,
        "batch": 66,
        "loss": 73.06671142578125
    },
    {
        "epoch": 18,
        "batch": 67,
        "loss": 78.37952423095703
    },
    {
        "epoch": 18,
        "batch": 68,
        "loss": 73.42329406738281
    },
    {
        "epoch": 18,
        "batch": 69,
        "loss": 67.96692657470703
    },
    {
        "epoch": 18,
        "batch": 70,
        "loss": 74.17610931396484
    },
    {
        "epoch": 18,
        "batch": 71,
        "loss": 70.36111450195312
    },
    {
        "epoch": 18,
        "batch": 72,
        "loss": 84.81853485107422
    },
    {
        "epoch": 18,
        "batch": 73,
        "loss": 76.45018768310547
    },
    {
        "epoch": 18,
        "batch": 74,
        "loss": 83.62946319580078
    },
    {
        "epoch": 18,
        "batch": 75,
        "loss": 73.25936889648438
    },
    {
        "epoch": 18,
        "batch": 76,
        "loss": 81.81874084472656
    },
    {
        "epoch": 18,
        "batch": 77,
        "loss": 76.78800964355469
    },
    {
        "epoch": 18,
        "batch": 78,
        "loss": 66.71150207519531
    },
    {
        "epoch": 18,
        "batch": 79,
        "loss": 73.01210021972656
    },
    {
        "epoch": 18,
        "batch": 80,
        "loss": 74.52604675292969
    },
    {
        "epoch": 18,
        "batch": 81,
        "loss": 62.98866271972656
    },
    {
        "epoch": 18,
        "batch": 82,
        "loss": 76.43644714355469
    },
    {
        "epoch": 18,
        "batch": 83,
        "loss": 80.74925994873047
    },
    {
        "epoch": 18,
        "batch": 84,
        "loss": 86.38459014892578
    },
    {
        "epoch": 18,
        "batch": 85,
        "loss": 73.90269470214844
    },
    {
        "epoch": 18,
        "batch": 86,
        "loss": 79.5788803100586
    },
    {
        "epoch": 18,
        "batch": 87,
        "loss": 69.46549987792969
    },
    {
        "epoch": 18,
        "batch": 88,
        "loss": 76.0322494506836
    },
    {
        "epoch": 18,
        "batch": 89,
        "loss": 81.58197021484375
    },
    {
        "epoch": 18,
        "batch": 90,
        "loss": 88.68069458007812
    },
    {
        "epoch": 18,
        "batch": 91,
        "loss": 71.30122375488281
    },
    {
        "epoch": 18,
        "batch": 92,
        "loss": 80.69034576416016
    },
    {
        "epoch": 18,
        "batch": 93,
        "loss": 69.01123046875
    },
    {
        "epoch": 18,
        "batch": 94,
        "loss": 71.75542449951172
    },
    {
        "epoch": 18,
        "batch": 95,
        "loss": 70.59175872802734
    },
    {
        "epoch": 18,
        "batch": 96,
        "loss": 87.30110168457031
    },
    {
        "epoch": 18,
        "batch": 97,
        "loss": 81.16803741455078
    },
    {
        "epoch": 18,
        "batch": 98,
        "loss": 76.742431640625
    },
    {
        "epoch": 18,
        "batch": 99,
        "loss": 73.24176788330078
    },
    {
        "epoch": 18,
        "batch": 100,
        "loss": 67.9528579711914
    },
    {
        "epoch": 18,
        "batch": 101,
        "loss": 76.27338409423828
    },
    {
        "epoch": 18,
        "batch": 102,
        "loss": 66.88632202148438
    },
    {
        "epoch": 18,
        "batch": 103,
        "loss": 73.52630615234375
    },
    {
        "epoch": 18,
        "batch": 104,
        "loss": 72.29216003417969
    },
    {
        "epoch": 18,
        "batch": 105,
        "loss": 83.49876403808594
    },
    {
        "epoch": 18,
        "batch": 106,
        "loss": 65.30569458007812
    },
    {
        "epoch": 18,
        "batch": 107,
        "loss": 69.18667602539062
    },
    {
        "epoch": 18,
        "batch": 108,
        "loss": 73.9725570678711
    },
    {
        "epoch": 18,
        "batch": 109,
        "loss": 86.82377624511719
    },
    {
        "epoch": 18,
        "batch": 110,
        "loss": 64.0947494506836
    },
    {
        "epoch": 18,
        "batch": 111,
        "loss": 71.93643188476562
    },
    {
        "epoch": 18,
        "batch": 112,
        "loss": 69.33154296875
    },
    {
        "epoch": 18,
        "batch": 113,
        "loss": 80.0523452758789
    },
    {
        "epoch": 18,
        "batch": 114,
        "loss": 62.33164978027344
    },
    {
        "epoch": 18,
        "batch": 115,
        "loss": 77.10957336425781
    },
    {
        "epoch": 18,
        "batch": 116,
        "loss": 73.6132583618164
    },
    {
        "epoch": 18,
        "batch": 117,
        "loss": 77.13485717773438
    },
    {
        "epoch": 18,
        "batch": 118,
        "loss": 76.13939666748047
    },
    {
        "epoch": 18,
        "batch": 119,
        "loss": 69.4344711303711
    },
    {
        "epoch": 18,
        "batch": 120,
        "loss": 74.11356353759766
    },
    {
        "epoch": 18,
        "batch": 121,
        "loss": 83.83956909179688
    },
    {
        "epoch": 18,
        "batch": 122,
        "loss": 66.64985656738281
    },
    {
        "epoch": 18,
        "batch": 123,
        "loss": 72.58997344970703
    },
    {
        "epoch": 18,
        "batch": 124,
        "loss": 71.94880676269531
    },
    {
        "epoch": 18,
        "batch": 125,
        "loss": 71.53024291992188
    },
    {
        "epoch": 18,
        "batch": 126,
        "loss": 65.36326599121094
    },
    {
        "epoch": 18,
        "batch": 127,
        "loss": 81.6508560180664
    },
    {
        "epoch": 18,
        "batch": 128,
        "loss": 83.9183578491211
    },
    {
        "epoch": 18,
        "batch": 129,
        "loss": 73.37504577636719
    },
    {
        "epoch": 18,
        "batch": 130,
        "loss": 75.2604751586914
    },
    {
        "epoch": 18,
        "batch": 131,
        "loss": 84.41468811035156
    },
    {
        "epoch": 18,
        "batch": 132,
        "loss": 66.67931365966797
    },
    {
        "epoch": 18,
        "batch": 133,
        "loss": 76.02732849121094
    },
    {
        "epoch": 18,
        "batch": 134,
        "loss": 78.32463836669922
    },
    {
        "epoch": 18,
        "batch": 135,
        "loss": 66.71760559082031
    },
    {
        "epoch": 18,
        "batch": 136,
        "loss": 68.72467803955078
    },
    {
        "epoch": 18,
        "batch": 137,
        "loss": 81.77101135253906
    },
    {
        "epoch": 18,
        "batch": 138,
        "loss": 76.81895446777344
    },
    {
        "epoch": 18,
        "batch": 139,
        "loss": 66.62444305419922
    },
    {
        "epoch": 18,
        "batch": 140,
        "loss": 74.13086700439453
    },
    {
        "epoch": 18,
        "batch": 141,
        "loss": 82.74836730957031
    },
    {
        "epoch": 18,
        "batch": 142,
        "loss": 66.86011505126953
    },
    {
        "epoch": 18,
        "batch": 143,
        "loss": 70.70295715332031
    },
    {
        "epoch": 18,
        "batch": 144,
        "loss": 74.0976333618164
    },
    {
        "epoch": 18,
        "batch": 145,
        "loss": 86.08106231689453
    },
    {
        "epoch": 18,
        "batch": 146,
        "loss": 79.24264526367188
    },
    {
        "epoch": 18,
        "batch": 147,
        "loss": 70.14208984375
    },
    {
        "epoch": 18,
        "batch": 148,
        "loss": 68.51970672607422
    },
    {
        "epoch": 18,
        "batch": 149,
        "loss": 80.27552795410156
    },
    {
        "epoch": 18,
        "batch": 150,
        "loss": 63.91465759277344
    },
    {
        "epoch": 18,
        "batch": 151,
        "loss": 68.43738555908203
    },
    {
        "epoch": 18,
        "batch": 152,
        "loss": 88.80404663085938
    },
    {
        "epoch": 18,
        "batch": 153,
        "loss": 64.57646942138672
    },
    {
        "epoch": 18,
        "batch": 154,
        "loss": 76.92688751220703
    },
    {
        "epoch": 18,
        "batch": 155,
        "loss": 86.27958679199219
    },
    {
        "epoch": 18,
        "batch": 156,
        "loss": 77.83964538574219
    },
    {
        "epoch": 18,
        "batch": 157,
        "loss": 74.23847961425781
    },
    {
        "epoch": 18,
        "batch": 158,
        "loss": 67.24552154541016
    },
    {
        "epoch": 18,
        "batch": 159,
        "loss": 82.6739501953125
    },
    {
        "epoch": 18,
        "batch": 160,
        "loss": 75.26426696777344
    },
    {
        "epoch": 18,
        "batch": 161,
        "loss": 73.45919799804688
    },
    {
        "epoch": 18,
        "batch": 162,
        "loss": 78.62779998779297
    },
    {
        "epoch": 18,
        "batch": 163,
        "loss": 72.6277847290039
    },
    {
        "epoch": 18,
        "batch": 164,
        "loss": 86.10340881347656
    },
    {
        "epoch": 18,
        "batch": 165,
        "loss": 79.20665740966797
    },
    {
        "epoch": 18,
        "batch": 166,
        "loss": 62.030792236328125
    },
    {
        "epoch": 18,
        "batch": 167,
        "loss": 75.90255737304688
    },
    {
        "epoch": 18,
        "batch": 168,
        "loss": 80.72705078125
    },
    {
        "epoch": 18,
        "batch": 169,
        "loss": 70.89818572998047
    },
    {
        "epoch": 18,
        "batch": 170,
        "loss": 81.55917358398438
    },
    {
        "epoch": 18,
        "batch": 171,
        "loss": 70.36370849609375
    },
    {
        "epoch": 18,
        "batch": 172,
        "loss": 72.48600006103516
    },
    {
        "epoch": 18,
        "batch": 173,
        "loss": 66.57530212402344
    },
    {
        "epoch": 18,
        "batch": 174,
        "loss": 79.21237182617188
    },
    {
        "epoch": 18,
        "batch": 175,
        "loss": 64.97712707519531
    },
    {
        "epoch": 18,
        "batch": 176,
        "loss": 64.46221160888672
    },
    {
        "epoch": 18,
        "batch": 177,
        "loss": 74.99494171142578
    },
    {
        "epoch": 18,
        "batch": 178,
        "loss": 89.4901123046875
    },
    {
        "epoch": 18,
        "batch": 179,
        "loss": 73.58589172363281
    },
    {
        "epoch": 18,
        "batch": 180,
        "loss": 82.80973815917969
    },
    {
        "epoch": 18,
        "batch": 181,
        "loss": 77.277099609375
    },
    {
        "epoch": 18,
        "batch": 182,
        "loss": 83.62217712402344
    },
    {
        "epoch": 18,
        "batch": 183,
        "loss": 67.59288787841797
    },
    {
        "epoch": 18,
        "batch": 184,
        "loss": 72.23698425292969
    },
    {
        "epoch": 18,
        "batch": 185,
        "loss": 76.40655517578125
    },
    {
        "epoch": 18,
        "batch": 186,
        "loss": 71.30915832519531
    },
    {
        "epoch": 18,
        "batch": 187,
        "loss": 91.06929779052734
    },
    {
        "epoch": 18,
        "batch": 188,
        "loss": 72.23463439941406
    },
    {
        "epoch": 18,
        "batch": 189,
        "loss": 75.22447204589844
    },
    {
        "epoch": 18,
        "batch": 190,
        "loss": 72.13736724853516
    },
    {
        "epoch": 18,
        "batch": 191,
        "loss": 77.68312072753906
    },
    {
        "epoch": 18,
        "batch": 192,
        "loss": 80.34767150878906
    },
    {
        "epoch": 18,
        "batch": 193,
        "loss": 73.08777618408203
    },
    {
        "epoch": 18,
        "batch": 194,
        "loss": 75.43480682373047
    },
    {
        "epoch": 18,
        "batch": 195,
        "loss": 72.87887573242188
    },
    {
        "epoch": 18,
        "batch": 196,
        "loss": 76.66051483154297
    },
    {
        "epoch": 18,
        "batch": 197,
        "loss": 74.97835540771484
    },
    {
        "epoch": 18,
        "batch": 198,
        "loss": 87.59074401855469
    },
    {
        "epoch": 18,
        "batch": 199,
        "loss": 66.09028625488281
    },
    {
        "epoch": 18,
        "batch": 200,
        "loss": 67.14787292480469
    },
    {
        "epoch": 18,
        "batch": 201,
        "loss": 75.75226593017578
    },
    {
        "epoch": 18,
        "batch": 202,
        "loss": 87.19134521484375
    },
    {
        "epoch": 18,
        "batch": 203,
        "loss": 74.92704772949219
    },
    {
        "epoch": 18,
        "batch": 204,
        "loss": 76.0124740600586
    },
    {
        "epoch": 18,
        "batch": 205,
        "loss": 46.09347152709961
    },
    {
        "epoch": 19,
        "batch": 0,
        "loss": 76.43922424316406
    },
    {
        "epoch": 19,
        "batch": 1,
        "loss": 88.84999084472656
    },
    {
        "epoch": 19,
        "batch": 2,
        "loss": 79.66217041015625
    },
    {
        "epoch": 19,
        "batch": 3,
        "loss": 77.97903442382812
    },
    {
        "epoch": 19,
        "batch": 4,
        "loss": 74.48081970214844
    },
    {
        "epoch": 19,
        "batch": 5,
        "loss": 80.77499389648438
    },
    {
        "epoch": 19,
        "batch": 6,
        "loss": 75.00862121582031
    },
    {
        "epoch": 19,
        "batch": 7,
        "loss": 72.43698120117188
    },
    {
        "epoch": 19,
        "batch": 8,
        "loss": 80.38721466064453
    },
    {
        "epoch": 19,
        "batch": 9,
        "loss": 77.6833724975586
    },
    {
        "epoch": 19,
        "batch": 10,
        "loss": 79.78253173828125
    },
    {
        "epoch": 19,
        "batch": 11,
        "loss": 89.01565551757812
    },
    {
        "epoch": 19,
        "batch": 12,
        "loss": 82.57675170898438
    },
    {
        "epoch": 19,
        "batch": 13,
        "loss": 64.03013610839844
    },
    {
        "epoch": 19,
        "batch": 14,
        "loss": 81.527587890625
    },
    {
        "epoch": 19,
        "batch": 15,
        "loss": 72.52849578857422
    },
    {
        "epoch": 19,
        "batch": 16,
        "loss": 89.52277374267578
    },
    {
        "epoch": 19,
        "batch": 17,
        "loss": 71.72195434570312
    },
    {
        "epoch": 19,
        "batch": 18,
        "loss": 94.9276351928711
    },
    {
        "epoch": 19,
        "batch": 19,
        "loss": 81.02015686035156
    },
    {
        "epoch": 19,
        "batch": 20,
        "loss": 71.068359375
    },
    {
        "epoch": 19,
        "batch": 21,
        "loss": 66.79719543457031
    },
    {
        "epoch": 19,
        "batch": 22,
        "loss": 71.35775756835938
    },
    {
        "epoch": 19,
        "batch": 23,
        "loss": 87.74314880371094
    },
    {
        "epoch": 19,
        "batch": 24,
        "loss": 82.62921142578125
    },
    {
        "epoch": 19,
        "batch": 25,
        "loss": 71.4890365600586
    },
    {
        "epoch": 19,
        "batch": 26,
        "loss": 62.4958381652832
    },
    {
        "epoch": 19,
        "batch": 27,
        "loss": 78.46733093261719
    },
    {
        "epoch": 19,
        "batch": 28,
        "loss": 72.30142211914062
    },
    {
        "epoch": 19,
        "batch": 29,
        "loss": 67.46739196777344
    },
    {
        "epoch": 19,
        "batch": 30,
        "loss": 61.79646682739258
    },
    {
        "epoch": 19,
        "batch": 31,
        "loss": 83.842529296875
    },
    {
        "epoch": 19,
        "batch": 32,
        "loss": 71.78825378417969
    },
    {
        "epoch": 19,
        "batch": 33,
        "loss": 69.86695861816406
    },
    {
        "epoch": 19,
        "batch": 34,
        "loss": 68.73453521728516
    },
    {
        "epoch": 19,
        "batch": 35,
        "loss": 75.33289337158203
    },
    {
        "epoch": 19,
        "batch": 36,
        "loss": 77.54310607910156
    },
    {
        "epoch": 19,
        "batch": 37,
        "loss": 72.36164093017578
    },
    {
        "epoch": 19,
        "batch": 38,
        "loss": 64.22575378417969
    },
    {
        "epoch": 19,
        "batch": 39,
        "loss": 72.1498794555664
    },
    {
        "epoch": 19,
        "batch": 40,
        "loss": 65.58485412597656
    },
    {
        "epoch": 19,
        "batch": 41,
        "loss": 75.93983459472656
    },
    {
        "epoch": 19,
        "batch": 42,
        "loss": 68.17985534667969
    },
    {
        "epoch": 19,
        "batch": 43,
        "loss": 80.9931640625
    },
    {
        "epoch": 19,
        "batch": 44,
        "loss": 86.79267883300781
    },
    {
        "epoch": 19,
        "batch": 45,
        "loss": 65.26264953613281
    },
    {
        "epoch": 19,
        "batch": 46,
        "loss": 62.73500061035156
    },
    {
        "epoch": 19,
        "batch": 47,
        "loss": 59.70384216308594
    },
    {
        "epoch": 19,
        "batch": 48,
        "loss": 88.23408508300781
    },
    {
        "epoch": 19,
        "batch": 49,
        "loss": 58.50459289550781
    },
    {
        "epoch": 19,
        "batch": 50,
        "loss": 68.96782684326172
    },
    {
        "epoch": 19,
        "batch": 51,
        "loss": 72.22490692138672
    },
    {
        "epoch": 19,
        "batch": 52,
        "loss": 71.81378936767578
    },
    {
        "epoch": 19,
        "batch": 53,
        "loss": 64.70338439941406
    },
    {
        "epoch": 19,
        "batch": 54,
        "loss": 78.45474243164062
    },
    {
        "epoch": 19,
        "batch": 55,
        "loss": 76.28178405761719
    },
    {
        "epoch": 19,
        "batch": 56,
        "loss": 72.0908203125
    },
    {
        "epoch": 19,
        "batch": 57,
        "loss": 65.53358459472656
    },
    {
        "epoch": 19,
        "batch": 58,
        "loss": 64.98163604736328
    },
    {
        "epoch": 19,
        "batch": 59,
        "loss": 72.4208984375
    },
    {
        "epoch": 19,
        "batch": 60,
        "loss": 78.8013916015625
    },
    {
        "epoch": 19,
        "batch": 61,
        "loss": 74.6670150756836
    },
    {
        "epoch": 19,
        "batch": 62,
        "loss": 72.89746856689453
    },
    {
        "epoch": 19,
        "batch": 63,
        "loss": 71.23226928710938
    },
    {
        "epoch": 19,
        "batch": 64,
        "loss": 96.57646179199219
    },
    {
        "epoch": 19,
        "batch": 65,
        "loss": 70.35350799560547
    },
    {
        "epoch": 19,
        "batch": 66,
        "loss": 67.41850280761719
    },
    {
        "epoch": 19,
        "batch": 67,
        "loss": 76.1427230834961
    },
    {
        "epoch": 19,
        "batch": 68,
        "loss": 73.70716094970703
    },
    {
        "epoch": 19,
        "batch": 69,
        "loss": 66.57830810546875
    },
    {
        "epoch": 19,
        "batch": 70,
        "loss": 73.02762603759766
    },
    {
        "epoch": 19,
        "batch": 71,
        "loss": 74.94392395019531
    },
    {
        "epoch": 19,
        "batch": 72,
        "loss": 70.16844940185547
    },
    {
        "epoch": 19,
        "batch": 73,
        "loss": 66.5648193359375
    },
    {
        "epoch": 19,
        "batch": 74,
        "loss": 67.86683654785156
    },
    {
        "epoch": 19,
        "batch": 75,
        "loss": 80.28600311279297
    },
    {
        "epoch": 19,
        "batch": 76,
        "loss": 79.2373046875
    },
    {
        "epoch": 19,
        "batch": 77,
        "loss": 75.60516357421875
    },
    {
        "epoch": 19,
        "batch": 78,
        "loss": 60.99722671508789
    },
    {
        "epoch": 19,
        "batch": 79,
        "loss": 72.22032928466797
    },
    {
        "epoch": 19,
        "batch": 80,
        "loss": 65.76165008544922
    },
    {
        "epoch": 19,
        "batch": 81,
        "loss": 63.43219757080078
    },
    {
        "epoch": 19,
        "batch": 82,
        "loss": 66.79865264892578
    },
    {
        "epoch": 19,
        "batch": 83,
        "loss": 73.69328308105469
    },
    {
        "epoch": 19,
        "batch": 84,
        "loss": 72.12226867675781
    },
    {
        "epoch": 19,
        "batch": 85,
        "loss": 67.07442474365234
    },
    {
        "epoch": 19,
        "batch": 86,
        "loss": 66.63368225097656
    },
    {
        "epoch": 19,
        "batch": 87,
        "loss": 79.107177734375
    },
    {
        "epoch": 19,
        "batch": 88,
        "loss": 81.12073516845703
    },
    {
        "epoch": 19,
        "batch": 89,
        "loss": 76.91578674316406
    },
    {
        "epoch": 19,
        "batch": 90,
        "loss": 66.51850891113281
    },
    {
        "epoch": 19,
        "batch": 91,
        "loss": 80.12796020507812
    },
    {
        "epoch": 19,
        "batch": 92,
        "loss": 73.35845947265625
    },
    {
        "epoch": 19,
        "batch": 93,
        "loss": 68.86971282958984
    },
    {
        "epoch": 19,
        "batch": 94,
        "loss": 73.68917846679688
    },
    {
        "epoch": 19,
        "batch": 95,
        "loss": 68.01127624511719
    },
    {
        "epoch": 19,
        "batch": 96,
        "loss": 81.04385375976562
    },
    {
        "epoch": 19,
        "batch": 97,
        "loss": 64.98115539550781
    },
    {
        "epoch": 19,
        "batch": 98,
        "loss": 70.23571014404297
    },
    {
        "epoch": 19,
        "batch": 99,
        "loss": 71.44721221923828
    },
    {
        "epoch": 19,
        "batch": 100,
        "loss": 61.09676742553711
    },
    {
        "epoch": 19,
        "batch": 101,
        "loss": 80.150390625
    },
    {
        "epoch": 19,
        "batch": 102,
        "loss": 73.12193298339844
    },
    {
        "epoch": 19,
        "batch": 103,
        "loss": 74.33423614501953
    },
    {
        "epoch": 19,
        "batch": 104,
        "loss": 64.6844482421875
    },
    {
        "epoch": 19,
        "batch": 105,
        "loss": 76.65264892578125
    },
    {
        "epoch": 19,
        "batch": 106,
        "loss": 82.27092742919922
    },
    {
        "epoch": 19,
        "batch": 107,
        "loss": 81.77371215820312
    },
    {
        "epoch": 19,
        "batch": 108,
        "loss": 79.0194320678711
    },
    {
        "epoch": 19,
        "batch": 109,
        "loss": 73.89049530029297
    },
    {
        "epoch": 19,
        "batch": 110,
        "loss": 77.06843566894531
    },
    {
        "epoch": 19,
        "batch": 111,
        "loss": 77.2910385131836
    },
    {
        "epoch": 19,
        "batch": 112,
        "loss": 73.07877349853516
    },
    {
        "epoch": 19,
        "batch": 113,
        "loss": 72.47084045410156
    },
    {
        "epoch": 19,
        "batch": 114,
        "loss": 61.55154800415039
    },
    {
        "epoch": 19,
        "batch": 115,
        "loss": 77.66102600097656
    },
    {
        "epoch": 19,
        "batch": 116,
        "loss": 63.962486267089844
    },
    {
        "epoch": 19,
        "batch": 117,
        "loss": 82.94487762451172
    },
    {
        "epoch": 19,
        "batch": 118,
        "loss": 69.4023208618164
    },
    {
        "epoch": 19,
        "batch": 119,
        "loss": 76.12582397460938
    },
    {
        "epoch": 19,
        "batch": 120,
        "loss": 84.35719299316406
    },
    {
        "epoch": 19,
        "batch": 121,
        "loss": 83.69703674316406
    },
    {
        "epoch": 19,
        "batch": 122,
        "loss": 71.78704833984375
    },
    {
        "epoch": 19,
        "batch": 123,
        "loss": 80.7138442993164
    },
    {
        "epoch": 19,
        "batch": 124,
        "loss": 86.65192413330078
    },
    {
        "epoch": 19,
        "batch": 125,
        "loss": 73.47508239746094
    },
    {
        "epoch": 19,
        "batch": 126,
        "loss": 65.95006561279297
    },
    {
        "epoch": 19,
        "batch": 127,
        "loss": 72.01141357421875
    },
    {
        "epoch": 19,
        "batch": 128,
        "loss": 77.47225189208984
    },
    {
        "epoch": 19,
        "batch": 129,
        "loss": 64.1529541015625
    },
    {
        "epoch": 19,
        "batch": 130,
        "loss": 75.4737777709961
    },
    {
        "epoch": 19,
        "batch": 131,
        "loss": 78.83564758300781
    },
    {
        "epoch": 19,
        "batch": 132,
        "loss": 68.30215454101562
    },
    {
        "epoch": 19,
        "batch": 133,
        "loss": 81.83130645751953
    },
    {
        "epoch": 19,
        "batch": 134,
        "loss": 67.36653900146484
    },
    {
        "epoch": 19,
        "batch": 135,
        "loss": 79.59483337402344
    },
    {
        "epoch": 19,
        "batch": 136,
        "loss": 57.67107391357422
    },
    {
        "epoch": 19,
        "batch": 137,
        "loss": 70.0239486694336
    },
    {
        "epoch": 19,
        "batch": 138,
        "loss": 62.31256866455078
    },
    {
        "epoch": 19,
        "batch": 139,
        "loss": 88.99971771240234
    },
    {
        "epoch": 19,
        "batch": 140,
        "loss": 78.726318359375
    },
    {
        "epoch": 19,
        "batch": 141,
        "loss": 65.455322265625
    },
    {
        "epoch": 19,
        "batch": 142,
        "loss": 68.32344055175781
    },
    {
        "epoch": 19,
        "batch": 143,
        "loss": 83.28815460205078
    },
    {
        "epoch": 19,
        "batch": 144,
        "loss": 75.40682220458984
    },
    {
        "epoch": 19,
        "batch": 145,
        "loss": 68.90401458740234
    },
    {
        "epoch": 19,
        "batch": 146,
        "loss": 72.58320617675781
    },
    {
        "epoch": 19,
        "batch": 147,
        "loss": 77.55712890625
    },
    {
        "epoch": 19,
        "batch": 148,
        "loss": 80.12675476074219
    },
    {
        "epoch": 19,
        "batch": 149,
        "loss": 70.71455383300781
    },
    {
        "epoch": 19,
        "batch": 150,
        "loss": 69.2940673828125
    },
    {
        "epoch": 19,
        "batch": 151,
        "loss": 69.55662536621094
    },
    {
        "epoch": 19,
        "batch": 152,
        "loss": 70.38977813720703
    },
    {
        "epoch": 19,
        "batch": 153,
        "loss": 76.28067016601562
    },
    {
        "epoch": 19,
        "batch": 154,
        "loss": 66.2823486328125
    },
    {
        "epoch": 19,
        "batch": 155,
        "loss": 75.06339263916016
    },
    {
        "epoch": 19,
        "batch": 156,
        "loss": 61.772239685058594
    },
    {
        "epoch": 19,
        "batch": 157,
        "loss": 73.44264221191406
    },
    {
        "epoch": 19,
        "batch": 158,
        "loss": 82.24774169921875
    },
    {
        "epoch": 19,
        "batch": 159,
        "loss": 62.034976959228516
    },
    {
        "epoch": 19,
        "batch": 160,
        "loss": 81.66527557373047
    },
    {
        "epoch": 19,
        "batch": 161,
        "loss": 70.5003662109375
    },
    {
        "epoch": 19,
        "batch": 162,
        "loss": 61.078853607177734
    },
    {
        "epoch": 19,
        "batch": 163,
        "loss": 73.95296478271484
    },
    {
        "epoch": 19,
        "batch": 164,
        "loss": 75.00176239013672
    },
    {
        "epoch": 19,
        "batch": 165,
        "loss": 66.68522644042969
    },
    {
        "epoch": 19,
        "batch": 166,
        "loss": 59.66010284423828
    },
    {
        "epoch": 19,
        "batch": 167,
        "loss": 78.57383728027344
    },
    {
        "epoch": 19,
        "batch": 168,
        "loss": 70.3130111694336
    },
    {
        "epoch": 19,
        "batch": 169,
        "loss": 61.428253173828125
    },
    {
        "epoch": 19,
        "batch": 170,
        "loss": 77.41578674316406
    },
    {
        "epoch": 19,
        "batch": 171,
        "loss": 82.1392593383789
    },
    {
        "epoch": 19,
        "batch": 172,
        "loss": 75.04834747314453
    },
    {
        "epoch": 19,
        "batch": 173,
        "loss": 71.14505004882812
    },
    {
        "epoch": 19,
        "batch": 174,
        "loss": 62.876651763916016
    },
    {
        "epoch": 19,
        "batch": 175,
        "loss": 77.87210845947266
    },
    {
        "epoch": 19,
        "batch": 176,
        "loss": 63.81627655029297
    },
    {
        "epoch": 19,
        "batch": 177,
        "loss": 75.4139633178711
    },
    {
        "epoch": 19,
        "batch": 178,
        "loss": 81.40233612060547
    },
    {
        "epoch": 19,
        "batch": 179,
        "loss": 82.84866333007812
    },
    {
        "epoch": 19,
        "batch": 180,
        "loss": 78.18932342529297
    },
    {
        "epoch": 19,
        "batch": 181,
        "loss": 74.9237289428711
    },
    {
        "epoch": 19,
        "batch": 182,
        "loss": 65.82875061035156
    },
    {
        "epoch": 19,
        "batch": 183,
        "loss": 74.15815734863281
    },
    {
        "epoch": 19,
        "batch": 184,
        "loss": 73.43435668945312
    },
    {
        "epoch": 19,
        "batch": 185,
        "loss": 67.20285034179688
    },
    {
        "epoch": 19,
        "batch": 186,
        "loss": 76.2943115234375
    },
    {
        "epoch": 19,
        "batch": 187,
        "loss": 85.78602600097656
    },
    {
        "epoch": 19,
        "batch": 188,
        "loss": 71.86516571044922
    },
    {
        "epoch": 19,
        "batch": 189,
        "loss": 65.95055389404297
    },
    {
        "epoch": 19,
        "batch": 190,
        "loss": 78.60608673095703
    },
    {
        "epoch": 19,
        "batch": 191,
        "loss": 87.02019500732422
    },
    {
        "epoch": 19,
        "batch": 192,
        "loss": 71.93821716308594
    },
    {
        "epoch": 19,
        "batch": 193,
        "loss": 81.34008026123047
    },
    {
        "epoch": 19,
        "batch": 194,
        "loss": 75.93537902832031
    },
    {
        "epoch": 19,
        "batch": 195,
        "loss": 70.46497344970703
    },
    {
        "epoch": 19,
        "batch": 196,
        "loss": 82.37461853027344
    },
    {
        "epoch": 19,
        "batch": 197,
        "loss": 76.31258392333984
    },
    {
        "epoch": 19,
        "batch": 198,
        "loss": 67.00138854980469
    },
    {
        "epoch": 19,
        "batch": 199,
        "loss": 86.84833526611328
    },
    {
        "epoch": 19,
        "batch": 200,
        "loss": 80.45584106445312
    },
    {
        "epoch": 19,
        "batch": 201,
        "loss": 82.23282623291016
    },
    {
        "epoch": 19,
        "batch": 202,
        "loss": 64.3362808227539
    },
    {
        "epoch": 19,
        "batch": 203,
        "loss": 65.62220764160156
    },
    {
        "epoch": 19,
        "batch": 204,
        "loss": 77.63953399658203
    },
    {
        "epoch": 19,
        "batch": 205,
        "loss": 28.511598587036133
    },
    {
        "epoch": 20,
        "batch": 0,
        "loss": 68.43898010253906
    },
    {
        "epoch": 20,
        "batch": 1,
        "loss": 64.79472351074219
    },
    {
        "epoch": 20,
        "batch": 2,
        "loss": 80.06259155273438
    },
    {
        "epoch": 20,
        "batch": 3,
        "loss": 72.17369842529297
    },
    {
        "epoch": 20,
        "batch": 4,
        "loss": 81.87401580810547
    },
    {
        "epoch": 20,
        "batch": 5,
        "loss": 64.40791320800781
    },
    {
        "epoch": 20,
        "batch": 6,
        "loss": 67.43905639648438
    },
    {
        "epoch": 20,
        "batch": 7,
        "loss": 73.38114929199219
    },
    {
        "epoch": 20,
        "batch": 8,
        "loss": 65.0134506225586
    },
    {
        "epoch": 20,
        "batch": 9,
        "loss": 75.33207702636719
    },
    {
        "epoch": 20,
        "batch": 10,
        "loss": 69.25442504882812
    },
    {
        "epoch": 20,
        "batch": 11,
        "loss": 75.38893127441406
    },
    {
        "epoch": 20,
        "batch": 12,
        "loss": 88.19551849365234
    },
    {
        "epoch": 20,
        "batch": 13,
        "loss": 66.67771911621094
    },
    {
        "epoch": 20,
        "batch": 14,
        "loss": 76.81612396240234
    },
    {
        "epoch": 20,
        "batch": 15,
        "loss": 67.90888977050781
    },
    {
        "epoch": 20,
        "batch": 16,
        "loss": 72.94210815429688
    },
    {
        "epoch": 20,
        "batch": 17,
        "loss": 80.02742767333984
    },
    {
        "epoch": 20,
        "batch": 18,
        "loss": 72.50846099853516
    },
    {
        "epoch": 20,
        "batch": 19,
        "loss": 86.39801025390625
    },
    {
        "epoch": 20,
        "batch": 20,
        "loss": 66.77619171142578
    },
    {
        "epoch": 20,
        "batch": 21,
        "loss": 81.3532943725586
    },
    {
        "epoch": 20,
        "batch": 22,
        "loss": 69.71265411376953
    },
    {
        "epoch": 20,
        "batch": 23,
        "loss": 75.92874145507812
    },
    {
        "epoch": 20,
        "batch": 24,
        "loss": 65.31330871582031
    },
    {
        "epoch": 20,
        "batch": 25,
        "loss": 69.61079406738281
    },
    {
        "epoch": 20,
        "batch": 26,
        "loss": 72.85594940185547
    },
    {
        "epoch": 20,
        "batch": 27,
        "loss": 67.04559326171875
    },
    {
        "epoch": 20,
        "batch": 28,
        "loss": 80.4407958984375
    },
    {
        "epoch": 20,
        "batch": 29,
        "loss": 73.99925994873047
    },
    {
        "epoch": 20,
        "batch": 30,
        "loss": 77.31412506103516
    },
    {
        "epoch": 20,
        "batch": 31,
        "loss": 71.995849609375
    },
    {
        "epoch": 20,
        "batch": 32,
        "loss": 73.77920532226562
    },
    {
        "epoch": 20,
        "batch": 33,
        "loss": 71.90769958496094
    },
    {
        "epoch": 20,
        "batch": 34,
        "loss": 71.66057586669922
    },
    {
        "epoch": 20,
        "batch": 35,
        "loss": 78.46007537841797
    },
    {
        "epoch": 20,
        "batch": 36,
        "loss": 75.42047119140625
    },
    {
        "epoch": 20,
        "batch": 37,
        "loss": 69.61659240722656
    },
    {
        "epoch": 20,
        "batch": 38,
        "loss": 67.26358032226562
    },
    {
        "epoch": 20,
        "batch": 39,
        "loss": 82.0192642211914
    },
    {
        "epoch": 20,
        "batch": 40,
        "loss": 70.72038269042969
    },
    {
        "epoch": 20,
        "batch": 41,
        "loss": 75.69866943359375
    },
    {
        "epoch": 20,
        "batch": 42,
        "loss": 70.84101104736328
    },
    {
        "epoch": 20,
        "batch": 43,
        "loss": 63.65209197998047
    },
    {
        "epoch": 20,
        "batch": 44,
        "loss": 63.503684997558594
    },
    {
        "epoch": 20,
        "batch": 45,
        "loss": 65.15235900878906
    },
    {
        "epoch": 20,
        "batch": 46,
        "loss": 68.80792999267578
    },
    {
        "epoch": 20,
        "batch": 47,
        "loss": 62.20520782470703
    },
    {
        "epoch": 20,
        "batch": 48,
        "loss": 65.21266174316406
    },
    {
        "epoch": 20,
        "batch": 49,
        "loss": 63.20537567138672
    },
    {
        "epoch": 20,
        "batch": 50,
        "loss": 80.7319107055664
    },
    {
        "epoch": 20,
        "batch": 51,
        "loss": 79.7674560546875
    },
    {
        "epoch": 20,
        "batch": 52,
        "loss": 64.03469848632812
    },
    {
        "epoch": 20,
        "batch": 53,
        "loss": 65.32783508300781
    },
    {
        "epoch": 20,
        "batch": 54,
        "loss": 76.06906127929688
    },
    {
        "epoch": 20,
        "batch": 55,
        "loss": 77.23594665527344
    },
    {
        "epoch": 20,
        "batch": 56,
        "loss": 80.68741607666016
    },
    {
        "epoch": 20,
        "batch": 57,
        "loss": 79.96797180175781
    },
    {
        "epoch": 20,
        "batch": 58,
        "loss": 72.93479919433594
    },
    {
        "epoch": 20,
        "batch": 59,
        "loss": 75.79901123046875
    },
    {
        "epoch": 20,
        "batch": 60,
        "loss": 82.15654754638672
    },
    {
        "epoch": 20,
        "batch": 61,
        "loss": 65.95249938964844
    },
    {
        "epoch": 20,
        "batch": 62,
        "loss": 76.54219818115234
    },
    {
        "epoch": 20,
        "batch": 63,
        "loss": 78.68883514404297
    },
    {
        "epoch": 20,
        "batch": 64,
        "loss": 78.18373107910156
    },
    {
        "epoch": 20,
        "batch": 65,
        "loss": 74.55461120605469
    },
    {
        "epoch": 20,
        "batch": 66,
        "loss": 97.90177917480469
    },
    {
        "epoch": 20,
        "batch": 67,
        "loss": 70.74545288085938
    },
    {
        "epoch": 20,
        "batch": 68,
        "loss": 70.43447875976562
    },
    {
        "epoch": 20,
        "batch": 69,
        "loss": 70.84117889404297
    },
    {
        "epoch": 20,
        "batch": 70,
        "loss": 70.14583587646484
    },
    {
        "epoch": 20,
        "batch": 71,
        "loss": 70.31156921386719
    },
    {
        "epoch": 20,
        "batch": 72,
        "loss": 76.87873840332031
    },
    {
        "epoch": 20,
        "batch": 73,
        "loss": 66.73709869384766
    },
    {
        "epoch": 20,
        "batch": 74,
        "loss": 87.21588897705078
    },
    {
        "epoch": 20,
        "batch": 75,
        "loss": 66.1843032836914
    },
    {
        "epoch": 20,
        "batch": 76,
        "loss": 73.01358032226562
    },
    {
        "epoch": 20,
        "batch": 77,
        "loss": 67.59589385986328
    },
    {
        "epoch": 20,
        "batch": 78,
        "loss": 80.82254791259766
    },
    {
        "epoch": 20,
        "batch": 79,
        "loss": 80.01792907714844
    },
    {
        "epoch": 20,
        "batch": 80,
        "loss": 72.34849548339844
    },
    {
        "epoch": 20,
        "batch": 81,
        "loss": 76.76529693603516
    },
    {
        "epoch": 20,
        "batch": 82,
        "loss": 72.19786834716797
    },
    {
        "epoch": 20,
        "batch": 83,
        "loss": 59.20085906982422
    },
    {
        "epoch": 20,
        "batch": 84,
        "loss": 64.95280456542969
    },
    {
        "epoch": 20,
        "batch": 85,
        "loss": 88.7282485961914
    },
    {
        "epoch": 20,
        "batch": 86,
        "loss": 84.69361114501953
    },
    {
        "epoch": 20,
        "batch": 87,
        "loss": 65.10757446289062
    },
    {
        "epoch": 20,
        "batch": 88,
        "loss": 76.56719970703125
    },
    {
        "epoch": 20,
        "batch": 89,
        "loss": 72.62004089355469
    },
    {
        "epoch": 20,
        "batch": 90,
        "loss": 80.81505584716797
    },
    {
        "epoch": 20,
        "batch": 91,
        "loss": 74.04354858398438
    },
    {
        "epoch": 20,
        "batch": 92,
        "loss": 74.2834243774414
    },
    {
        "epoch": 20,
        "batch": 93,
        "loss": 82.77118682861328
    },
    {
        "epoch": 20,
        "batch": 94,
        "loss": 79.40725708007812
    },
    {
        "epoch": 20,
        "batch": 95,
        "loss": 66.70552062988281
    },
    {
        "epoch": 20,
        "batch": 96,
        "loss": 76.32770538330078
    },
    {
        "epoch": 20,
        "batch": 97,
        "loss": 64.76607513427734
    },
    {
        "epoch": 20,
        "batch": 98,
        "loss": 92.74528503417969
    },
    {
        "epoch": 20,
        "batch": 99,
        "loss": 73.84477996826172
    },
    {
        "epoch": 20,
        "batch": 100,
        "loss": 74.99496459960938
    },
    {
        "epoch": 20,
        "batch": 101,
        "loss": 59.55048751831055
    },
    {
        "epoch": 20,
        "batch": 102,
        "loss": 78.23631286621094
    },
    {
        "epoch": 20,
        "batch": 103,
        "loss": 70.64225006103516
    },
    {
        "epoch": 20,
        "batch": 104,
        "loss": 70.83675384521484
    },
    {
        "epoch": 20,
        "batch": 105,
        "loss": 73.75696563720703
    },
    {
        "epoch": 20,
        "batch": 106,
        "loss": 75.25789642333984
    },
    {
        "epoch": 20,
        "batch": 107,
        "loss": 68.34683227539062
    },
    {
        "epoch": 20,
        "batch": 108,
        "loss": 73.9688949584961
    },
    {
        "epoch": 20,
        "batch": 109,
        "loss": 81.5823745727539
    },
    {
        "epoch": 20,
        "batch": 110,
        "loss": 84.80398559570312
    },
    {
        "epoch": 20,
        "batch": 111,
        "loss": 69.74409484863281
    },
    {
        "epoch": 20,
        "batch": 112,
        "loss": 72.79037475585938
    },
    {
        "epoch": 20,
        "batch": 113,
        "loss": 82.8023681640625
    },
    {
        "epoch": 20,
        "batch": 114,
        "loss": 73.78387451171875
    },
    {
        "epoch": 20,
        "batch": 115,
        "loss": 55.56761932373047
    },
    {
        "epoch": 20,
        "batch": 116,
        "loss": 69.15968322753906
    },
    {
        "epoch": 20,
        "batch": 117,
        "loss": 68.96917724609375
    },
    {
        "epoch": 20,
        "batch": 118,
        "loss": 84.99507904052734
    },
    {
        "epoch": 20,
        "batch": 119,
        "loss": 73.85063171386719
    },
    {
        "epoch": 20,
        "batch": 120,
        "loss": 71.71392822265625
    },
    {
        "epoch": 20,
        "batch": 121,
        "loss": 67.54003143310547
    },
    {
        "epoch": 20,
        "batch": 122,
        "loss": 61.428367614746094
    },
    {
        "epoch": 20,
        "batch": 123,
        "loss": 60.80597686767578
    },
    {
        "epoch": 20,
        "batch": 124,
        "loss": 67.93785858154297
    },
    {
        "epoch": 20,
        "batch": 125,
        "loss": 68.74098205566406
    },
    {
        "epoch": 20,
        "batch": 126,
        "loss": 78.346435546875
    },
    {
        "epoch": 20,
        "batch": 127,
        "loss": 70.84221649169922
    },
    {
        "epoch": 20,
        "batch": 128,
        "loss": 74.34636688232422
    },
    {
        "epoch": 20,
        "batch": 129,
        "loss": 76.66850280761719
    },
    {
        "epoch": 20,
        "batch": 130,
        "loss": 62.558780670166016
    },
    {
        "epoch": 20,
        "batch": 131,
        "loss": 65.60315704345703
    },
    {
        "epoch": 20,
        "batch": 132,
        "loss": 76.31817626953125
    },
    {
        "epoch": 20,
        "batch": 133,
        "loss": 71.59151458740234
    },
    {
        "epoch": 20,
        "batch": 134,
        "loss": 65.2258529663086
    },
    {
        "epoch": 20,
        "batch": 135,
        "loss": 61.71720886230469
    },
    {
        "epoch": 20,
        "batch": 136,
        "loss": 76.10707092285156
    },
    {
        "epoch": 20,
        "batch": 137,
        "loss": 72.55209350585938
    },
    {
        "epoch": 20,
        "batch": 138,
        "loss": 70.27300262451172
    },
    {
        "epoch": 20,
        "batch": 139,
        "loss": 59.71399688720703
    },
    {
        "epoch": 20,
        "batch": 140,
        "loss": 72.16497802734375
    },
    {
        "epoch": 20,
        "batch": 141,
        "loss": 71.92337036132812
    },
    {
        "epoch": 20,
        "batch": 142,
        "loss": 63.33189010620117
    },
    {
        "epoch": 20,
        "batch": 143,
        "loss": 65.87808990478516
    },
    {
        "epoch": 20,
        "batch": 144,
        "loss": 68.60818481445312
    },
    {
        "epoch": 20,
        "batch": 145,
        "loss": 62.46857452392578
    },
    {
        "epoch": 20,
        "batch": 146,
        "loss": 72.4559326171875
    },
    {
        "epoch": 20,
        "batch": 147,
        "loss": 72.59095001220703
    },
    {
        "epoch": 20,
        "batch": 148,
        "loss": 73.1357650756836
    },
    {
        "epoch": 20,
        "batch": 149,
        "loss": 82.10650634765625
    },
    {
        "epoch": 20,
        "batch": 150,
        "loss": 63.40046691894531
    },
    {
        "epoch": 20,
        "batch": 151,
        "loss": 69.51971435546875
    },
    {
        "epoch": 20,
        "batch": 152,
        "loss": 72.13658905029297
    },
    {
        "epoch": 20,
        "batch": 153,
        "loss": 62.75732421875
    },
    {
        "epoch": 20,
        "batch": 154,
        "loss": 73.3721923828125
    },
    {
        "epoch": 20,
        "batch": 155,
        "loss": 75.53863525390625
    },
    {
        "epoch": 20,
        "batch": 156,
        "loss": 77.8790512084961
    },
    {
        "epoch": 20,
        "batch": 157,
        "loss": 71.92833709716797
    },
    {
        "epoch": 20,
        "batch": 158,
        "loss": 65.63603210449219
    },
    {
        "epoch": 20,
        "batch": 159,
        "loss": 68.39991760253906
    },
    {
        "epoch": 20,
        "batch": 160,
        "loss": 68.01585388183594
    },
    {
        "epoch": 20,
        "batch": 161,
        "loss": 72.91802978515625
    },
    {
        "epoch": 20,
        "batch": 162,
        "loss": 76.24651336669922
    },
    {
        "epoch": 20,
        "batch": 163,
        "loss": 75.19943237304688
    },
    {
        "epoch": 20,
        "batch": 164,
        "loss": 80.74803161621094
    },
    {
        "epoch": 20,
        "batch": 165,
        "loss": 65.00424194335938
    },
    {
        "epoch": 20,
        "batch": 166,
        "loss": 67.79364013671875
    },
    {
        "epoch": 20,
        "batch": 167,
        "loss": 76.44434356689453
    },
    {
        "epoch": 20,
        "batch": 168,
        "loss": 75.48737335205078
    },
    {
        "epoch": 20,
        "batch": 169,
        "loss": 75.71835327148438
    },
    {
        "epoch": 20,
        "batch": 170,
        "loss": 70.90029907226562
    },
    {
        "epoch": 20,
        "batch": 171,
        "loss": 62.31471252441406
    },
    {
        "epoch": 20,
        "batch": 172,
        "loss": 83.66019439697266
    },
    {
        "epoch": 20,
        "batch": 173,
        "loss": 72.84056091308594
    },
    {
        "epoch": 20,
        "batch": 174,
        "loss": 86.39910888671875
    },
    {
        "epoch": 20,
        "batch": 175,
        "loss": 74.02713775634766
    },
    {
        "epoch": 20,
        "batch": 176,
        "loss": 66.37078857421875
    },
    {
        "epoch": 20,
        "batch": 177,
        "loss": 69.70410919189453
    },
    {
        "epoch": 20,
        "batch": 178,
        "loss": 73.34889221191406
    },
    {
        "epoch": 20,
        "batch": 179,
        "loss": 74.5797119140625
    },
    {
        "epoch": 20,
        "batch": 180,
        "loss": 78.76644897460938
    },
    {
        "epoch": 20,
        "batch": 181,
        "loss": 59.3734245300293
    },
    {
        "epoch": 20,
        "batch": 182,
        "loss": 73.53058624267578
    },
    {
        "epoch": 20,
        "batch": 183,
        "loss": 76.27173614501953
    },
    {
        "epoch": 20,
        "batch": 184,
        "loss": 72.72819519042969
    },
    {
        "epoch": 20,
        "batch": 185,
        "loss": 72.42190551757812
    },
    {
        "epoch": 20,
        "batch": 186,
        "loss": 72.52082824707031
    },
    {
        "epoch": 20,
        "batch": 187,
        "loss": 74.02301788330078
    },
    {
        "epoch": 20,
        "batch": 188,
        "loss": 91.89616394042969
    },
    {
        "epoch": 20,
        "batch": 189,
        "loss": 73.84941864013672
    },
    {
        "epoch": 20,
        "batch": 190,
        "loss": 72.68421936035156
    },
    {
        "epoch": 20,
        "batch": 191,
        "loss": 69.81207275390625
    },
    {
        "epoch": 20,
        "batch": 192,
        "loss": 62.16783142089844
    },
    {
        "epoch": 20,
        "batch": 193,
        "loss": 72.47488403320312
    },
    {
        "epoch": 20,
        "batch": 194,
        "loss": 66.46248626708984
    },
    {
        "epoch": 20,
        "batch": 195,
        "loss": 77.34527587890625
    },
    {
        "epoch": 20,
        "batch": 196,
        "loss": 78.4596176147461
    },
    {
        "epoch": 20,
        "batch": 197,
        "loss": 76.62948608398438
    },
    {
        "epoch": 20,
        "batch": 198,
        "loss": 84.51423645019531
    },
    {
        "epoch": 20,
        "batch": 199,
        "loss": 76.88987731933594
    },
    {
        "epoch": 20,
        "batch": 200,
        "loss": 61.330108642578125
    },
    {
        "epoch": 20,
        "batch": 201,
        "loss": 71.54072570800781
    },
    {
        "epoch": 20,
        "batch": 202,
        "loss": 70.31903839111328
    },
    {
        "epoch": 20,
        "batch": 203,
        "loss": 80.01644897460938
    },
    {
        "epoch": 20,
        "batch": 204,
        "loss": 77.84039306640625
    },
    {
        "epoch": 20,
        "batch": 205,
        "loss": 18.15423583984375
    },
    {
        "epoch": 21,
        "batch": 0,
        "loss": 67.26248931884766
    },
    {
        "epoch": 21,
        "batch": 1,
        "loss": 74.42069244384766
    },
    {
        "epoch": 21,
        "batch": 2,
        "loss": 72.70386505126953
    },
    {
        "epoch": 21,
        "batch": 3,
        "loss": 84.29510498046875
    },
    {
        "epoch": 21,
        "batch": 4,
        "loss": 69.4128646850586
    },
    {
        "epoch": 21,
        "batch": 5,
        "loss": 67.7042465209961
    },
    {
        "epoch": 21,
        "batch": 6,
        "loss": 71.37727355957031
    },
    {
        "epoch": 21,
        "batch": 7,
        "loss": 67.4507064819336
    },
    {
        "epoch": 21,
        "batch": 8,
        "loss": 67.8486099243164
    },
    {
        "epoch": 21,
        "batch": 9,
        "loss": 86.45037841796875
    },
    {
        "epoch": 21,
        "batch": 10,
        "loss": 80.4380111694336
    },
    {
        "epoch": 21,
        "batch": 11,
        "loss": 79.50532531738281
    },
    {
        "epoch": 21,
        "batch": 12,
        "loss": 67.41405487060547
    },
    {
        "epoch": 21,
        "batch": 13,
        "loss": 61.12747573852539
    },
    {
        "epoch": 21,
        "batch": 14,
        "loss": 82.64083862304688
    },
    {
        "epoch": 21,
        "batch": 15,
        "loss": 79.92074584960938
    },
    {
        "epoch": 21,
        "batch": 16,
        "loss": 69.46160125732422
    },
    {
        "epoch": 21,
        "batch": 17,
        "loss": 84.38328552246094
    },
    {
        "epoch": 21,
        "batch": 18,
        "loss": 75.26722717285156
    },
    {
        "epoch": 21,
        "batch": 19,
        "loss": 83.28053283691406
    },
    {
        "epoch": 21,
        "batch": 20,
        "loss": 65.18112182617188
    },
    {
        "epoch": 21,
        "batch": 21,
        "loss": 76.93110656738281
    },
    {
        "epoch": 21,
        "batch": 22,
        "loss": 80.55126190185547
    },
    {
        "epoch": 21,
        "batch": 23,
        "loss": 73.56715393066406
    },
    {
        "epoch": 21,
        "batch": 24,
        "loss": 84.72965240478516
    },
    {
        "epoch": 21,
        "batch": 25,
        "loss": 70.88954162597656
    },
    {
        "epoch": 21,
        "batch": 26,
        "loss": 76.50204467773438
    },
    {
        "epoch": 21,
        "batch": 27,
        "loss": 80.01132202148438
    },
    {
        "epoch": 21,
        "batch": 28,
        "loss": 72.83306884765625
    },
    {
        "epoch": 21,
        "batch": 29,
        "loss": 85.768310546875
    },
    {
        "epoch": 21,
        "batch": 30,
        "loss": 81.79867553710938
    },
    {
        "epoch": 21,
        "batch": 31,
        "loss": 71.88560485839844
    },
    {
        "epoch": 21,
        "batch": 32,
        "loss": 71.77400970458984
    },
    {
        "epoch": 21,
        "batch": 33,
        "loss": 85.50038146972656
    },
    {
        "epoch": 21,
        "batch": 34,
        "loss": 71.87127685546875
    },
    {
        "epoch": 21,
        "batch": 35,
        "loss": 70.44499206542969
    },
    {
        "epoch": 21,
        "batch": 36,
        "loss": 84.0399398803711
    },
    {
        "epoch": 21,
        "batch": 37,
        "loss": 78.28915405273438
    },
    {
        "epoch": 21,
        "batch": 38,
        "loss": 78.85823059082031
    },
    {
        "epoch": 21,
        "batch": 39,
        "loss": 70.71531677246094
    },
    {
        "epoch": 21,
        "batch": 40,
        "loss": 87.47993469238281
    },
    {
        "epoch": 21,
        "batch": 41,
        "loss": 72.37801361083984
    },
    {
        "epoch": 21,
        "batch": 42,
        "loss": 75.89237976074219
    },
    {
        "epoch": 21,
        "batch": 43,
        "loss": 75.88561248779297
    },
    {
        "epoch": 21,
        "batch": 44,
        "loss": 68.32657623291016
    },
    {
        "epoch": 21,
        "batch": 45,
        "loss": 74.23849487304688
    },
    {
        "epoch": 21,
        "batch": 46,
        "loss": 72.5406494140625
    },
    {
        "epoch": 21,
        "batch": 47,
        "loss": 78.351806640625
    },
    {
        "epoch": 21,
        "batch": 48,
        "loss": 69.15969848632812
    },
    {
        "epoch": 21,
        "batch": 49,
        "loss": 81.0459976196289
    },
    {
        "epoch": 21,
        "batch": 50,
        "loss": 75.63734436035156
    },
    {
        "epoch": 21,
        "batch": 51,
        "loss": 80.65030670166016
    },
    {
        "epoch": 21,
        "batch": 52,
        "loss": 70.87152099609375
    },
    {
        "epoch": 21,
        "batch": 53,
        "loss": 83.454345703125
    },
    {
        "epoch": 21,
        "batch": 54,
        "loss": 64.00469970703125
    },
    {
        "epoch": 21,
        "batch": 55,
        "loss": 57.392234802246094
    },
    {
        "epoch": 21,
        "batch": 56,
        "loss": 77.36428833007812
    },
    {
        "epoch": 21,
        "batch": 57,
        "loss": 72.92591857910156
    },
    {
        "epoch": 21,
        "batch": 58,
        "loss": 66.256103515625
    },
    {
        "epoch": 21,
        "batch": 59,
        "loss": 83.11868286132812
    },
    {
        "epoch": 21,
        "batch": 60,
        "loss": 72.6957015991211
    },
    {
        "epoch": 21,
        "batch": 61,
        "loss": 74.60984802246094
    },
    {
        "epoch": 21,
        "batch": 62,
        "loss": 71.35099792480469
    },
    {
        "epoch": 21,
        "batch": 63,
        "loss": 71.48413848876953
    },
    {
        "epoch": 21,
        "batch": 64,
        "loss": 75.81988525390625
    },
    {
        "epoch": 21,
        "batch": 65,
        "loss": 79.75658416748047
    },
    {
        "epoch": 21,
        "batch": 66,
        "loss": 74.60789489746094
    },
    {
        "epoch": 21,
        "batch": 67,
        "loss": 74.67212677001953
    },
    {
        "epoch": 21,
        "batch": 68,
        "loss": 72.7754898071289
    },
    {
        "epoch": 21,
        "batch": 69,
        "loss": 64.810302734375
    },
    {
        "epoch": 21,
        "batch": 70,
        "loss": 61.394981384277344
    },
    {
        "epoch": 21,
        "batch": 71,
        "loss": 60.092491149902344
    },
    {
        "epoch": 21,
        "batch": 72,
        "loss": 65.8557357788086
    },
    {
        "epoch": 21,
        "batch": 73,
        "loss": 86.84211730957031
    },
    {
        "epoch": 21,
        "batch": 74,
        "loss": 75.57342529296875
    },
    {
        "epoch": 21,
        "batch": 75,
        "loss": 82.6654281616211
    },
    {
        "epoch": 21,
        "batch": 76,
        "loss": 81.35897064208984
    },
    {
        "epoch": 21,
        "batch": 77,
        "loss": 78.14167785644531
    },
    {
        "epoch": 21,
        "batch": 78,
        "loss": 56.598472595214844
    },
    {
        "epoch": 21,
        "batch": 79,
        "loss": 67.84426879882812
    },
    {
        "epoch": 21,
        "batch": 80,
        "loss": 72.1552505493164
    },
    {
        "epoch": 21,
        "batch": 81,
        "loss": 75.95008850097656
    },
    {
        "epoch": 21,
        "batch": 82,
        "loss": 75.23907470703125
    },
    {
        "epoch": 21,
        "batch": 83,
        "loss": 76.7181396484375
    },
    {
        "epoch": 21,
        "batch": 84,
        "loss": 67.0339584350586
    },
    {
        "epoch": 21,
        "batch": 85,
        "loss": 76.01354217529297
    },
    {
        "epoch": 21,
        "batch": 86,
        "loss": 85.98616790771484
    },
    {
        "epoch": 21,
        "batch": 87,
        "loss": 65.60696411132812
    },
    {
        "epoch": 21,
        "batch": 88,
        "loss": 82.93362426757812
    },
    {
        "epoch": 21,
        "batch": 89,
        "loss": 82.19116973876953
    },
    {
        "epoch": 21,
        "batch": 90,
        "loss": 80.64099884033203
    },
    {
        "epoch": 21,
        "batch": 91,
        "loss": 69.00475311279297
    },
    {
        "epoch": 21,
        "batch": 92,
        "loss": 59.512535095214844
    },
    {
        "epoch": 21,
        "batch": 93,
        "loss": 95.70858764648438
    },
    {
        "epoch": 21,
        "batch": 94,
        "loss": 67.42298126220703
    },
    {
        "epoch": 21,
        "batch": 95,
        "loss": 65.29899597167969
    },
    {
        "epoch": 21,
        "batch": 96,
        "loss": 72.02281188964844
    },
    {
        "epoch": 21,
        "batch": 97,
        "loss": 96.90733337402344
    },
    {
        "epoch": 21,
        "batch": 98,
        "loss": 63.10896682739258
    },
    {
        "epoch": 21,
        "batch": 99,
        "loss": 69.20648193359375
    },
    {
        "epoch": 21,
        "batch": 100,
        "loss": 62.989501953125
    },
    {
        "epoch": 21,
        "batch": 101,
        "loss": 70.7613296508789
    },
    {
        "epoch": 21,
        "batch": 102,
        "loss": 69.75856018066406
    },
    {
        "epoch": 21,
        "batch": 103,
        "loss": 57.65420150756836
    },
    {
        "epoch": 21,
        "batch": 104,
        "loss": 69.53333282470703
    },
    {
        "epoch": 21,
        "batch": 105,
        "loss": 79.56719207763672
    },
    {
        "epoch": 21,
        "batch": 106,
        "loss": 73.32233428955078
    },
    {
        "epoch": 21,
        "batch": 107,
        "loss": 69.57974243164062
    },
    {
        "epoch": 21,
        "batch": 108,
        "loss": 50.07857894897461
    },
    {
        "epoch": 21,
        "batch": 109,
        "loss": 78.68814086914062
    },
    {
        "epoch": 21,
        "batch": 110,
        "loss": 62.144004821777344
    },
    {
        "epoch": 21,
        "batch": 111,
        "loss": 74.02300262451172
    },
    {
        "epoch": 21,
        "batch": 112,
        "loss": 73.98210906982422
    },
    {
        "epoch": 21,
        "batch": 113,
        "loss": 78.02598571777344
    },
    {
        "epoch": 21,
        "batch": 114,
        "loss": 74.30218505859375
    },
    {
        "epoch": 21,
        "batch": 115,
        "loss": 79.45557403564453
    },
    {
        "epoch": 21,
        "batch": 116,
        "loss": 70.15734100341797
    },
    {
        "epoch": 21,
        "batch": 117,
        "loss": 85.95044708251953
    },
    {
        "epoch": 21,
        "batch": 118,
        "loss": 69.98851013183594
    },
    {
        "epoch": 21,
        "batch": 119,
        "loss": 63.29419708251953
    },
    {
        "epoch": 21,
        "batch": 120,
        "loss": 75.92474365234375
    },
    {
        "epoch": 21,
        "batch": 121,
        "loss": 72.45689392089844
    },
    {
        "epoch": 21,
        "batch": 122,
        "loss": 66.24434661865234
    },
    {
        "epoch": 21,
        "batch": 123,
        "loss": 72.90666198730469
    },
    {
        "epoch": 21,
        "batch": 124,
        "loss": 56.73134231567383
    },
    {
        "epoch": 21,
        "batch": 125,
        "loss": 78.57560729980469
    },
    {
        "epoch": 21,
        "batch": 126,
        "loss": 68.36695861816406
    },
    {
        "epoch": 21,
        "batch": 127,
        "loss": 79.62359619140625
    },
    {
        "epoch": 21,
        "batch": 128,
        "loss": 71.1324691772461
    },
    {
        "epoch": 21,
        "batch": 129,
        "loss": 68.9466781616211
    },
    {
        "epoch": 21,
        "batch": 130,
        "loss": 59.91828155517578
    },
    {
        "epoch": 21,
        "batch": 131,
        "loss": 70.43548583984375
    },
    {
        "epoch": 21,
        "batch": 132,
        "loss": 75.70539855957031
    },
    {
        "epoch": 21,
        "batch": 133,
        "loss": 73.26277923583984
    },
    {
        "epoch": 21,
        "batch": 134,
        "loss": 71.9189682006836
    },
    {
        "epoch": 21,
        "batch": 135,
        "loss": 59.84065246582031
    },
    {
        "epoch": 21,
        "batch": 136,
        "loss": 69.96969604492188
    },
    {
        "epoch": 21,
        "batch": 137,
        "loss": 84.26522064208984
    },
    {
        "epoch": 21,
        "batch": 138,
        "loss": 67.13417053222656
    },
    {
        "epoch": 21,
        "batch": 139,
        "loss": 76.57833862304688
    },
    {
        "epoch": 21,
        "batch": 140,
        "loss": 76.86180114746094
    },
    {
        "epoch": 21,
        "batch": 141,
        "loss": 105.12101745605469
    },
    {
        "epoch": 21,
        "batch": 142,
        "loss": 68.24176025390625
    },
    {
        "epoch": 21,
        "batch": 143,
        "loss": 71.32244873046875
    },
    {
        "epoch": 21,
        "batch": 144,
        "loss": 71.58062744140625
    },
    {
        "epoch": 21,
        "batch": 145,
        "loss": 75.63842010498047
    },
    {
        "epoch": 21,
        "batch": 146,
        "loss": 78.80278015136719
    },
    {
        "epoch": 21,
        "batch": 147,
        "loss": 84.68870544433594
    },
    {
        "epoch": 21,
        "batch": 148,
        "loss": 67.49717712402344
    },
    {
        "epoch": 21,
        "batch": 149,
        "loss": 71.76422882080078
    },
    {
        "epoch": 21,
        "batch": 150,
        "loss": 80.40006256103516
    },
    {
        "epoch": 21,
        "batch": 151,
        "loss": 66.57150268554688
    },
    {
        "epoch": 21,
        "batch": 152,
        "loss": 66.99971771240234
    },
    {
        "epoch": 21,
        "batch": 153,
        "loss": 65.41250610351562
    },
    {
        "epoch": 21,
        "batch": 154,
        "loss": 60.49980926513672
    },
    {
        "epoch": 21,
        "batch": 155,
        "loss": 85.18936920166016
    },
    {
        "epoch": 21,
        "batch": 156,
        "loss": 67.59121704101562
    },
    {
        "epoch": 21,
        "batch": 157,
        "loss": 77.0378646850586
    },
    {
        "epoch": 21,
        "batch": 158,
        "loss": 66.54373168945312
    },
    {
        "epoch": 21,
        "batch": 159,
        "loss": 79.40077209472656
    },
    {
        "epoch": 21,
        "batch": 160,
        "loss": 54.63195037841797
    },
    {
        "epoch": 21,
        "batch": 161,
        "loss": 78.78912353515625
    },
    {
        "epoch": 21,
        "batch": 162,
        "loss": 78.41212463378906
    },
    {
        "epoch": 21,
        "batch": 163,
        "loss": 71.32795715332031
    },
    {
        "epoch": 21,
        "batch": 164,
        "loss": 70.78343200683594
    },
    {
        "epoch": 21,
        "batch": 165,
        "loss": 71.23418426513672
    },
    {
        "epoch": 21,
        "batch": 166,
        "loss": 70.73251342773438
    },
    {
        "epoch": 21,
        "batch": 167,
        "loss": 76.31623077392578
    },
    {
        "epoch": 21,
        "batch": 168,
        "loss": 75.48553466796875
    },
    {
        "epoch": 21,
        "batch": 169,
        "loss": 67.22673034667969
    },
    {
        "epoch": 21,
        "batch": 170,
        "loss": 53.93922424316406
    },
    {
        "epoch": 21,
        "batch": 171,
        "loss": 82.09706115722656
    },
    {
        "epoch": 21,
        "batch": 172,
        "loss": 71.71431732177734
    },
    {
        "epoch": 21,
        "batch": 173,
        "loss": 72.14913940429688
    },
    {
        "epoch": 21,
        "batch": 174,
        "loss": 73.18901824951172
    },
    {
        "epoch": 21,
        "batch": 175,
        "loss": 70.13285064697266
    },
    {
        "epoch": 21,
        "batch": 176,
        "loss": 75.24116516113281
    },
    {
        "epoch": 21,
        "batch": 177,
        "loss": 84.2115249633789
    },
    {
        "epoch": 21,
        "batch": 178,
        "loss": 80.35353088378906
    },
    {
[truncated: 1,441,141 more chars]
