# Supplementary material for: Enhanced human pose estimation using YOLOv8 with Integrated SimDLKA attention mechanism and DCIOU loss function: Analysis of human body behavior and posture
Source: PLoS One. 2025 May 7;20(5):e0318578. doi: 10.1371/journal.pone.0318578 (PMC12057905; doi:10.1371/journal.pone.0318578)
Supplement: S1 File — (ZIP) [file pone.0318578.s002.zip › suooprt information/pose/train33/results.csv]

epoch	train/box_loss	train/pose_loss	train/kobj_loss	train/cls_loss	train/dfl_loss	metrics/precision(B)	metrics/recall(B)	metrics/mAP50(B)	metrics/mAP50-95(B)	metrics/precision(P)	metrics/recall(P)	metrics/mAP50(P)	metrics/mAP50-95(P)	val/box_loss	val/pose_loss	val/kobj_loss	val/cls_loss	val/dfl_loss	lr/pg0	lr/pg1	lr/pg2
1	1.1397	4.2178	0.3564	1.0504	1.2549	0.78817	0.66685	0.76438	0.48471	0.66881	0.54125	0.52872	0.1898	1.2444	4.4529	0.37184	1.1268	1.3565	0.00066343	0.00066343	0.00066343
2	1.3894	5.2934	0.40289	1.3479	1.4128	0.63295	0.59493	0.61795	0.34484	0.45997	0.39699	0.31491	0.09101	1.4858	5.3469	0.44515	1.6827	1.5251	0.0013169	0.0013169	0.0013169
3	1.4843	5.8345	0.43011	1.5005	1.4868	0.60484	0.51561	0.56604	0.28938	0.42443	0.29548	0.22757	0.05734	1.5679	5.936	0.49223	1.7888	1.5914	0.0019572	0.0019572	0.0019572
4	1.5118	6.0395	0.44461	1.5606	1.5257	0.73631	0.60116	0.68995	0.39411	0.55922	0.41227	0.37876	0.11645	1.4658	5.4636	0.42784	1.5063	1.5036	0.0019406	0.0019406	0.0019406
5	1.4763	6.0155	0.43262	1.5144	1.4971	0.69408	0.60324	0.67678	0.39433	0.55053	0.34984	0.33289	0.09603	1.4635	5.4419	0.43044	1.4375	1.5109	0.0019406	0.0019406	0.0019406
6	1.4509	5.9142	0.42212	1.4955	1.4841	0.7538	0.60764	0.69411	0.40461	0.5836	0.40474	0.37133	0.11243	1.4277	5.4283	0.42382	1.4094	1.482	0.0019208	0.0019208	0.0019208
7	1.4249	5.8138	0.42912	1.4625	1.4652	0.72692	0.63563	0.71311	0.41497	0.57417	0.41981	0.3863	0.11938	1.4099	5.2494	0.40872	1.3287	1.4706	0.001901	0.001901	0.001901
8	1.3897	5.576	0.41868	1.4017	1.4434	0.73168	0.64136	0.72418	0.43074	0.61755	0.4408	0.43228	0.13694	1.4082	5.163	0.4106	1.3173	1.4793	0.0018812	0.0018812	0.0018812
9	1.3723	5.5755	0.40732	1.4033	1.4406	0.7423	0.61858	0.70988	0.42458	0.61773	0.43488	0.41825	0.13253	1.373	5.1629	0.41115	1.4063	1.4497	0.0018614	0.0018614	0.0018614
10	1.3508	5.4998	0.4073	1.358	1.4276	0.71304	0.63832	0.71449	0.43608	0.65408	0.42304	0.42621	0.13691	1.359	5.0744	0.40182	1.3059	1.4488	0.0018416	0.0018416	0.0018416
11	1.3702	5.4855	0.40852	1.3885	1.4392	0.77008	0.64909	0.73832	0.45022	0.6366	0.45587	0.44295	0.1559	1.3393	4.9594	0.39778	1.323	1.4458	0.0018218	0.0018218	0.0018218
12	1.3576	5.4529	0.40759	1.3668	1.4226	0.73469	0.61141	0.70382	0.41858	0.59331	0.44779	0.42583	0.14066	1.3735	5.1009	0.40932	1.4016	1.4624	0.001802	0.001802	0.001802
13	1.3315	5.3933	0.40128	1.3601	1.4041	0.75568	0.68945	0.76641	0.47463	0.67209	0.48318	0.48771	0.17094	1.3052	4.8373	0.39254	1.2114	1.4102	0.0017822	0.0017822	0.0017822
14	1.2995	5.3193	0.39452	1.3126	1.3905	0.73802	0.66257	0.74251	0.45707	0.59529	0.49162	0.45918	0.15876	1.3037	4.8478	0.38729	1.257	1.3983	0.0017624	0.0017624	0.0017624
15	1.3113	5.3013	0.39919	1.2969	1.3928	0.76253	0.6873	0.77427	0.4847	0.64863	0.49462	0.48826	0.16871	1.3023	4.843	0.3876	1.1551	1.4025	0.0017426	0.0017426	0.0017426
16	1.2891	5.2706	0.40016	1.2741	1.3822	0.78297	0.67707	0.77231	0.48761	0.63543	0.48406	0.47656	0.16733	1.3018	4.7931	0.3894	1.1619	1.4047	0.0017228	0.0017228	0.0017228
17	1.2732	5.1286	0.39156	1.2547	1.3727	0.77273	0.6733	0.76071	0.48333	0.63918	0.50377	0.47844	0.17046	1.2763	4.7307	0.3905	1.1878	1.3889	0.001703	0.001703	0.001703
18	1.251	5.08	0.38736	1.2248	1.3515	0.79039	0.69483	0.78663	0.49799	0.69187	0.52906	0.52966	0.19514	1.2612	4.6185	0.38211	1.1128	1.3632	0.0016832	0.0016832	0.0016832
19	1.2669	5.1283	0.39123	1.2589	1.3729	0.77056	0.69806	0.77216	0.4824	0.6566	0.50538	0.50375	0.18413	1.281	4.6836	0.38913	1.1373	1.383	0.0016634	0.0016634	0.0016634
20	1.2488	4.992	0.38361	1.2339	1.3546	0.77802	0.67223	0.77017	0.48994	0.67346	0.49892	0.51274	0.18775	1.2568	4.7058	0.38631	1.1511	1.3599	0.0016436	0.0016436	0.0016436
21	1.2429	4.9127	0.38161	1.1935	1.3505	0.79042	0.67976	0.77593	0.48698	0.69488	0.50744	0.52001	0.18211	1.2723	4.5801	0.38002	1.1331	1.3829	0.0016238	0.0016238	0.0016238
22	1.2454	4.9748	0.38156	1.2078	1.362	0.76889	0.69376	0.78455	0.50624	0.67008	0.53344	0.5346	0.20707	1.2247	4.5337	0.3698	1.0924	1.3409	0.001604	0.001604	0.001604
23	1.2288	4.9476	0.38411	1.2074	1.3371	0.81112	0.68413	0.78727	0.50603	0.72923	0.50807	0.53371	0.20342	1.2284	4.5423	0.37895	1.0937	1.3393	0.0015842	0.0015842	0.0015842
24	1.2209	4.8734	0.38311	1.1925	1.3395	0.80054	0.68691	0.78834	0.51052	0.69356	0.53175	0.54092	0.21173	1.2239	4.5354	0.37672	1.0899	1.3251	0.0015644	0.0015644	0.0015644
25	1.2015	4.79	0.37669	1.157	1.3279	0.77648	0.68891	0.7861	0.50541	0.66908	0.51581	0.52314	0.19054	1.222	4.541	0.37627	1.0978	1.3372	0.0015446	0.0015446	0.0015446
26	1.2122	4.8568	0.38177	1.1662	1.3288	0.78343	0.71065	0.7914	0.51063	0.66851	0.55813	0.54882	0.20405	1.2121	4.3899	0.36729	1.106	1.3306	0.0015248	0.0015248	0.0015248
27	1.2081	4.8251	0.37971	1.1766	1.3214	0.79542	0.71313	0.79751	0.50928	0.68515	0.53929	0.54769	0.21025	1.2224	4.4317	0.37494	1.1011	1.3504	0.001505	0.001505	0.001505
28	1.1992	4.6783	0.36927	1.1386	1.3205	0.78976	0.72177	0.80708	0.5218	0.7147	0.55813	0.56781	0.22192	1.2138	4.3667	0.36897	1.0336	1.328	0.0014852	0.0014852	0.0014852
29	1.1798	4.677	0.36999	1.1255	1.3036	0.8064	0.70452	0.80244	0.51939	0.67866	0.55759	0.56222	0.21993	1.2164	4.3302	0.36681	1.0391	1.3322	0.0014654	0.0014654	0.0014654
30	1.1806	4.644	0.37025	1.1328	1.3067	0.79374	0.71259	0.80112	0.52232	0.70069	0.54844	0.56077	0.21634	1.2038	4.3435	0.36405	1.0623	1.3198	0.0014456	0.0014456	0.0014456
31	1.1707	4.6544	0.36717	1.1282	1.305	0.77934	0.71475	0.79947	0.51989	0.71461	0.52799	0.54691	0.21955	1.2044	4.3779	0.36522	1.0472	1.3194	0.0014258	0.0014258	0.0014258
32	1.1596	4.5864	0.36564	1.0903	1.2882	0.80661	0.70935	0.79892	0.52639	0.72879	0.57707	0.58074	0.23157	1.1797	4.2466	0.36359	1.0218	1.3104	0.001406	0.001406	0.001406
33	1.1673	4.5252	0.36442	1.1015	1.2931	0.7997	0.71636	0.79916	0.52856	0.67419	0.56889	0.56632	0.23069	1.1763	4.2643	0.36109	1.0269	1.3121	0.0013862	0.0013862	0.0013862
34	1.146	4.5282	0.36044	1.0832	1.2878	0.78457	0.71739	0.79796	0.52859	0.70274	0.55059	0.5678	0.22695	1.176	4.3072	0.36646	1.0194	1.3094	0.0013664	0.0013664	0.0013664
35	1.1433	4.5136	0.35951	1.0739	1.2786	0.79613	0.71313	0.80024	0.528	0.74098	0.56351	0.56292	0.23168	1.1692	4.2463	0.36466	1.0134	1.2947	0.0013466	0.0013466	0.0013466
36	1.1466	4.4822	0.36182	1.0817	1.286	0.80144	0.7282	0.81532	0.53916	0.71271	0.57104	0.58269	0.23107	1.1655	4.245	0.36409	1.0074	1.3021	0.0013268	0.0013268	0.0013268
37	1.1384	4.4295	0.36029	1.072	1.2794	0.81385	0.72497	0.81297	0.53547	0.69986	0.58231	0.58469	0.24185	1.1756	4.1692	0.36253	0.99956	1.2951	0.001307	0.001307	0.001307
38	1.1375	4.4445	0.36345	1.0513	1.2671	0.81014	0.70963	0.80671	0.53292	0.75162	0.55376	0.589	0.25032	1.1667	4.1532	0.36355	1.0053	1.2889	0.0012872	0.0012872	0.0012872
39	1.1561	4.5335	0.36707	1.0693	1.2849	0.82291	0.68777	0.80907	0.53339	0.73025	0.56566	0.58862	0.24343	1.1697	4.1999	0.36777	1.0089	1.3013	0.0012674	0.0012674	0.0012674
40	1.1292	4.3515	0.35664	1.0568	1.2707	0.81631	0.71516	0.81735	0.54029	0.71327	0.57572	0.59006	0.25059	1.1712	4.1661	0.36066	0.99742	1.3047	0.0012476	0.0012476	0.0012476
41	1.1266	4.4139	0.35986	1.0642	1.269	0.79136	0.71905	0.80726	0.53097	0.73072	0.55597	0.58948	0.24978	1.1708	4.1517	0.36178	1.022	1.3045	0.0012278	0.0012278	0.0012278
42	1.1184	4.382	0.35534	1.0444	1.264	0.81993	0.71318	0.81855	0.54965	0.76327	0.55704	0.60101	0.25885	1.157	4.1164	0.36938	0.97888	1.2946	0.001208	0.001208	0.001208
43	1.1117	4.3089	0.3535	1.0516	1.2622	0.81874	0.72982	0.82083	0.54696	0.73004	0.59203	0.59913	0.24774	1.1523	4.129	0.35704	0.9761	1.2905	0.0011882	0.0011882	0.0011882
44	1.1098	4.3678	0.35678	1.0444	1.2657	0.79854	0.73843	0.82654	0.55296	0.72749	0.56243	0.597	0.2579	1.1434	4.1049	0.35825	0.96587	1.2819	0.0011684	0.0011684	0.0011684
45	1.0858	4.2717	0.35131	1.0123	1.2436	0.8088	0.7169	0.82202	0.5471	0.73468	0.56728	0.59388	0.25797	1.1503	4.0742	0.35947	0.97236	1.2932	0.0011486	0.0011486	0.0011486
46	1.1013	4.2803	0.35435	1.0172	1.2498	0.81765	0.72882	0.81646	0.5459	0.75285	0.58202	0.60184	0.25858	1.1414	4.0691	0.36136	0.96108	1.2775	0.0011288	0.0011288	0.0011288
47	1.0926	4.2484	0.35305	1.0127	1.2553	0.80919	0.74489	0.82597	0.55587	0.74463	0.58611	0.60855	0.26618	1.1405	4.0316	0.35836	0.95907	1.2752	0.001109	0.001109	0.001109
48	1.1045	4.2729	0.35027	1.0202	1.2583	0.81833	0.72982	0.82551	0.55111	0.74851	0.58949	0.61226	0.26535	1.1487	4.0432	0.35645	0.96002	1.2763	0.0010892	0.0010892	0.0010892
49	1.0874	4.2314	0.34669	1.0245	1.2471	0.81679	0.72013	0.81362	0.55484	0.72206	0.58396	0.61018	0.26881	1.1415	4.0218	0.35556	0.97351	1.275	0.0010694	0.0010694	0.0010694
50	1.0974	4.1521	0.34737	0.98728	1.2362	0.814	0.74903	0.83163	0.56135	0.73165	0.58403	0.60459	0.25819	1.1514	4.0557	0.35962	0.94446	1.28	0.0010496	0.0010496	0.0010496
51	1.0794	4.1512	0.34813	0.97862	1.236	0.83022	0.73628	0.83266	0.55883	0.72331	0.58611	0.60342	0.25697	1.1356	4.0811	0.35617	0.93497	1.2759	0.0010298	0.0010298	0.0010298
52	1.0701	4.1809	0.34696	0.99036	1.2316	0.81502	0.72089	0.82049	0.55063	0.76652	0.57779	0.61552	0.26802	1.1462	4.02	0.3553	0.96183	1.2811	0.00101	0.00101	0.00101
53	1.0595	4.0835	0.3453	0.97484	1.22	0.80795	0.73816	0.82491	0.55857	0.74643	0.58144	0.61739	0.27482	1.113	3.9858	0.35346	0.95492	1.2612	0.0009902	0.0009902	0.0009902
54	1.0767	4.1025	0.34746	0.98136	1.2343	0.83011	0.72228	0.82181	0.56314	0.74295	0.58827	0.61524	0.27112	1.1124	4.0323	0.35801	0.94924	1.2512	0.0009704	0.0009704	0.0009704
55	1.0568	4.075	0.345	0.97608	1.2333	0.81019	0.74704	0.83034	0.56107	0.75607	0.58719	0.62449	0.27966	1.1345	3.9755	0.35194	0.94132	1.2738	0.0009506	0.0009506	0.0009506
56	1.0563	4.0113	0.34795	0.96193	1.2306	0.82391	0.73282	0.81888	0.55233	0.71632	0.59957	0.60704	0.27029	1.1332	3.9587	0.35597	0.95138	1.273	0.0009308	0.0009308	0.0009308
57	1.057	4.0128	0.34784	0.9544	1.2206	0.79513	0.75188	0.82991	0.55984	0.76172	0.58498	0.61669	0.278	1.1212	3.9362	0.35032	0.91746	1.2675	0.000911	0.000911	0.000911
58	1.0531	4.0245	0.34377	0.95736	1.2178	0.82852	0.74374	0.83	0.56005	0.73609	0.62056	0.62572	0.27977	1.1229	3.9355	0.35388	0.94581	1.268	0.0008912	0.0008912	0.0008912
59	1.041	4.0169	0.34009	0.95498	1.2153	0.83445	0.73791	0.83786	0.57106	0.74101	0.60364	0.62274	0.2891	1.1134	3.9104	0.35662	0.91549	1.2567	0.0008714	0.0008714	0.0008714
60	1.026	3.9136	0.34021	0.92818	1.1995	0.82615	0.73574	0.83274	0.56731	0.74754	0.58881	0.6168	0.28222	1.103	3.9155	0.34878	0.90583	1.2567	0.0008516	0.0008516	0.0008516
61	1.0369	3.9315	0.34093	0.93401	1.213	0.8229	0.75081	0.83336	0.56984	0.76512	0.59435	0.62229	0.28109	1.106	3.9154	0.34816	0.90979	1.2565	0.0008318	0.0008318	0.0008318
62	1.0097	3.8953	0.33915	0.90995	1.1994	0.83294	0.73796	0.83111	0.56677	0.76605	0.60272	0.62932	0.28529	1.1054	3.8778	0.34491	0.91107	1.2624	0.000812	0.000812	0.000812
63	1.0245	3.843	0.33239	0.92104	1.2091	0.83236	0.75358	0.83999	0.57518	0.74816	0.61878	0.63418	0.29399	1.0952	3.8314	0.34454	0.89531	1.2501	0.0007922	0.0007922	0.0007922
64	1.0309	3.8681	0.33748	0.92923	1.2081	0.82537	0.74704	0.84005	0.57845	0.73688	0.61572	0.63366	0.29935	1.1009	3.8561	0.34596	0.89105	1.2502	0.0007724	0.0007724	0.0007724
65	1.0244	3.8502	0.3359	0.92477	1.2067	0.82339	0.76532	0.84412	0.57564	0.74131	0.60767	0.63021	0.29113	1.1114	3.8272	0.34784	0.88685	1.2552	0.0007526	0.0007526	0.0007526
66	1.0142	3.7679	0.33449	0.89505	1.1916	0.82633	0.75404	0.83993	0.5745	0.75821	0.60334	0.63632	0.29896	1.1032	3.7895	0.34746	0.89046	1.2484	0.0007328	0.0007328	0.0007328
67	1.0324	3.922	0.33496	0.9265	1.2037	0.81714	0.74319	0.83163	0.56998	0.75295	0.60388	0.63096	0.28984	1.102	3.8445	0.34882	0.9002	1.2557	0.000713	0.000713	0.000713
68	1.0161	3.9102	0.33286	0.90461	1.2057	0.83091	0.74058	0.83215	0.57384	0.75277	0.61356	0.62768	0.29479	1.0863	3.8556	0.34567	0.8986	1.2398	0.0006932	0.0006932	0.0006932
69	1.0077	3.764	0.33615	0.88259	1.1879	0.81187	0.76878	0.84267	0.58106	0.74884	0.61137	0.63651	0.30083	1.0929	3.7817	0.34307	0.88021	1.2582	0.0006734	0.0006734	0.0006734
70	0.98969	3.7022	0.32804	0.87279	1.1775	0.8222	0.75414	0.83453	0.57223	0.74951	0.62325	0.64462	0.29586	1.0803	3.7835	0.34174	0.89208	1.2342	0.0006536	0.0006536	0.0006536
71	1.006	3.7321	0.33047	0.87724	1.1917	0.83328	0.74543	0.84357	0.58068	0.76674	0.60495	0.64405	0.30598	1.0766	3.7699	0.3436	0.87381	1.2344	0.0006338	0.0006338	0.0006338
72	0.99676	3.6885	0.33049	0.8777	1.1821	0.82435	0.75996	0.84357	0.58595	0.765	0.61733	0.64524	0.30673	1.0746	3.772	0.34288	0.87425	1.2343	0.000614	0.000614	0.000614
73	0.9905	3.6529	0.32955	0.8686	1.1767	0.83705	0.74865	0.84237	0.58404	0.7548	0.63455	0.65835	0.31579	1.0702	3.7417	0.34153	0.8768	1.2356	0.0005942	0.0005942	0.0005942
74	0.98305	3.6632	0.33076	0.85733	1.174	0.84088	0.74521	0.84628	0.58583	0.75325	0.63025	0.65088	0.3032	1.0721	3.717	0.3442	0.86407	1.2304	0.0005744	0.0005744	0.0005744
75	0.98891	3.6518	0.33223	0.86902	1.1816	0.81594	0.76372	0.8412	0.58897	0.772	0.61625	0.64774	0.30711	1.0638	3.7393	0.34455	0.87282	1.2276	0.0005546	0.0005546	0.0005546
76	0.98286	3.6055	0.3273	0.85299	1.1714	0.83565	0.74058	0.84475	0.58924	0.80164	0.59381	0.64854	0.31386	1.0664	3.6951	0.34042	0.86495	1.2295	0.0005348	0.0005348	0.0005348
77	0.96668	3.5867	0.32136	0.83567	1.1743	0.83819	0.75027	0.84726	0.59126	0.73797	0.63402	0.64962	0.31476	1.0662	3.7041	0.33874	0.84625	1.2345	0.000515	0.000515	0.000515
78	0.96992	3.6048	0.32682	0.84254	1.1662	0.83066	0.73658	0.83998	0.58576	0.75098	0.61516	0.64001	0.30076	1.0683	3.7393	0.3425	0.86599	1.2315	0.0004952	0.0004952	0.0004952
79	0.96883	3.5423	0.32354	0.842	1.1713	0.81994	0.76157	0.84518	0.58963	0.76232	0.62316	0.65474	0.31347	1.0671	3.6938	0.3384	0.86943	1.2308	0.0004754	0.0004754	0.0004754
80	0.96753	3.5833	0.32664	0.83604	1.1663	0.83921	0.75282	0.84816	0.59311	0.76381	0.61962	0.65539	0.31938	1.0626	3.6658	0.339	0.85566	1.2293	0.0004556	0.0004556	0.0004556
81	0.96772	3.5238	0.31853	0.83575	1.1656	0.83839	0.7427	0.84628	0.59282	0.75644	0.61787	0.64931	0.31636	1.0618	3.657	0.3398	0.85321	1.22	0.0004358	0.0004358	0.0004358
82	0.95736	3.4861	0.32048	0.81919	1.1661	0.82326	0.75963	0.84792	0.59208	0.75487	0.62971	0.65305	0.32023	1.0642	3.6422	0.33673	0.85077	1.2218	0.000416	0.000416	0.000416
83	0.94758	3.5375	0.32069	0.82008	1.16	0.82563	0.77018	0.84918	0.59346	0.72718	0.65823	0.67241	0.32951	1.0646	3.622	0.33666	0.8421	1.228	0.0003962	0.0003962	0.0003962
84	0.94065	3.4657	0.32094	0.81045	1.1528	0.81334	0.78096	0.84936	0.59638	0.76686	0.63556	0.66686	0.32843	1.0609	3.6339	0.33502	0.84055	1.2273	0.0003764	0.0003764	0.0003764
85	0.9378	3.4474	0.3163	0.80779	1.1571	0.84542	0.74919	0.84563	0.59046	0.74997	0.63509	0.66087	0.32372	1.0679	3.618	0.33294	0.86192	1.2325	0.0003566	0.0003566	0.0003566
86	0.93384	3.4288	0.32361	0.80188	1.1425	0.84169	0.75942	0.85467	0.59881	0.78077	0.63638	0.67133	0.33042	1.0554	3.6048	0.33483	0.82821	1.227	0.0003368	0.0003368	0.0003368
87	0.9361	3.455	0.32016	0.81173	1.1513	0.824	0.76857	0.85019	0.59334	0.75689	0.64424	0.66481	0.32446	1.0621	3.6177	0.33513	0.84544	1.2276	0.000317	0.000317	0.000317
88	0.93426	3.4326	0.32509	0.80459	1.1395	0.82587	0.75996	0.85039	0.6008	0.77209	0.61895	0.66236	0.32456	1.0584	3.6122	0.33446	0.84161	1.2246	0.0002972	0.0002972	0.0002972
89	0.94227	3.3538	0.31869	0.78534	1.1423	0.84301	0.75565	0.85404	0.59621	0.75737	0.65339	0.66885	0.32579	1.0587	3.6043	0.33406	0.83338	1.2208	0.0002774	0.0002774	0.0002774
90	0.94187	3.3164	0.31758	0.79456	1.1525	0.81964	0.76311	0.85453	0.59602	0.76273	0.64909	0.67636	0.3297	1.061	3.5743	0.33231	0.82724	1.2206	0.0002576	0.0002576	0.0002576
91	0.8681	2.8172	0.30785	0.69041	1.1051	0.82343	0.76551	0.85377	0.59273	0.79583	0.62325	0.66601	0.33423	1.0683	3.6051	0.33233	0.83272	1.2299	0.0002378	0.0002378	0.0002378
92	0.84998	2.7866	0.30426	0.65339	1.0907	0.81966	0.7605	0.84777	0.59163	0.76955	0.62917	0.66698	0.33183	1.0577	3.6145	0.33427	0.83245	1.2266	0.000218	0.000218	0.000218
93	0.83754	2.7112	0.30353	0.64103	1.0846	0.83236	0.77018	0.85188	0.59707	0.79838	0.64209	0.68181	0.33677	1.0618	3.603	0.33349	0.82046	1.2328	0.0001982	0.0001982	0.0001982
94	0.84225	2.7429	0.30684	0.65094	1.0907	0.8247	0.77449	0.85018	0.59327	0.76885	0.64424	0.67376	0.33293	1.0594	3.5824	0.33152	0.8308	1.2304	0.0001784	0.0001784	0.0001784
95	0.82958	2.6975	0.30367	0.63813	1.0775	0.82617	0.7761	0.85694	0.59761	0.76426	0.64037	0.67576	0.33568	1.0586	3.5678	0.33279	0.81423	1.2328	0.0001586	0.0001586	0.0001586
96	0.81968	2.6332	0.30226	0.63016	1.0789	0.85487	0.74919	0.85632	0.60023	0.78154	0.64209	0.67845	0.33731	1.0531	3.5783	0.3336	0.81962	1.2289	0.0001388	0.0001388	0.0001388
97	0.82774	2.6746	0.29959	0.63358	1.0815	0.83292	0.7605	0.8521	0.59836	0.79106	0.63025	0.67853	0.34004	1.0603	3.5671	0.33316	0.82303	1.2323	0.000119	0.000119	0.000119
98	0.82112	2.6574	0.29998	0.62674	1.0726	0.83454	0.75942	0.85616	0.60213	0.78275	0.64424	0.67821	0.33922	1.0542	3.553	0.3328	0.82002	1.2254	9.92e-05	9.92e-05	9.92e-05
99	0.81987	2.6298	0.30023	0.62252	1.0795	0.83846	0.75619	0.85273	0.59963	0.77415	0.64209	0.68033	0.34067	1.0591	3.5468	0.33304	0.81719	1.2326	7.94e-05	7.94e-05	7.94e-05
100	0.81426	2.5444	0.30194	0.6184	1.0724	0.81895	0.77826	0.85463	0.60107	0.7758	0.63832	0.67921	0.34034	1.0573	3.5529	0.33348	0.81693	1.2327	5.96e-05	5.96e-05	5.96e-05
