# Supplementary material for: Enhanced human pose estimation using YOLOv8 with Integrated SimDLKA attention mechanism and DCIOU loss function: Analysis of human body behavior and posture
Source: PLoS One. 2025 May 7;20(5):e0318578. doi: 10.1371/journal.pone.0318578 (PMC12057905; doi:10.1371/journal.pone.0318578)
Supplement: S1 File — (ZIP) [file pone.0318578.s002.zip › suooprt information/pose/train34/args.yaml]

task: pose
mode: train
model: yolov8n-pose.pt
data: F:\yolo\ultralytics-8.1.0\datasets\coco-pose.yaml
epochs: 100
time: null
patience: 50
batch: 8
imgsz: 640
save: true
save_period: -1
cache: false
device: null
workers: 8
project: null
name: train34
exist_ok: false
pretrained: true
optimizer: auto
verbose: true
seed: 0
deterministic: true
single_cls: false
rect: false
cos_lr: false
close_mosaic: 10
resume: false
amp: false
fraction: 1.0
profile: false
freeze: null
multi_scale: false
overlap_mask: true
mask_ratio: 4
dropout: 0.0
val: true
split: val
save_json: false
save_hybrid: false
conf: null
iou: 0.7
max_det: 300
half: false
dnn: false
plots: true
source: null
vid_stride: 1
stream_buffer: false
visualize: false
augment: false
agnostic_nms: false
classes: null
retina_masks: false
embed: null
show: false
save_frames: false
save_txt: false
save_conf: false
save_crop: false
show_labels: true
show_conf: true
show_boxes: true
line_width: null
format: torchscript
keras: false
optimize: false
int8: false
dynamic: false
simplify: false
opset: null
workspace: 4
nms: false
lr0: 0.01
lrf: 0.01
momentum: 0.937
weight_decay: 0.0005
warmup_epochs: 3.0
warmup_momentum: 0.8
warmup_bias_lr: 0.1
box: 7.5
cls: 0.5
dfl: 1.5
pose: 12.0
kobj: 1.0
label_smoothing: 0.0
nbs: 64
hsv_h: 0.015
hsv_s: 0.7
hsv_v: 0.4
degrees: 0.0
translate: 0.1
scale: 0.5
shear: 0.0
perspective: 0.0
flipud: 0.0
fliplr: 0.5
mosaic: 1.0
mixup: 0.0
copy_paste: 0.0
auto_augment: randaugment
erasing: 0.4
crop_fraction: 1.0
cfg: null
tracker: botsort.yaml
save_dir: runs\pose\train34
