# Supplementary material for: Enhanced human pose estimation using YOLOv8 with Integrated SimDLKA attention mechanism and DCIOU loss function: Analysis of human body behavior and posture
Source: PLoS One. 2025 May 7;20(5):e0318578. doi: 10.1371/journal.pone.0318578 (PMC12057905; doi:10.1371/journal.pone.0318578)
Supplement: S1 File — (ZIP) [file pone.0318578.s002.zip › suooprt information/pose/train34/loss_history.json]

[
    {
        "epoch": 0,
        "batch": 0,
        "loss": 37.613983154296875
    },
    {
        "epoch": 0,
        "batch": 1,
        "loss": 63.02151107788086
    },
    {
        "epoch": 0,
        "batch": 2,
        "loss": 62.93682098388672
    },
    {
        "epoch": 0,
        "batch": 3,
        "loss": 49.44483947753906
    },
    {
        "epoch": 0,
        "batch": 4,
        "loss": 53.45564651489258
    },
    {
        "epoch": 0,
        "batch": 5,
        "loss": 42.90517807006836
    },
    {
        "epoch": 0,
        "batch": 6,
        "loss": 55.83330535888672
    },
    {
        "epoch": 0,
        "batch": 7,
        "loss": 65.46385192871094
    },
    {
        "epoch": 0,
        "batch": 8,
        "loss": 59.39955139160156
    },
    {
        "epoch": 0,
        "batch": 9,
        "loss": 57.3923454284668
    },
    {
        "epoch": 0,
        "batch": 10,
        "loss": 51.224857330322266
    },
    {
        "epoch": 0,
        "batch": 11,
        "loss": 49.82716369628906
    },
    {
        "epoch": 0,
        "batch": 12,
        "loss": 44.53911590576172
    },
    {
        "epoch": 0,
        "batch": 13,
        "loss": 58.37910461425781
    },
    {
        "epoch": 0,
        "batch": 14,
        "loss": 56.62472915649414
    },
    {
        "epoch": 0,
        "batch": 15,
        "loss": 55.052391052246094
    },
    {
        "epoch": 0,
        "batch": 16,
        "loss": 58.64918518066406
    },
    {
        "epoch": 0,
        "batch": 17,
        "loss": 52.39353942871094
    },
    {
        "epoch": 0,
        "batch": 18,
        "loss": 57.24714660644531
    },
    {
        "epoch": 0,
        "batch": 19,
        "loss": 49.784400939941406
    },
    {
        "epoch": 0,
        "batch": 20,
        "loss": 60.261695861816406
    },
    {
        "epoch": 0,
        "batch": 21,
        "loss": 64.7848892211914
    },
    {
        "epoch": 0,
        "batch": 22,
        "loss": 55.602195739746094
    },
    {
        "epoch": 0,
        "batch": 23,
        "loss": 64.31520080566406
    },
    {
        "epoch": 0,
        "batch": 24,
        "loss": 56.69085693359375
    },
    {
        "epoch": 0,
        "batch": 25,
        "loss": 53.31355285644531
    },
    {
        "epoch": 0,
        "batch": 26,
        "loss": 51.03965759277344
    },
    {
        "epoch": 0,
        "batch": 27,
        "loss": 55.97571563720703
    },
    {
        "epoch": 0,
        "batch": 28,
        "loss": 51.995460510253906
    },
    {
        "epoch": 0,
        "batch": 29,
        "loss": 52.458797454833984
    },
    {
        "epoch": 0,
        "batch": 30,
        "loss": 45.430904388427734
    },
    {
        "epoch": 0,
        "batch": 31,
        "loss": 47.22724533081055
    },
    {
        "epoch": 0,
        "batch": 32,
        "loss": 65.88505554199219
    },
    {
        "epoch": 0,
        "batch": 33,
        "loss": 62.992279052734375
    },
    {
        "epoch": 0,
        "batch": 34,
        "loss": 49.07291030883789
    },
    {
        "epoch": 0,
        "batch": 35,
        "loss": 53.64878845214844
    },
    {
        "epoch": 0,
        "batch": 36,
        "loss": 56.53013610839844
    },
    {
        "epoch": 0,
        "batch": 37,
        "loss": 45.67626190185547
    },
    {
        "epoch": 0,
        "batch": 38,
        "loss": 60.4925537109375
    },
    {
        "epoch": 0,
        "batch": 39,
        "loss": 48.022586822509766
    },
    {
        "epoch": 0,
        "batch": 40,
        "loss": 61.65005111694336
    },
    {
        "epoch": 0,
        "batch": 41,
        "loss": 66.87959289550781
    },
    {
        "epoch": 0,
        "batch": 42,
        "loss": 57.030269622802734
    },
    {
        "epoch": 0,
        "batch": 43,
        "loss": 72.47164154052734
    },
    {
        "epoch": 0,
        "batch": 44,
        "loss": 62.33443832397461
    },
    {
        "epoch": 0,
        "batch": 45,
        "loss": 53.7520751953125
    },
    {
        "epoch": 0,
        "batch": 46,
        "loss": 68.61752319335938
    },
    {
        "epoch": 0,
        "batch": 47,
        "loss": 62.82196044921875
    },
    {
        "epoch": 0,
        "batch": 48,
        "loss": 52.597232818603516
    },
    {
        "epoch": 0,
        "batch": 49,
        "loss": 59.88854217529297
    },
    {
        "epoch": 0,
        "batch": 50,
        "loss": 56.7679443359375
    },
    {
        "epoch": 0,
        "batch": 51,
        "loss": 58.1938362121582
    },
    {
        "epoch": 0,
        "batch": 52,
        "loss": 53.89531326293945
    },
    {
        "epoch": 0,
        "batch": 53,
        "loss": 48.708133697509766
    },
    {
        "epoch": 0,
        "batch": 54,
        "loss": 53.12725830078125
    },
    {
        "epoch": 0,
        "batch": 55,
        "loss": 70.84407043457031
    },
    {
        "epoch": 0,
        "batch": 56,
        "loss": 57.87237548828125
    },
    {
        "epoch": 0,
        "batch": 57,
        "loss": 50.03031921386719
    },
    {
        "epoch": 0,
        "batch": 58,
        "loss": 57.765846252441406
    },
    {
        "epoch": 0,
        "batch": 59,
        "loss": 56.219818115234375
    },
    {
        "epoch": 0,
        "batch": 60,
        "loss": 55.99802780151367
    },
    {
        "epoch": 0,
        "batch": 61,
        "loss": 46.35736083984375
    },
    {
        "epoch": 0,
        "batch": 62,
        "loss": 50.11994171142578
    },
    {
        "epoch": 0,
        "batch": 63,
        "loss": 60.805850982666016
    },
    {
        "epoch": 0,
        "batch": 64,
        "loss": 66.47431182861328
    },
    {
        "epoch": 0,
        "batch": 65,
        "loss": 53.5313720703125
    },
    {
        "epoch": 0,
        "batch": 66,
        "loss": 71.57777404785156
    },
    {
        "epoch": 0,
        "batch": 67,
        "loss": 51.15201187133789
    },
    {
        "epoch": 0,
        "batch": 68,
        "loss": 44.22263717651367
    },
    {
        "epoch": 0,
        "batch": 69,
        "loss": 50.574012756347656
    },
    {
        "epoch": 0,
        "batch": 70,
        "loss": 44.04229736328125
    },
    {
        "epoch": 0,
        "batch": 71,
        "loss": 62.80223846435547
    },
    {
        "epoch": 0,
        "batch": 72,
        "loss": 66.86878967285156
    },
    {
        "epoch": 0,
        "batch": 73,
        "loss": 60.32966613769531
    },
    {
        "epoch": 0,
        "batch": 74,
        "loss": 59.92762756347656
    },
    {
        "epoch": 0,
        "batch": 75,
        "loss": 56.0301399230957
    },
    {
        "epoch": 0,
        "batch": 76,
        "loss": 56.752593994140625
    },
    {
        "epoch": 0,
        "batch": 77,
        "loss": 48.89658737182617
    },
    {
        "epoch": 0,
        "batch": 78,
        "loss": 55.385494232177734
    },
    {
        "epoch": 0,
        "batch": 79,
        "loss": 61.74082565307617
    },
    {
        "epoch": 0,
        "batch": 80,
        "loss": 44.367210388183594
    },
    {
        "epoch": 0,
        "batch": 81,
        "loss": 61.33448028564453
    },
    {
        "epoch": 0,
        "batch": 82,
        "loss": 75.23421478271484
    },
    {
        "epoch": 0,
        "batch": 83,
        "loss": 58.95665740966797
    },
    {
        "epoch": 0,
        "batch": 84,
        "loss": 63.3177375793457
    },
    {
        "epoch": 0,
        "batch": 85,
        "loss": 55.68889617919922
    },
    {
        "epoch": 0,
        "batch": 86,
        "loss": 62.636138916015625
    },
    {
        "epoch": 0,
        "batch": 87,
        "loss": 69.66667175292969
    },
    {
        "epoch": 0,
        "batch": 88,
        "loss": 68.7446060180664
    },
    {
        "epoch": 0,
        "batch": 89,
        "loss": 67.36587524414062
    },
    {
        "epoch": 0,
        "batch": 90,
        "loss": 57.73125076293945
    },
    {
        "epoch": 0,
        "batch": 91,
        "loss": 70.32467651367188
    },
    {
        "epoch": 0,
        "batch": 92,
        "loss": 60.501434326171875
    },
    {
        "epoch": 0,
        "batch": 93,
        "loss": 65.8282699584961
    },
    {
        "epoch": 0,
        "batch": 94,
        "loss": 67.99935913085938
    },
    {
        "epoch": 0,
        "batch": 95,
        "loss": 56.147735595703125
    },
    {
        "epoch": 0,
        "batch": 96,
        "loss": 65.45299530029297
    },
    {
        "epoch": 0,
        "batch": 97,
        "loss": 71.85173797607422
    },
    {
        "epoch": 0,
        "batch": 98,
        "loss": 69.46942138671875
    },
    {
        "epoch": 0,
        "batch": 99,
        "loss": 69.31758117675781
    },
    {
        "epoch": 0,
        "batch": 100,
        "loss": 56.270633697509766
    },
    {
        "epoch": 0,
        "batch": 101,
        "loss": 69.5045166015625
    },
    {
        "epoch": 0,
        "batch": 102,
        "loss": 65.42546081542969
    },
    {
        "epoch": 0,
        "batch": 103,
        "loss": 71.75325012207031
    },
    {
        "epoch": 0,
        "batch": 104,
        "loss": 63.48590087890625
    },
    {
        "epoch": 0,
        "batch": 105,
        "loss": 68.43565368652344
    },
    {
        "epoch": 0,
        "batch": 106,
        "loss": 69.55757904052734
    },
    {
        "epoch": 0,
        "batch": 107,
        "loss": 61.780540466308594
    },
    {
        "epoch": 0,
        "batch": 108,
        "loss": 56.89023208618164
    },
    {
        "epoch": 0,
        "batch": 109,
        "loss": 73.01840209960938
    },
    {
        "epoch": 0,
        "batch": 110,
        "loss": 65.45481872558594
    },
    {
        "epoch": 0,
        "batch": 111,
        "loss": 67.26788330078125
    },
    {
        "epoch": 0,
        "batch": 112,
        "loss": 67.95293426513672
    },
    {
        "epoch": 0,
        "batch": 113,
        "loss": 77.30340576171875
    },
    {
        "epoch": 0,
        "batch": 114,
        "loss": 60.62251663208008
    },
    {
        "epoch": 0,
        "batch": 115,
        "loss": 67.60002899169922
    },
    {
        "epoch": 0,
        "batch": 116,
        "loss": 61.61601257324219
    },
    {
        "epoch": 0,
        "batch": 117,
        "loss": 65.57772064208984
    },
    {
        "epoch": 0,
        "batch": 118,
        "loss": 65.37456512451172
    },
    {
        "epoch": 0,
        "batch": 119,
        "loss": 63.501800537109375
    },
    {
        "epoch": 0,
        "batch": 120,
        "loss": 58.33652114868164
    },
    {
        "epoch": 0,
        "batch": 121,
        "loss": 62.43263626098633
    },
    {
        "epoch": 0,
        "batch": 122,
        "loss": 64.13186645507812
    },
    {
        "epoch": 0,
        "batch": 123,
        "loss": 70.92141723632812
    },
    {
        "epoch": 0,
        "batch": 124,
        "loss": 69.7783203125
    },
    {
        "epoch": 0,
        "batch": 125,
        "loss": 63.454246520996094
    },
    {
        "epoch": 0,
        "batch": 126,
        "loss": 71.1528549194336
    },
    {
        "epoch": 0,
        "batch": 127,
        "loss": 68.79926300048828
    },
    {
        "epoch": 0,
        "batch": 128,
        "loss": 61.645484924316406
    },
    {
        "epoch": 0,
        "batch": 129,
        "loss": 77.29573822021484
    },
    {
        "epoch": 0,
        "batch": 130,
        "loss": 75.83285522460938
    },
    {
        "epoch": 0,
        "batch": 131,
        "loss": 84.28565216064453
    },
    {
        "epoch": 0,
        "batch": 132,
        "loss": 75.1282958984375
    },
    {
        "epoch": 0,
        "batch": 133,
        "loss": 67.09942626953125
    },
    {
        "epoch": 0,
        "batch": 134,
        "loss": 64.67343139648438
    },
    {
        "epoch": 0,
        "batch": 135,
        "loss": 64.99473571777344
    },
    {
        "epoch": 0,
        "batch": 136,
        "loss": 80.01507568359375
    },
    {
        "epoch": 0,
        "batch": 137,
        "loss": 68.62423706054688
    },
    {
        "epoch": 0,
        "batch": 138,
        "loss": 66.86373138427734
    },
    {
        "epoch": 0,
        "batch": 139,
        "loss": 75.33494567871094
    },
    {
        "epoch": 0,
        "batch": 140,
        "loss": 81.34822082519531
    },
    {
        "epoch": 0,
        "batch": 141,
        "loss": 69.6956558227539
    },
    {
        "epoch": 0,
        "batch": 142,
        "loss": 75.40533447265625
    },
    {
        "epoch": 0,
        "batch": 143,
        "loss": 66.34393310546875
    },
    {
        "epoch": 0,
        "batch": 144,
        "loss": 72.51535034179688
    },
    {
        "epoch": 0,
        "batch": 145,
        "loss": 61.98090362548828
    },
    {
        "epoch": 0,
        "batch": 146,
        "loss": 63.571407318115234
    },
    {
        "epoch": 0,
        "batch": 147,
        "loss": 64.18274688720703
    },
    {
        "epoch": 0,
        "batch": 148,
        "loss": 79.81669616699219
    },
    {
        "epoch": 0,
        "batch": 149,
        "loss": 67.0582504272461
    },
    {
        "epoch": 0,
        "batch": 150,
        "loss": 79.00662231445312
    },
    {
        "epoch": 0,
        "batch": 151,
        "loss": 75.45254516601562
    },
    {
        "epoch": 0,
        "batch": 152,
        "loss": 75.77973937988281
    },
    {
        "epoch": 0,
        "batch": 153,
        "loss": 81.7422103881836
    },
    {
        "epoch": 0,
        "batch": 154,
        "loss": 63.026023864746094
    },
    {
        "epoch": 0,
        "batch": 155,
        "loss": 68.05530548095703
    },
    {
        "epoch": 0,
        "batch": 156,
        "loss": 78.71971130371094
    },
    {
        "epoch": 0,
        "batch": 157,
        "loss": 64.47706604003906
    },
    {
        "epoch": 0,
        "batch": 158,
        "loss": 75.55635070800781
    },
    {
        "epoch": 0,
        "batch": 159,
        "loss": 65.54623413085938
    },
    {
        "epoch": 0,
        "batch": 160,
        "loss": 68.53302001953125
    },
    {
        "epoch": 0,
        "batch": 161,
        "loss": 66.11648559570312
    },
    {
        "epoch": 0,
        "batch": 162,
        "loss": 76.62028503417969
    },
    {
        "epoch": 0,
        "batch": 163,
        "loss": 85.19290161132812
    },
    {
        "epoch": 0,
        "batch": 164,
        "loss": 72.22832489013672
    },
    {
        "epoch": 0,
        "batch": 165,
        "loss": 68.1849365234375
    },
    {
        "epoch": 0,
        "batch": 166,
        "loss": 77.47297668457031
    },
    {
        "epoch": 0,
        "batch": 167,
        "loss": 69.84757232666016
    },
    {
        "epoch": 0,
        "batch": 168,
        "loss": 78.76239776611328
    },
    {
        "epoch": 0,
        "batch": 169,
        "loss": 76.24119567871094
    },
    {
        "epoch": 0,
        "batch": 170,
        "loss": 70.25128173828125
    },
    {
        "epoch": 0,
        "batch": 171,
        "loss": 80.77181243896484
    },
    {
        "epoch": 0,
        "batch": 172,
        "loss": 64.44476318359375
    },
    {
        "epoch": 0,
        "batch": 173,
        "loss": 66.46891784667969
    },
    {
        "epoch": 0,
        "batch": 174,
        "loss": 77.00082397460938
    },
    {
        "epoch": 0,
        "batch": 175,
        "loss": 69.15177917480469
    },
    {
        "epoch": 0,
        "batch": 176,
        "loss": 74.4465103149414
    },
    {
        "epoch": 0,
        "batch": 177,
        "loss": 62.591304779052734
    },
    {
        "epoch": 0,
        "batch": 178,
        "loss": 58.616722106933594
    },
    {
        "epoch": 0,
        "batch": 179,
        "loss": 81.38802337646484
    },
    {
        "epoch": 0,
        "batch": 180,
        "loss": 70.48153686523438
    },
    {
        "epoch": 0,
        "batch": 181,
        "loss": 61.30115509033203
    },
    {
        "epoch": 0,
        "batch": 182,
        "loss": 78.87124633789062
    },
    {
        "epoch": 0,
        "batch": 183,
        "loss": 68.37953186035156
    },
    {
        "epoch": 0,
        "batch": 184,
        "loss": 68.80142974853516
    },
    {
        "epoch": 0,
        "batch": 185,
        "loss": 75.02706909179688
    },
    {
        "epoch": 0,
        "batch": 186,
        "loss": 66.0988540649414
    },
    {
        "epoch": 0,
        "batch": 187,
        "loss": 79.23682403564453
    },
    {
        "epoch": 0,
        "batch": 188,
        "loss": 73.05978393554688
    },
    {
        "epoch": 0,
        "batch": 189,
        "loss": 70.30728149414062
    },
    {
        "epoch": 0,
        "batch": 190,
        "loss": 66.82133483886719
    },
    {
        "epoch": 0,
        "batch": 191,
        "loss": 75.09793853759766
    },
    {
        "epoch": 0,
        "batch": 192,
        "loss": 81.54902648925781
    },
    {
        "epoch": 0,
        "batch": 193,
        "loss": 77.05445098876953
    },
    {
        "epoch": 0,
        "batch": 194,
        "loss": 66.11903381347656
    },
    {
        "epoch": 0,
        "batch": 195,
        "loss": 67.20498657226562
    },
    {
        "epoch": 0,
        "batch": 196,
        "loss": 78.37197875976562
    },
    {
        "epoch": 0,
        "batch": 197,
        "loss": 59.55501174926758
    },
    {
        "epoch": 0,
        "batch": 198,
        "loss": 80.18962860107422
    },
    {
        "epoch": 0,
        "batch": 199,
        "loss": 73.65001678466797
    },
    {
        "epoch": 0,
        "batch": 200,
        "loss": 66.8714599609375
    },
    {
        "epoch": 0,
        "batch": 201,
        "loss": 77.25471496582031
    },
    {
        "epoch": 0,
        "batch": 202,
        "loss": 88.91446685791016
    },
    {
        "epoch": 0,
        "batch": 203,
        "loss": 76.1834716796875
    },
    {
        "epoch": 0,
        "batch": 204,
        "loss": 72.0269775390625
    },
    {
        "epoch": 0,
        "batch": 205,
        "loss": 21.547443389892578
    },
    {
        "epoch": 1,
        "batch": 0,
        "loss": 75.48650360107422
    },
    {
        "epoch": 1,
        "batch": 1,
        "loss": 79.08518981933594
    },
    {
        "epoch": 1,
        "batch": 2,
        "loss": 80.16072845458984
    },
    {
        "epoch": 1,
        "batch": 3,
        "loss": 70.75749206542969
    },
    {
        "epoch": 1,
        "batch": 4,
        "loss": 72.03573608398438
    },
    {
        "epoch": 1,
        "batch": 5,
        "loss": 74.11109161376953
    },
    {
        "epoch": 1,
        "batch": 6,
        "loss": 88.80953979492188
    },
    {
        "epoch": 1,
        "batch": 7,
        "loss": 79.55850219726562
    },
    {
        "epoch": 1,
        "batch": 8,
        "loss": 81.3448715209961
    },
    {
        "epoch": 1,
        "batch": 9,
        "loss": 76.91836547851562
    },
    {
        "epoch": 1,
        "batch": 10,
        "loss": 76.87849426269531
    },
    {
        "epoch": 1,
        "batch": 11,
        "loss": 69.16747283935547
    },
    {
        "epoch": 1,
        "batch": 12,
        "loss": 83.6258544921875
    },
    {
        "epoch": 1,
        "batch": 13,
        "loss": 64.2743148803711
    },
    {
        "epoch": 1,
        "batch": 14,
        "loss": 67.44383239746094
    },
    {
        "epoch": 1,
        "batch": 15,
        "loss": 68.2613525390625
    },
    {
        "epoch": 1,
        "batch": 16,
        "loss": 90.21388244628906
    },
    {
        "epoch": 1,
        "batch": 17,
        "loss": 75.73713684082031
    },
    {
        "epoch": 1,
        "batch": 18,
        "loss": 86.98283386230469
    },
    {
        "epoch": 1,
        "batch": 19,
        "loss": 63.66680908203125
    },
    {
        "epoch": 1,
        "batch": 20,
        "loss": 80.20713806152344
    },
    {
        "epoch": 1,
        "batch": 21,
        "loss": 81.66708374023438
    },
    {
        "epoch": 1,
        "batch": 22,
        "loss": 60.877349853515625
    },
    {
        "epoch": 1,
        "batch": 23,
        "loss": 76.13037872314453
    },
    {
        "epoch": 1,
        "batch": 24,
        "loss": 75.14207458496094
    },
    {
        "epoch": 1,
        "batch": 25,
        "loss": 88.13046264648438
    },
    {
        "epoch": 1,
        "batch": 26,
        "loss": 81.22206115722656
    },
    {
        "epoch": 1,
        "batch": 27,
        "loss": 79.26346588134766
    },
    {
        "epoch": 1,
        "batch": 28,
        "loss": 66.69380187988281
    },
    {
        "epoch": 1,
        "batch": 29,
        "loss": 88.03484344482422
    },
    {
        "epoch": 1,
        "batch": 30,
        "loss": 70.25756072998047
    },
    {
        "epoch": 1,
        "batch": 31,
        "loss": 79.7417221069336
    },
    {
        "epoch": 1,
        "batch": 32,
        "loss": 82.00879669189453
    },
    {
        "epoch": 1,
        "batch": 33,
        "loss": 73.14189147949219
    },
    {
        "epoch": 1,
        "batch": 34,
        "loss": 66.30815124511719
    },
    {
        "epoch": 1,
        "batch": 35,
        "loss": 92.75187683105469
    },
    {
        "epoch": 1,
        "batch": 36,
        "loss": 71.82047271728516
    },
    {
        "epoch": 1,
        "batch": 37,
        "loss": 72.90017700195312
    },
    {
        "epoch": 1,
        "batch": 38,
        "loss": 69.6419677734375
    },
    {
        "epoch": 1,
        "batch": 39,
        "loss": 79.60974884033203
    },
    {
        "epoch": 1,
        "batch": 40,
        "loss": 83.85643005371094
    },
    {
        "epoch": 1,
        "batch": 41,
        "loss": 63.21619415283203
    },
    {
        "epoch": 1,
        "batch": 42,
        "loss": 78.31989288330078
    },
    {
        "epoch": 1,
        "batch": 43,
        "loss": 70.53234100341797
    },
    {
        "epoch": 1,
        "batch": 44,
        "loss": 80.27870178222656
    },
    {
        "epoch": 1,
        "batch": 45,
        "loss": 71.58332824707031
    },
    {
        "epoch": 1,
        "batch": 46,
        "loss": 69.63419342041016
    },
    {
        "epoch": 1,
        "batch": 47,
        "loss": 76.02361297607422
    },
    {
        "epoch": 1,
        "batch": 48,
        "loss": 82.2841796875
    },
    {
        "epoch": 1,
        "batch": 49,
        "loss": 78.29560852050781
    },
    {
        "epoch": 1,
        "batch": 50,
        "loss": 80.56267547607422
    },
    {
        "epoch": 1,
        "batch": 51,
        "loss": 65.51197814941406
    },
    {
        "epoch": 1,
        "batch": 52,
        "loss": 61.48644256591797
    },
    {
        "epoch": 1,
        "batch": 53,
        "loss": 85.84974670410156
    },
    {
        "epoch": 1,
        "batch": 54,
        "loss": 67.61774444580078
    },
    {
        "epoch": 1,
        "batch": 55,
        "loss": 85.94652557373047
    },
    {
        "epoch": 1,
        "batch": 56,
        "loss": 72.43949890136719
    },
    {
        "epoch": 1,
        "batch": 57,
        "loss": 72.49581909179688
    },
    {
        "epoch": 1,
        "batch": 58,
        "loss": 67.69369506835938
    },
    {
        "epoch": 1,
        "batch": 59,
        "loss": 75.22874450683594
    },
    {
        "epoch": 1,
        "batch": 60,
        "loss": 74.53961181640625
    },
    {
        "epoch": 1,
        "batch": 61,
        "loss": 89.31463623046875
    },
    {
        "epoch": 1,
        "batch": 62,
        "loss": 76.32788848876953
    },
    {
        "epoch": 1,
        "batch": 63,
        "loss": 70.1224365234375
    },
    {
        "epoch": 1,
        "batch": 64,
        "loss": 76.52220153808594
    },
    {
        "epoch": 1,
        "batch": 65,
        "loss": 73.97142028808594
    },
    {
        "epoch": 1,
        "batch": 66,
        "loss": 72.62096405029297
    },
    {
        "epoch": 1,
        "batch": 67,
        "loss": 74.85389709472656
    },
    {
        "epoch": 1,
        "batch": 68,
        "loss": 90.057861328125
    },
    {
        "epoch": 1,
        "batch": 69,
        "loss": 70.99827575683594
    },
    {
        "epoch": 1,
        "batch": 70,
        "loss": 82.60133361816406
    },
    {
        "epoch": 1,
        "batch": 71,
        "loss": 70.4878158569336
    },
    {
        "epoch": 1,
        "batch": 72,
        "loss": 68.9007797241211
    },
    {
        "epoch": 1,
        "batch": 73,
        "loss": 72.34000396728516
    },
    {
        "epoch": 1,
        "batch": 74,
        "loss": 71.2413330078125
    },
    {
        "epoch": 1,
        "batch": 75,
        "loss": 71.5908432006836
    },
    {
        "epoch": 1,
        "batch": 76,
        "loss": 75.7930908203125
    },
    {
        "epoch": 1,
        "batch": 77,
        "loss": 79.77336120605469
    },
    {
        "epoch": 1,
        "batch": 78,
        "loss": 77.9276123046875
    },
    {
        "epoch": 1,
        "batch": 79,
        "loss": 69.64727020263672
    },
    {
        "epoch": 1,
        "batch": 80,
        "loss": 76.4941177368164
    },
    {
        "epoch": 1,
        "batch": 81,
        "loss": 84.34799194335938
    },
    {
        "epoch": 1,
        "batch": 82,
        "loss": 91.10906219482422
    },
    {
        "epoch": 1,
        "batch": 83,
        "loss": 77.99750518798828
    },
    {
        "epoch": 1,
        "batch": 84,
        "loss": 78.71703338623047
    },
    {
        "epoch": 1,
        "batch": 85,
        "loss": 74.59861755371094
    },
    {
        "epoch": 1,
        "batch": 86,
        "loss": 82.77520751953125
    },
    {
        "epoch": 1,
        "batch": 87,
        "loss": 88.39230346679688
    },
    {
        "epoch": 1,
        "batch": 88,
        "loss": 73.24111938476562
    },
    {
        "epoch": 1,
        "batch": 89,
        "loss": 73.85538482666016
    },
    {
        "epoch": 1,
        "batch": 90,
        "loss": 72.96170043945312
    },
    {
        "epoch": 1,
        "batch": 91,
        "loss": 82.87554931640625
    },
    {
        "epoch": 1,
        "batch": 92,
        "loss": 79.48222351074219
    },
    {
        "epoch": 1,
        "batch": 93,
        "loss": 81.44135284423828
    },
    {
        "epoch": 1,
        "batch": 94,
        "loss": 81.8904037475586
    },
    {
        "epoch": 1,
        "batch": 95,
        "loss": 84.38897705078125
    },
    {
        "epoch": 1,
        "batch": 96,
        "loss": 85.95524597167969
    },
    {
        "epoch": 1,
        "batch": 97,
        "loss": 76.60671997070312
    },
    {
        "epoch": 1,
        "batch": 98,
        "loss": 85.79732513427734
    },
    {
        "epoch": 1,
        "batch": 99,
        "loss": 69.40857696533203
    },
    {
        "epoch": 1,
        "batch": 100,
        "loss": 68.414794921875
    },
    {
        "epoch": 1,
        "batch": 101,
        "loss": 86.53607177734375
    },
    {
        "epoch": 1,
        "batch": 102,
        "loss": 75.42781066894531
    },
    {
        "epoch": 1,
        "batch": 103,
        "loss": 83.693359375
    },
    {
        "epoch": 1,
        "batch": 104,
        "loss": 69.44767761230469
    },
    {
        "epoch": 1,
        "batch": 105,
        "loss": 78.68927001953125
    },
    {
        "epoch": 1,
        "batch": 106,
        "loss": 79.31527709960938
    },
    {
        "epoch": 1,
        "batch": 107,
        "loss": 82.5486068725586
    },
    {
        "epoch": 1,
        "batch": 108,
        "loss": 70.07929229736328
    },
    {
        "epoch": 1,
        "batch": 109,
        "loss": 79.19390869140625
    },
    {
        "epoch": 1,
        "batch": 110,
        "loss": 72.82498168945312
    },
    {
        "epoch": 1,
        "batch": 111,
        "loss": 90.0760726928711
    },
    {
        "epoch": 1,
        "batch": 112,
        "loss": 70.65098571777344
    },
    {
        "epoch": 1,
        "batch": 113,
        "loss": 84.59847259521484
    },
    {
        "epoch": 1,
        "batch": 114,
        "loss": 68.28018188476562
    },
    {
        "epoch": 1,
        "batch": 115,
        "loss": 81.5471420288086
    },
    {
        "epoch": 1,
        "batch": 116,
        "loss": 75.93360900878906
    },
    {
        "epoch": 1,
        "batch": 117,
        "loss": 86.50720977783203
    },
    {
        "epoch": 1,
        "batch": 118,
        "loss": 83.94613647460938
    },
    {
        "epoch": 1,
        "batch": 119,
        "loss": 82.35130310058594
    },
    {
        "epoch": 1,
        "batch": 120,
        "loss": 72.50474548339844
    },
    {
        "epoch": 1,
        "batch": 121,
        "loss": 69.0772933959961
    },
    {
        "epoch": 1,
        "batch": 122,
        "loss": 86.51651763916016
    },
    {
        "epoch": 1,
        "batch": 123,
        "loss": 87.8099365234375
    },
    {
        "epoch": 1,
        "batch": 124,
        "loss": 78.97492218017578
    },
    {
        "epoch": 1,
        "batch": 125,
        "loss": 90.16844177246094
    },
    {
        "epoch": 1,
        "batch": 126,
        "loss": 77.85906982421875
    },
    {
        "epoch": 1,
        "batch": 127,
        "loss": 72.04006958007812
    },
    {
        "epoch": 1,
        "batch": 128,
        "loss": 84.05274963378906
    },
    {
        "epoch": 1,
        "batch": 129,
        "loss": 73.85125732421875
    },
    {
        "epoch": 1,
        "batch": 130,
        "loss": 87.49612426757812
    },
    {
        "epoch": 1,
        "batch": 131,
        "loss": 88.6116714477539
    },
    {
        "epoch": 1,
        "batch": 132,
        "loss": 78.33587646484375
    },
    {
        "epoch": 1,
        "batch": 133,
        "loss": 72.10009002685547
    },
    {
        "epoch": 1,
        "batch": 134,
        "loss": 78.31696319580078
    },
    {
        "epoch": 1,
        "batch": 135,
        "loss": 86.62068176269531
    },
    {
        "epoch": 1,
        "batch": 136,
        "loss": 88.26675415039062
    },
    {
        "epoch": 1,
        "batch": 137,
        "loss": 83.96138000488281
    },
    {
        "epoch": 1,
        "batch": 138,
        "loss": 71.48063659667969
    },
    {
        "epoch": 1,
        "batch": 139,
        "loss": 73.95307922363281
    },
    {
        "epoch": 1,
        "batch": 140,
        "loss": 87.6034164428711
    },
    {
        "epoch": 1,
        "batch": 141,
        "loss": 83.68620300292969
    },
    {
        "epoch": 1,
        "batch": 142,
        "loss": 85.02509307861328
    },
    {
        "epoch": 1,
        "batch": 143,
        "loss": 85.33317565917969
    },
    {
        "epoch": 1,
        "batch": 144,
        "loss": 94.9334487915039
    },
    {
        "epoch": 1,
        "batch": 145,
        "loss": 85.62794494628906
    },
    {
        "epoch": 1,
        "batch": 146,
        "loss": 81.58815002441406
    },
    {
        "epoch": 1,
        "batch": 147,
        "loss": 77.0574722290039
    },
    {
        "epoch": 1,
        "batch": 148,
        "loss": 79.29228973388672
    },
    {
        "epoch": 1,
        "batch": 149,
        "loss": 82.23457336425781
    },
    {
        "epoch": 1,
        "batch": 150,
        "loss": 69.9234848022461
    },
    {
        "epoch": 1,
        "batch": 151,
        "loss": 96.78108215332031
    },
    {
        "epoch": 1,
        "batch": 152,
        "loss": 80.83661651611328
    },
    {
        "epoch": 1,
        "batch": 153,
        "loss": 83.20440673828125
    },
    {
        "epoch": 1,
        "batch": 154,
        "loss": 90.12078857421875
    },
    {
        "epoch": 1,
        "batch": 155,
        "loss": 78.84819793701172
    },
    {
        "epoch": 1,
        "batch": 156,
        "loss": 83.0756607055664
    },
    {
        "epoch": 1,
        "batch": 157,
        "loss": 72.1237564086914
    },
    {
        "epoch": 1,
        "batch": 158,
        "loss": 79.61447143554688
    },
    {
        "epoch": 1,
        "batch": 159,
        "loss": 81.0181655883789
    },
    {
        "epoch": 1,
        "batch": 160,
        "loss": 89.00497436523438
    },
    {
        "epoch": 1,
        "batch": 161,
        "loss": 68.08610534667969
    },
    {
        "epoch": 1,
        "batch": 162,
        "loss": 69.15251922607422
    },
    {
        "epoch": 1,
        "batch": 163,
        "loss": 62.53596496582031
    },
    {
        "epoch": 1,
        "batch": 164,
        "loss": 89.1446533203125
    },
    {
        "epoch": 1,
        "batch": 165,
        "loss": 66.9371337890625
    },
    {
        "epoch": 1,
        "batch": 166,
        "loss": 78.99186706542969
    },
    {
        "epoch": 1,
        "batch": 167,
        "loss": 93.277099609375
    },
    {
        "epoch": 1,
        "batch": 168,
        "loss": 68.93006134033203
    },
    {
        "epoch": 1,
        "batch": 169,
        "loss": 82.48570251464844
    },
    {
        "epoch": 1,
        "batch": 170,
        "loss": 78.47120666503906
    },
    {
        "epoch": 1,
        "batch": 171,
        "loss": 84.06903076171875
    },
    {
        "epoch": 1,
        "batch": 172,
        "loss": 89.41941833496094
    },
    {
        "epoch": 1,
        "batch": 173,
        "loss": 86.68426513671875
    },
    {
        "epoch": 1,
        "batch": 174,
        "loss": 89.245849609375
    },
    {
        "epoch": 1,
        "batch": 175,
        "loss": 79.16966247558594
    },
    {
        "epoch": 1,
        "batch": 176,
        "loss": 86.53593444824219
    },
    {
        "epoch": 1,
        "batch": 177,
        "loss": 78.03242492675781
    },
    {
        "epoch": 1,
        "batch": 178,
        "loss": 78.56193542480469
    },
    {
        "epoch": 1,
        "batch": 179,
        "loss": 83.13938903808594
    },
    {
        "epoch": 1,
        "batch": 180,
        "loss": 79.02838134765625
    },
    {
        "epoch": 1,
        "batch": 181,
        "loss": 90.0777587890625
    },
    {
        "epoch": 1,
        "batch": 182,
        "loss": 78.66715240478516
    },
    {
        "epoch": 1,
        "batch": 183,
        "loss": 86.85882568359375
    },
    {
        "epoch": 1,
        "batch": 184,
        "loss": 84.78510284423828
    },
    {
        "epoch": 1,
        "batch": 185,
        "loss": 83.19155883789062
    },
    {
        "epoch": 1,
        "batch": 186,
        "loss": 75.27665710449219
    },
    {
        "epoch": 1,
        "batch": 187,
        "loss": 76.34068298339844
    },
    {
        "epoch": 1,
        "batch": 188,
        "loss": 78.0396957397461
    },
    {
        "epoch": 1,
        "batch": 189,
        "loss": 90.9571533203125
    },
    {
        "epoch": 1,
        "batch": 190,
        "loss": 100.18730163574219
    },
    {
        "epoch": 1,
        "batch": 191,
        "loss": 86.32015991210938
    },
    {
        "epoch": 1,
        "batch": 192,
        "loss": 92.64212036132812
    },
    {
        "epoch": 1,
        "batch": 193,
        "loss": 84.47195434570312
    },
    {
        "epoch": 1,
        "batch": 194,
        "loss": 86.6099624633789
    },
    {
        "epoch": 1,
        "batch": 195,
        "loss": 87.91099548339844
    },
    {
        "epoch": 1,
        "batch": 196,
        "loss": 88.99000549316406
    },
    {
        "epoch": 1,
        "batch": 197,
        "loss": 80.76146697998047
    },
    {
        "epoch": 1,
        "batch": 198,
        "loss": 75.794189453125
    },
    {
        "epoch": 1,
        "batch": 199,
        "loss": 84.64972686767578
    },
    {
        "epoch": 1,
        "batch": 200,
        "loss": 86.58619689941406
    },
    {
        "epoch": 1,
        "batch": 201,
        "loss": 76.25315856933594
    },
    {
        "epoch": 1,
        "batch": 202,
        "loss": 73.36839294433594
    },
    {
        "epoch": 1,
        "batch": 203,
        "loss": 82.80706787109375
    },
    {
        "epoch": 1,
        "batch": 204,
        "loss": 78.36935424804688
    },
    {
        "epoch": 1,
        "batch": 205,
        "loss": 37.176944732666016
    },
    {
        "epoch": 2,
        "batch": 0,
        "loss": 81.05524444580078
    },
    {
        "epoch": 2,
        "batch": 1,
        "loss": 83.55572509765625
    },
    {
        "epoch": 2,
        "batch": 2,
        "loss": 76.61238098144531
    },
    {
        "epoch": 2,
        "batch": 3,
        "loss": 74.73858642578125
    },
    {
        "epoch": 2,
        "batch": 4,
        "loss": 99.71177673339844
    },
    {
        "epoch": 2,
        "batch": 5,
        "loss": 76.90243530273438
    },
    {
        "epoch": 2,
        "batch": 6,
        "loss": 105.45829010009766
    },
    {
        "epoch": 2,
        "batch": 7,
        "loss": 88.43338775634766
    },
    {
        "epoch": 2,
        "batch": 8,
        "loss": 82.94454193115234
    },
    {
        "epoch": 2,
        "batch": 9,
        "loss": 85.39708709716797
    },
    {
        "epoch": 2,
        "batch": 10,
        "loss": 81.61906433105469
    },
    {
        "epoch": 2,
        "batch": 11,
        "loss": 72.47391510009766
    },
    {
        "epoch": 2,
        "batch": 12,
        "loss": 77.64385986328125
    },
    {
        "epoch": 2,
        "batch": 13,
        "loss": 84.41098022460938
    },
    {
        "epoch": 2,
        "batch": 14,
        "loss": 73.36074829101562
    },
    {
        "epoch": 2,
        "batch": 15,
        "loss": 82.95711517333984
    },
    {
        "epoch": 2,
        "batch": 16,
        "loss": 86.82494354248047
    },
    {
        "epoch": 2,
        "batch": 17,
        "loss": 86.61228942871094
    },
    {
        "epoch": 2,
        "batch": 18,
        "loss": 83.39189147949219
    },
    {
        "epoch": 2,
        "batch": 19,
        "loss": 83.40084838867188
    },
    {
        "epoch": 2,
        "batch": 20,
        "loss": 90.08595275878906
    },
    {
        "epoch": 2,
        "batch": 21,
        "loss": 72.317138671875
    },
    {
        "epoch": 2,
        "batch": 22,
        "loss": 79.95991516113281
    },
    {
        "epoch": 2,
        "batch": 23,
        "loss": 84.99820709228516
    },
    {
        "epoch": 2,
        "batch": 24,
        "loss": 71.86058044433594
    },
    {
        "epoch": 2,
        "batch": 25,
        "loss": 70.68690490722656
    },
    {
        "epoch": 2,
        "batch": 26,
        "loss": 91.65908813476562
    },
    {
        "epoch": 2,
        "batch": 27,
        "loss": 88.03031921386719
    },
    {
        "epoch": 2,
        "batch": 28,
        "loss": 90.63618469238281
    },
    {
        "epoch": 2,
        "batch": 29,
        "loss": 80.5794448852539
    },
    {
        "epoch": 2,
        "batch": 30,
        "loss": 89.15924072265625
    },
    {
        "epoch": 2,
        "batch": 31,
        "loss": 76.57396697998047
    },
    {
        "epoch": 2,
        "batch": 32,
        "loss": 78.44590759277344
    },
    {
        "epoch": 2,
        "batch": 33,
        "loss": 74.4275894165039
    },
    {
        "epoch": 2,
        "batch": 34,
        "loss": 94.70689392089844
    },
    {
        "epoch": 2,
        "batch": 35,
        "loss": 101.32534790039062
    },
    {
        "epoch": 2,
        "batch": 36,
        "loss": 95.02130126953125
    },
    {
        "epoch": 2,
        "batch": 37,
        "loss": 81.16133117675781
    },
    {
        "epoch": 2,
        "batch": 38,
        "loss": 96.07555389404297
    },
    {
        "epoch": 2,
        "batch": 39,
        "loss": 82.9027328491211
    },
    {
        "epoch": 2,
        "batch": 40,
        "loss": 77.22457122802734
    },
    {
        "epoch": 2,
        "batch": 41,
        "loss": 78.12383270263672
    },
    {
        "epoch": 2,
        "batch": 42,
        "loss": 79.39798736572266
    },
    {
        "epoch": 2,
        "batch": 43,
        "loss": 81.08721160888672
    },
    {
        "epoch": 2,
        "batch": 44,
        "loss": 74.50869750976562
    },
    {
        "epoch": 2,
        "batch": 45,
        "loss": 91.85628509521484
    },
    {
        "epoch": 2,
        "batch": 46,
        "loss": 85.61134338378906
    },
    {
        "epoch": 2,
        "batch": 47,
        "loss": 75.68079376220703
    },
    {
        "epoch": 2,
        "batch": 48,
        "loss": 75.63695526123047
    },
    {
        "epoch": 2,
        "batch": 49,
        "loss": 70.21900939941406
    },
    {
        "epoch": 2,
        "batch": 50,
        "loss": 83.86038208007812
    },
    {
        "epoch": 2,
        "batch": 51,
        "loss": 101.59135437011719
    },
    {
        "epoch": 2,
        "batch": 52,
        "loss": 86.89777374267578
    },
    {
        "epoch": 2,
        "batch": 53,
        "loss": 80.31697845458984
    },
    {
        "epoch": 2,
        "batch": 54,
        "loss": 100.55406188964844
    },
    {
        "epoch": 2,
        "batch": 55,
        "loss": 91.27392578125
    },
    {
        "epoch": 2,
        "batch": 56,
        "loss": 75.35604095458984
    },
    {
        "epoch": 2,
        "batch": 57,
        "loss": 69.1299057006836
    },
    {
        "epoch": 2,
        "batch": 58,
        "loss": 90.54705047607422
    },
    {
        "epoch": 2,
        "batch": 59,
        "loss": 90.53504943847656
    },
    {
        "epoch": 2,
        "batch": 60,
        "loss": 91.17710876464844
    },
    {
        "epoch": 2,
        "batch": 61,
        "loss": 88.81027221679688
    },
    {
        "epoch": 2,
        "batch": 62,
        "loss": 78.36749267578125
    },
    {
        "epoch": 2,
        "batch": 63,
        "loss": 88.54888916015625
    },
    {
        "epoch": 2,
        "batch": 64,
        "loss": 78.17147827148438
    },
    {
        "epoch": 2,
        "batch": 65,
        "loss": 72.99896240234375
    },
    {
        "epoch": 2,
        "batch": 66,
        "loss": 79.26282501220703
    },
    {
        "epoch": 2,
        "batch": 67,
        "loss": 85.97535705566406
    },
    {
        "epoch": 2,
        "batch": 68,
        "loss": 71.48928833007812
    },
    {
        "epoch": 2,
        "batch": 69,
        "loss": 81.95560455322266
    },
    {
        "epoch": 2,
        "batch": 70,
        "loss": 74.1052017211914
    },
    {
        "epoch": 2,
        "batch": 71,
        "loss": 85.90058135986328
    },
    {
        "epoch": 2,
        "batch": 72,
        "loss": 79.64546203613281
    },
    {
        "epoch": 2,
        "batch": 73,
        "loss": 84.38520812988281
    },
    {
        "epoch": 2,
        "batch": 74,
        "loss": 93.11730194091797
    },
    {
        "epoch": 2,
        "batch": 75,
        "loss": 92.32014465332031
    },
    {
        "epoch": 2,
        "batch": 76,
        "loss": 98.94499206542969
    },
    {
        "epoch": 2,
        "batch": 77,
        "loss": 76.4979476928711
    },
    {
        "epoch": 2,
        "batch": 78,
        "loss": 99.74092864990234
    },
    {
        "epoch": 2,
        "batch": 79,
        "loss": 93.13951873779297
    },
    {
        "epoch": 2,
        "batch": 80,
        "loss": 88.5545425415039
    },
    {
        "epoch": 2,
        "batch": 81,
        "loss": 75.28839874267578
    },
    {
        "epoch": 2,
        "batch": 82,
        "loss": 86.38782501220703
    },
    {
        "epoch": 2,
        "batch": 83,
        "loss": 87.59236907958984
    },
    {
        "epoch": 2,
        "batch": 84,
        "loss": 92.94942474365234
    },
    {
        "epoch": 2,
        "batch": 85,
        "loss": 90.52729797363281
    },
    {
        "epoch": 2,
        "batch": 86,
        "loss": 102.78741455078125
    },
    {
        "epoch": 2,
        "batch": 87,
        "loss": 86.64939880371094
    },
    {
        "epoch": 2,
        "batch": 88,
        "loss": 73.93428802490234
    },
    {
        "epoch": 2,
        "batch": 89,
        "loss": 84.19346618652344
    },
    {
        "epoch": 2,
        "batch": 90,
        "loss": 79.81849670410156
    },
    {
        "epoch": 2,
        "batch": 91,
        "loss": 76.52066040039062
    },
    {
        "epoch": 2,
        "batch": 92,
        "loss": 72.127197265625
    },
    {
        "epoch": 2,
        "batch": 93,
        "loss": 87.21936798095703
    },
    {
        "epoch": 2,
        "batch": 94,
        "loss": 88.93987274169922
    },
    {
        "epoch": 2,
        "batch": 95,
        "loss": 97.11366271972656
    },
    {
        "epoch": 2,
        "batch": 96,
        "loss": 79.89946746826172
    },
    {
        "epoch": 2,
        "batch": 97,
        "loss": 84.46198272705078
    },
    {
        "epoch": 2,
        "batch": 98,
        "loss": 85.73428344726562
    },
    {
        "epoch": 2,
        "batch": 99,
        "loss": 94.46647644042969
    },
    {
        "epoch": 2,
        "batch": 100,
        "loss": 83.42762756347656
    },
    {
        "epoch": 2,
        "batch": 101,
        "loss": 71.30550384521484
    },
    {
        "epoch": 2,
        "batch": 102,
        "loss": 87.86279296875
    },
    {
        "epoch": 2,
        "batch": 103,
        "loss": 80.81389617919922
    },
    {
        "epoch": 2,
        "batch": 104,
        "loss": 94.98432922363281
    },
    {
        "epoch": 2,
        "batch": 105,
        "loss": 84.47549438476562
    },
    {
        "epoch": 2,
        "batch": 106,
        "loss": 93.16842651367188
    },
    {
        "epoch": 2,
        "batch": 107,
        "loss": 85.93888854980469
    },
    {
        "epoch": 2,
        "batch": 108,
        "loss": 85.94001007080078
    },
    {
        "epoch": 2,
        "batch": 109,
        "loss": 92.02521514892578
    },
    {
        "epoch": 2,
        "batch": 110,
        "loss": 84.06661987304688
    },
    {
        "epoch": 2,
        "batch": 111,
        "loss": 93.87306213378906
    },
    {
        "epoch": 2,
        "batch": 112,
        "loss": 87.75373077392578
    },
    {
        "epoch": 2,
        "batch": 113,
        "loss": 93.90034484863281
    },
    {
        "epoch": 2,
        "batch": 114,
        "loss": 91.66400146484375
    },
    {
        "epoch": 2,
        "batch": 115,
        "loss": 84.88664245605469
    },
    {
        "epoch": 2,
        "batch": 116,
        "loss": 90.39352416992188
    },
    {
        "epoch": 2,
        "batch": 117,
        "loss": 86.4595947265625
    },
    {
        "epoch": 2,
        "batch": 118,
        "loss": 79.17306518554688
    },
    {
        "epoch": 2,
        "batch": 119,
        "loss": 93.13370513916016
    },
    {
        "epoch": 2,
        "batch": 120,
        "loss": 85.23225402832031
    },
    {
        "epoch": 2,
        "batch": 121,
        "loss": 88.66899108886719
    },
    {
        "epoch": 2,
        "batch": 122,
        "loss": 86.22386169433594
    },
    {
        "epoch": 2,
        "batch": 123,
        "loss": 80.7792739868164
    },
    {
        "epoch": 2,
        "batch": 124,
        "loss": 85.06891632080078
    },
    {
        "epoch": 2,
        "batch": 125,
        "loss": 87.2046127319336
    },
    {
        "epoch": 2,
        "batch": 126,
        "loss": 88.5291519165039
    },
    {
        "epoch": 2,
        "batch": 127,
        "loss": 93.8729019165039
    },
    {
        "epoch": 2,
        "batch": 128,
        "loss": 89.97471618652344
    },
    {
        "epoch": 2,
        "batch": 129,
        "loss": 73.49192810058594
    },
    {
        "epoch": 2,
        "batch": 130,
        "loss": 80.5829086303711
    },
    {
        "epoch": 2,
        "batch": 131,
        "loss": 94.31159973144531
    },
    {
        "epoch": 2,
        "batch": 132,
        "loss": 102.22434997558594
    },
    {
        "epoch": 2,
        "batch": 133,
        "loss": 85.4981460571289
    },
    {
        "epoch": 2,
        "batch": 134,
        "loss": 87.24615478515625
    },
    {
        "epoch": 2,
        "batch": 135,
        "loss": 92.27754211425781
    },
    {
        "epoch": 2,
        "batch": 136,
        "loss": 98.51728820800781
    },
    {
        "epoch": 2,
        "batch": 137,
        "loss": 77.7614517211914
    },
    {
        "epoch": 2,
        "batch": 138,
        "loss": 74.14102935791016
    },
    {
        "epoch": 2,
        "batch": 139,
        "loss": 77.35530090332031
    },
    {
        "epoch": 2,
        "batch": 140,
        "loss": 84.87418365478516
    },
    {
        "epoch": 2,
        "batch": 141,
        "loss": 80.12545776367188
    },
    {
        "epoch": 2,
        "batch": 142,
        "loss": 79.35613250732422
    },
    {
        "epoch": 2,
        "batch": 143,
        "loss": 85.96368408203125
    },
    {
        "epoch": 2,
        "batch": 144,
        "loss": 90.41980743408203
    },
    {
        "epoch": 2,
        "batch": 145,
        "loss": 91.58584594726562
    },
    {
        "epoch": 2,
        "batch": 146,
        "loss": 83.61642456054688
    },
    {
        "epoch": 2,
        "batch": 147,
        "loss": 85.44281768798828
    },
    {
        "epoch": 2,
        "batch": 148,
        "loss": 90.14519500732422
    },
    {
        "epoch": 2,
        "batch": 149,
        "loss": 91.46450805664062
    },
    {
        "epoch": 2,
        "batch": 150,
        "loss": 87.44788360595703
    },
    {
        "epoch": 2,
        "batch": 151,
        "loss": 89.92599487304688
    },
    {
        "epoch": 2,
        "batch": 152,
        "loss": 86.27696228027344
    },
    {
        "epoch": 2,
        "batch": 153,
        "loss": 84.81632995605469
    },
    {
        "epoch": 2,
        "batch": 154,
        "loss": 77.3714599609375
    },
    {
        "epoch": 2,
        "batch": 155,
        "loss": 92.93777465820312
    },
    {
        "epoch": 2,
        "batch": 156,
        "loss": 85.36219787597656
    },
    {
        "epoch": 2,
        "batch": 157,
        "loss": 87.89971923828125
    },
    {
        "epoch": 2,
        "batch": 158,
        "loss": 84.06428527832031
    },
    {
        "epoch": 2,
        "batch": 159,
        "loss": 84.97384643554688
    },
    {
        "epoch": 2,
        "batch": 160,
        "loss": 84.14195251464844
    },
    {
        "epoch": 2,
        "batch": 161,
        "loss": 87.44429016113281
    },
    {
        "epoch": 2,
        "batch": 162,
        "loss": 75.59036254882812
    },
    {
        "epoch": 2,
        "batch": 163,
        "loss": 99.17936706542969
    },
    {
        "epoch": 2,
        "batch": 164,
        "loss": 101.38255310058594
    },
    {
        "epoch": 2,
        "batch": 165,
        "loss": 80.28076171875
    },
    {
        "epoch": 2,
        "batch": 166,
        "loss": 80.00450897216797
    },
    {
        "epoch": 2,
        "batch": 167,
        "loss": 86.39321899414062
    },
    {
        "epoch": 2,
        "batch": 168,
        "loss": 81.64642333984375
    },
    {
        "epoch": 2,
        "batch": 169,
        "loss": 93.04991912841797
    },
    {
        "epoch": 2,
        "batch": 170,
        "loss": 85.18672180175781
    },
    {
        "epoch": 2,
        "batch": 171,
        "loss": 78.8260726928711
    },
    {
        "epoch": 2,
        "batch": 172,
        "loss": 98.02978515625
    },
    {
        "epoch": 2,
        "batch": 173,
        "loss": 88.25345611572266
    },
    {
        "epoch": 2,
        "batch": 174,
        "loss": 86.55204772949219
    },
    {
        "epoch": 2,
        "batch": 175,
        "loss": 94.26042938232422
    },
    {
        "epoch": 2,
        "batch": 176,
        "loss": 78.7160415649414
    },
    {
        "epoch": 2,
        "batch": 177,
        "loss": 90.41162109375
    },
    {
        "epoch": 2,
        "batch": 178,
        "loss": 83.8953857421875
    },
    {
        "epoch": 2,
        "batch": 179,
        "loss": 85.58988952636719
    },
    {
        "epoch": 2,
        "batch": 180,
        "loss": 92.84207153320312
    },
    {
        "epoch": 2,
        "batch": 181,
        "loss": 87.1994857788086
    },
    {
        "epoch": 2,
        "batch": 182,
        "loss": 79.89047241210938
    },
    {
        "epoch": 2,
        "batch": 183,
        "loss": 90.21951293945312
    },
    {
        "epoch": 2,
        "batch": 184,
        "loss": 96.3699951171875
    },
    {
        "epoch": 2,
        "batch": 185,
        "loss": 93.970703125
    },
    {
        "epoch": 2,
        "batch": 186,
        "loss": 78.51829528808594
    },
    {
        "epoch": 2,
        "batch": 187,
        "loss": 83.77455139160156
    },
    {
        "epoch": 2,
        "batch": 188,
        "loss": 96.43758392333984
    },
    {
        "epoch": 2,
        "batch": 189,
        "loss": 84.70182800292969
    },
    {
        "epoch": 2,
        "batch": 190,
        "loss": 75.73998260498047
    },
    {
        "epoch": 2,
        "batch": 191,
        "loss": 90.41456604003906
    },
    {
        "epoch": 2,
        "batch": 192,
        "loss": 85.13629913330078
    },
    {
        "epoch": 2,
        "batch": 193,
        "loss": 78.9089126586914
    },
    {
        "epoch": 2,
        "batch": 194,
        "loss": 84.7581558227539
    },
    {
        "epoch": 2,
        "batch": 195,
        "loss": 86.34190368652344
    },
    {
        "epoch": 2,
        "batch": 196,
        "loss": 87.30853271484375
    },
    {
        "epoch": 2,
        "batch": 197,
        "loss": 83.27222442626953
    },
    {
        "epoch": 2,
        "batch": 198,
        "loss": 91.19952392578125
    },
    {
        "epoch": 2,
        "batch": 199,
        "loss": 102.68991088867188
    },
    {
        "epoch": 2,
        "batch": 200,
        "loss": 83.72270202636719
    },
    {
        "epoch": 2,
        "batch": 201,
        "loss": 90.9786148071289
    },
    {
        "epoch": 2,
        "batch": 202,
        "loss": 85.46257781982422
    },
    {
        "epoch": 2,
        "batch": 203,
        "loss": 86.62784576416016
    },
    {
        "epoch": 2,
        "batch": 204,
        "loss": 92.9019775390625
    },
    {
        "epoch": 2,
        "batch": 205,
        "loss": 34.193450927734375
    },
    {
        "epoch": 3,
        "batch": 0,
        "loss": 88.56277465820312
    },
    {
        "epoch": 3,
        "batch": 1,
        "loss": 82.44304656982422
    },
    {
        "epoch": 3,
        "batch": 2,
        "loss": 90.74909973144531
    },
    {
        "epoch": 3,
        "batch": 3,
        "loss": 93.10948944091797
    },
    {
        "epoch": 3,
        "batch": 4,
        "loss": 78.75236511230469
    },
    {
        "epoch": 3,
        "batch": 5,
        "loss": 86.823486328125
    },
    {
        "epoch": 3,
        "batch": 6,
        "loss": 97.12568664550781
    },
    {
        "epoch": 3,
        "batch": 7,
        "loss": 95.11621856689453
    },
    {
        "epoch": 3,
        "batch": 8,
        "loss": 73.7942886352539
    },
    {
        "epoch": 3,
        "batch": 9,
        "loss": 80.53334045410156
    },
    {
        "epoch": 3,
        "batch": 10,
        "loss": 82.34197998046875
    },
    {
        "epoch": 3,
        "batch": 11,
        "loss": 80.25934600830078
    },
    {
        "epoch": 3,
        "batch": 12,
        "loss": 84.94033813476562
    },
    {
        "epoch": 3,
        "batch": 13,
        "loss": 84.81673431396484
    },
    {
        "epoch": 3,
        "batch": 14,
        "loss": 93.66192626953125
    },
    {
        "epoch": 3,
        "batch": 15,
        "loss": 81.88189697265625
    },
    {
        "epoch": 3,
        "batch": 16,
        "loss": 82.50555419921875
    },
    {
        "epoch": 3,
        "batch": 17,
        "loss": 103.16288757324219
    },
    {
        "epoch": 3,
        "batch": 18,
        "loss": 82.31986999511719
    },
    {
        "epoch": 3,
        "batch": 19,
        "loss": 86.41810607910156
    },
    {
        "epoch": 3,
        "batch": 20,
        "loss": 97.06257629394531
    },
    {
        "epoch": 3,
        "batch": 21,
        "loss": 99.74627685546875
    },
    {
        "epoch": 3,
        "batch": 22,
        "loss": 86.23883056640625
    },
    {
        "epoch": 3,
        "batch": 23,
        "loss": 103.77745056152344
    },
    {
        "epoch": 3,
        "batch": 24,
        "loss": 96.06912231445312
    },
    {
        "epoch": 3,
        "batch": 25,
        "loss": 98.02838897705078
    },
    {
        "epoch": 3,
        "batch": 26,
        "loss": 100.43128967285156
    },
    {
        "epoch": 3,
        "batch": 27,
        "loss": 84.01097106933594
    },
    {
        "epoch": 3,
        "batch": 28,
        "loss": 70.66675567626953
    },
    {
        "epoch": 3,
        "batch": 29,
        "loss": 95.70063781738281
    },
    {
        "epoch": 3,
        "batch": 30,
        "loss": 74.66991424560547
    },
    {
        "epoch": 3,
        "batch": 31,
        "loss": 90.3989486694336
    },
    {
        "epoch": 3,
        "batch": 32,
        "loss": 80.9390640258789
    },
    {
        "epoch": 3,
        "batch": 33,
        "loss": 84.7142562866211
    },
    {
        "epoch": 3,
        "batch": 34,
        "loss": 74.75236511230469
    },
    {
        "epoch": 3,
        "batch": 35,
        "loss": 82.81947326660156
    },
    {
        "epoch": 3,
        "batch": 36,
        "loss": 95.3454360961914
    },
    {
        "epoch": 3,
        "batch": 37,
        "loss": 84.17179870605469
    },
    {
        "epoch": 3,
        "batch": 38,
        "loss": 88.84837341308594
    },
    {
        "epoch": 3,
        "batch": 39,
        "loss": 92.65359497070312
    },
    {
        "epoch": 3,
        "batch": 40,
        "loss": 88.31678009033203
    },
    {
        "epoch": 3,
        "batch": 41,
        "loss": 75.43916320800781
    },
    {
        "epoch": 3,
        "batch": 42,
        "loss": 81.18816375732422
    },
    {
        "epoch": 3,
        "batch": 43,
        "loss": 79.53948974609375
    },
    {
        "epoch": 3,
        "batch": 44,
        "loss": 88.05496978759766
    },
    {
        "epoch": 3,
        "batch": 45,
        "loss": 92.60881042480469
    },
    {
        "epoch": 3,
        "batch": 46,
        "loss": 88.8948974609375
    },
    {
        "epoch": 3,
        "batch": 47,
        "loss": 73.49779510498047
    },
    {
        "epoch": 3,
        "batch": 48,
        "loss": 90.58545684814453
    },
    {
        "epoch": 3,
        "batch": 49,
        "loss": 84.5814208984375
    },
    {
        "epoch": 3,
        "batch": 50,
        "loss": 88.8679428100586
    },
    {
        "epoch": 3,
        "batch": 51,
        "loss": 95.3497314453125
    },
    {
        "epoch": 3,
        "batch": 52,
        "loss": 89.31121826171875
    },
    {
        "epoch": 3,
        "batch": 53,
        "loss": 82.68868255615234
    },
    {
        "epoch": 3,
        "batch": 54,
        "loss": 87.68517303466797
    },
    {
        "epoch": 3,
        "batch": 55,
        "loss": 91.21440124511719
    },
    {
        "epoch": 3,
        "batch": 56,
        "loss": 80.88316345214844
    },
    {
        "epoch": 3,
        "batch": 57,
        "loss": 87.9197998046875
    },
    {
        "epoch": 3,
        "batch": 58,
        "loss": 95.68290710449219
    },
    {
        "epoch": 3,
        "batch": 59,
        "loss": 85.2643814086914
    },
    {
        "epoch": 3,
        "batch": 60,
        "loss": 88.28929901123047
    },
    {
        "epoch": 3,
        "batch": 61,
        "loss": 79.86076354980469
    },
    {
        "epoch": 3,
        "batch": 62,
        "loss": 97.16798400878906
    },
    {
        "epoch": 3,
        "batch": 63,
        "loss": 82.65399169921875
    },
    {
        "epoch": 3,
        "batch": 64,
        "loss": 83.86030578613281
    },
    {
        "epoch": 3,
        "batch": 65,
        "loss": 88.7850570678711
    },
    {
        "epoch": 3,
        "batch": 66,
        "loss": 84.374755859375
    },
    {
        "epoch": 3,
        "batch": 67,
        "loss": 80.3648681640625
    },
    {
        "epoch": 3,
        "batch": 68,
        "loss": 85.79100036621094
    },
    {
        "epoch": 3,
        "batch": 69,
        "loss": 91.09068298339844
    },
    {
        "epoch": 3,
        "batch": 70,
        "loss": 87.9251708984375
    },
    {
        "epoch": 3,
        "batch": 71,
        "loss": 88.38400268554688
    },
    {
        "epoch": 3,
        "batch": 72,
        "loss": 88.01163482666016
    },
    {
        "epoch": 3,
        "batch": 73,
        "loss": 90.28401184082031
    },
    {
        "epoch": 3,
        "batch": 74,
        "loss": 96.18383026123047
    },
    {
        "epoch": 3,
        "batch": 75,
        "loss": 83.06765747070312
    },
    {
        "epoch": 3,
        "batch": 76,
        "loss": 73.78206634521484
    },
    {
        "epoch": 3,
        "batch": 77,
        "loss": 89.75408935546875
    },
    {
        "epoch": 3,
        "batch": 78,
        "loss": 98.37081909179688
    },
    {
        "epoch": 3,
        "batch": 79,
        "loss": 91.86930847167969
    },
    {
        "epoch": 3,
        "batch": 80,
        "loss": 83.84796905517578
    },
    {
        "epoch": 3,
        "batch": 81,
        "loss": 89.35953521728516
    },
    {
        "epoch": 3,
        "batch": 82,
        "loss": 92.59991455078125
    },
    {
        "epoch": 3,
        "batch": 83,
        "loss": 82.36253356933594
    },
    {
        "epoch": 3,
        "batch": 84,
        "loss": 82.89083099365234
    },
    {
        "epoch": 3,
        "batch": 85,
        "loss": 98.18387603759766
    },
    {
        "epoch": 3,
        "batch": 86,
        "loss": 87.67449188232422
    },
    {
        "epoch": 3,
        "batch": 87,
        "loss": 79.8120346069336
    },
    {
        "epoch": 3,
        "batch": 88,
        "loss": 88.13500213623047
    },
    {
        "epoch": 3,
        "batch": 89,
        "loss": 79.98233032226562
    },
    {
        "epoch": 3,
        "batch": 90,
        "loss": 85.41497802734375
    },
    {
        "epoch": 3,
        "batch": 91,
        "loss": 79.50355529785156
    },
    {
        "epoch": 3,
        "batch": 92,
        "loss": 91.84346771240234
    },
    {
        "epoch": 3,
        "batch": 93,
        "loss": 90.84761047363281
    },
    {
        "epoch": 3,
        "batch": 94,
        "loss": 78.15216064453125
    },
    {
        "epoch": 3,
        "batch": 95,
        "loss": 89.58563232421875
    },
    {
        "epoch": 3,
        "batch": 96,
        "loss": 97.03298950195312
    },
    {
        "epoch": 3,
        "batch": 97,
        "loss": 85.22528076171875
    },
    {
        "epoch": 3,
        "batch": 98,
        "loss": 83.89730072021484
    },
    {
        "epoch": 3,
        "batch": 99,
        "loss": 81.95045471191406
    },
    {
        "epoch": 3,
        "batch": 100,
        "loss": 93.39945983886719
    },
    {
        "epoch": 3,
        "batch": 101,
        "loss": 95.08456420898438
    },
    {
        "epoch": 3,
        "batch": 102,
        "loss": 92.61430358886719
    },
    {
        "epoch": 3,
        "batch": 103,
        "loss": 86.72850036621094
    },
    {
        "epoch": 3,
        "batch": 104,
        "loss": 93.14543151855469
    },
    {
        "epoch": 3,
        "batch": 105,
        "loss": 86.71661376953125
    },
    {
        "epoch": 3,
        "batch": 106,
        "loss": 91.70162200927734
    },
    {
        "epoch": 3,
        "batch": 107,
        "loss": 93.68473815917969
    },
    {
        "epoch": 3,
        "batch": 108,
        "loss": 84.41506958007812
    },
    {
        "epoch": 3,
        "batch": 109,
        "loss": 89.18914031982422
    },
    {
        "epoch": 3,
        "batch": 110,
        "loss": 83.7627944946289
    },
    {
        "epoch": 3,
        "batch": 111,
        "loss": 91.38519287109375
    },
    {
        "epoch": 3,
        "batch": 112,
        "loss": 79.28343200683594
    },
    {
        "epoch": 3,
        "batch": 113,
        "loss": 101.34080505371094
    },
    {
        "epoch": 3,
        "batch": 114,
        "loss": 92.14413452148438
    },
    {
        "epoch": 3,
        "batch": 115,
        "loss": 99.84725189208984
    },
    {
        "epoch": 3,
        "batch": 116,
        "loss": 87.13168334960938
    },
    {
        "epoch": 3,
        "batch": 117,
        "loss": 81.87185668945312
    },
    {
        "epoch": 3,
        "batch": 118,
        "loss": 87.25830078125
    },
    {
        "epoch": 3,
        "batch": 119,
        "loss": 83.17871856689453
    },
    {
        "epoch": 3,
        "batch": 120,
        "loss": 86.96204376220703
    },
    {
        "epoch": 3,
        "batch": 121,
        "loss": 81.05821228027344
    },
    {
        "epoch": 3,
        "batch": 122,
        "loss": 98.3748550415039
    },
    {
        "epoch": 3,
        "batch": 123,
        "loss": 86.61553192138672
    },
    {
        "epoch": 3,
        "batch": 124,
        "loss": 84.3075942993164
    },
    {
        "epoch": 3,
        "batch": 125,
        "loss": 78.41673278808594
    },
    {
        "epoch": 3,
        "batch": 126,
        "loss": 101.63834381103516
    },
    {
        "epoch": 3,
        "batch": 127,
        "loss": 80.17296600341797
    },
    {
        "epoch": 3,
        "batch": 128,
        "loss": 101.59619140625
    },
    {
        "epoch": 3,
        "batch": 129,
        "loss": 83.49395751953125
    },
    {
        "epoch": 3,
        "batch": 130,
        "loss": 91.83891296386719
    },
    {
        "epoch": 3,
        "batch": 131,
        "loss": 87.57270812988281
    },
    {
        "epoch": 3,
        "batch": 132,
        "loss": 76.18724060058594
    },
    {
        "epoch": 3,
        "batch": 133,
        "loss": 97.90625762939453
    },
    {
        "epoch": 3,
        "batch": 134,
        "loss": 88.7085952758789
    },
    {
        "epoch": 3,
        "batch": 135,
        "loss": 91.46278381347656
    },
    {
        "epoch": 3,
        "batch": 136,
        "loss": 99.95092010498047
    },
    {
        "epoch": 3,
        "batch": 137,
        "loss": 98.68267822265625
    },
    {
        "epoch": 3,
        "batch": 138,
        "loss": 83.71710205078125
    },
    {
        "epoch": 3,
        "batch": 139,
        "loss": 87.70690155029297
    },
    {
        "epoch": 3,
        "batch": 140,
        "loss": 80.63636016845703
    },
    {
        "epoch": 3,
        "batch": 141,
        "loss": 80.97837829589844
    },
    {
        "epoch": 3,
        "batch": 142,
        "loss": 86.26496124267578
    },
    {
        "epoch": 3,
        "batch": 143,
        "loss": 83.24089813232422
    },
    {
        "epoch": 3,
        "batch": 144,
        "loss": 79.73213958740234
    },
    {
        "epoch": 3,
        "batch": 145,
        "loss": 87.32747650146484
    },
    {
        "epoch": 3,
        "batch": 146,
        "loss": 92.88702392578125
    },
    {
        "epoch": 3,
        "batch": 147,
        "loss": 84.41947174072266
    },
    {
        "epoch": 3,
        "batch": 148,
        "loss": 88.4499740600586
    },
    {
        "epoch": 3,
        "batch": 149,
        "loss": 91.78466796875
    },
    {
        "epoch": 3,
        "batch": 150,
        "loss": 88.440185546875
    },
    {
        "epoch": 3,
        "batch": 151,
        "loss": 97.70947265625
    },
    {
        "epoch": 3,
        "batch": 152,
        "loss": 97.24545288085938
    },
    {
        "epoch": 3,
        "batch": 153,
        "loss": 86.84342193603516
    },
    {
        "epoch": 3,
        "batch": 154,
        "loss": 87.2454833984375
    },
    {
        "epoch": 3,
        "batch": 155,
        "loss": 94.69248962402344
    },
    {
        "epoch": 3,
        "batch": 156,
        "loss": 93.50570678710938
    },
    {
        "epoch": 3,
        "batch": 157,
        "loss": 86.20357513427734
    },
    {
        "epoch": 3,
        "batch": 158,
        "loss": 98.24613952636719
    },
    {
        "epoch": 3,
        "batch": 159,
        "loss": 80.9254379272461
    },
    {
        "epoch": 3,
        "batch": 160,
        "loss": 81.26776123046875
    },
    {
        "epoch": 3,
        "batch": 161,
        "loss": 93.20185089111328
    },
    {
        "epoch": 3,
        "batch": 162,
        "loss": 80.22451782226562
    },
    {
        "epoch": 3,
        "batch": 163,
        "loss": 86.01673126220703
    },
    {
        "epoch": 3,
        "batch": 164,
        "loss": 95.46249389648438
    },
    {
        "epoch": 3,
        "batch": 165,
        "loss": 96.18634033203125
    },
    {
        "epoch": 3,
        "batch": 166,
        "loss": 84.33335876464844
    },
    {
        "epoch": 3,
        "batch": 167,
        "loss": 92.66641998291016
    },
    {
        "epoch": 3,
        "batch": 168,
        "loss": 88.55290985107422
    },
    {
        "epoch": 3,
        "batch": 169,
        "loss": 85.85939025878906
    },
    {
        "epoch": 3,
        "batch": 170,
        "loss": 74.29466247558594
    },
    {
        "epoch": 3,
        "batch": 171,
        "loss": 76.01966857910156
    },
    {
        "epoch": 3,
        "batch": 172,
        "loss": 89.15604400634766
    },
    {
        "epoch": 3,
        "batch": 173,
        "loss": 105.00749206542969
    },
    {
        "epoch": 3,
        "batch": 174,
        "loss": 93.62046813964844
    },
    {
        "epoch": 3,
        "batch": 175,
        "loss": 88.98957061767578
    },
    {
        "epoch": 3,
        "batch": 176,
        "loss": 83.87736511230469
    },
    {
        "epoch": 3,
        "batch": 177,
        "loss": 89.69879150390625
    },
    {
        "epoch": 3,
        "batch": 178,
        "loss": 83.4683837890625
    },
    {
        "epoch": 3,
        "batch": 179,
        "loss": 94.97564697265625
    },
    {
        "epoch": 3,
        "batch": 180,
        "loss": 93.70494842529297
    },
    {
        "epoch": 3,
        "batch": 181,
        "loss": 83.99771118164062
    },
    {
        "epoch": 3,
        "batch": 182,
        "loss": 86.75634002685547
    },
    {
        "epoch": 3,
        "batch": 183,
        "loss": 84.75747680664062
    },
    {
        "epoch": 3,
        "batch": 184,
        "loss": 75.79390716552734
    },
    {
        "epoch": 3,
        "batch": 185,
        "loss": 83.9728775024414
    },
    {
        "epoch": 3,
        "batch": 186,
        "loss": 88.3067626953125
    },
    {
        "epoch": 3,
        "batch": 187,
        "loss": 96.70732116699219
    },
    {
        "epoch": 3,
        "batch": 188,
        "loss": 85.8223876953125
    },
    {
        "epoch": 3,
        "batch": 189,
        "loss": 85.6881332397461
    },
    {
        "epoch": 3,
        "batch": 190,
        "loss": 100.24278259277344
    },
    {
        "epoch": 3,
        "batch": 191,
        "loss": 89.31982421875
    },
    {
        "epoch": 3,
        "batch": 192,
        "loss": 92.56596374511719
    },
    {
        "epoch": 3,
        "batch": 193,
        "loss": 80.68443298339844
    },
    {
        "epoch": 3,
        "batch": 194,
        "loss": 98.77096557617188
    },
    {
        "epoch": 3,
        "batch": 195,
        "loss": 93.68391418457031
    },
    {
        "epoch": 3,
        "batch": 196,
        "loss": 93.38541412353516
    },
    {
        "epoch": 3,
        "batch": 197,
        "loss": 88.48191833496094
    },
    {
        "epoch": 3,
        "batch": 198,
        "loss": 91.93862915039062
    },
    {
        "epoch": 3,
        "batch": 199,
        "loss": 97.8995361328125
    },
    {
        "epoch": 3,
        "batch": 200,
        "loss": 94.41104888916016
    },
    {
        "epoch": 3,
        "batch": 201,
        "loss": 88.39460754394531
    },
    {
        "epoch": 3,
        "batch": 202,
        "loss": 78.82628631591797
    },
    {
        "epoch": 3,
        "batch": 203,
        "loss": 96.53868865966797
    },
    {
        "epoch": 3,
        "batch": 204,
        "loss": 83.03485870361328
    },
    {
        "epoch": 3,
        "batch": 205,
        "loss": 43.78401184082031
    },
    {
        "epoch": 4,
        "batch": 0,
        "loss": 87.48204803466797
    },
    {
        "epoch": 4,
        "batch": 1,
        "loss": 96.23283386230469
    },
    {
        "epoch": 4,
        "batch": 2,
        "loss": 89.98263549804688
    },
    {
        "epoch": 4,
        "batch": 3,
        "loss": 71.81536102294922
    },
    {
        "epoch": 4,
        "batch": 4,
        "loss": 88.42897033691406
    },
    {
        "epoch": 4,
        "batch": 5,
        "loss": 75.43692779541016
    },
    {
        "epoch": 4,
        "batch": 6,
        "loss": 84.91324615478516
    },
    {
        "epoch": 4,
        "batch": 7,
        "loss": 72.42485809326172
    },
    {
        "epoch": 4,
        "batch": 8,
        "loss": 89.02516174316406
    },
    {
        "epoch": 4,
        "batch": 9,
        "loss": 79.37905883789062
    },
    {
        "epoch": 4,
        "batch": 10,
        "loss": 88.18623352050781
    },
    {
        "epoch": 4,
        "batch": 11,
        "loss": 85.79116821289062
    },
    {
        "epoch": 4,
        "batch": 12,
        "loss": 76.90771484375
    },
    {
        "epoch": 4,
        "batch": 13,
        "loss": 73.535888671875
    },
    {
        "epoch": 4,
        "batch": 14,
        "loss": 92.80037689208984
    },
    {
        "epoch": 4,
        "batch": 15,
        "loss": 95.81944274902344
    },
    {
        "epoch": 4,
        "batch": 16,
        "loss": 88.75349426269531
    },
    {
        "epoch": 4,
        "batch": 17,
        "loss": 87.28673553466797
    },
    {
        "epoch": 4,
        "batch": 18,
        "loss": 93.08528900146484
    },
    {
        "epoch": 4,
        "batch": 19,
        "loss": 80.22042846679688
    },
    {
        "epoch": 4,
        "batch": 20,
        "loss": 76.26374053955078
    },
    {
        "epoch": 4,
        "batch": 21,
        "loss": 87.64344024658203
    },
    {
        "epoch": 4,
        "batch": 22,
        "loss": 92.07846069335938
    },
    {
        "epoch": 4,
        "batch": 23,
        "loss": 99.16815948486328
    },
    {
        "epoch": 4,
        "batch": 24,
        "loss": 93.99671173095703
    },
    {
        "epoch": 4,
        "batch": 25,
        "loss": 97.08323669433594
    },
    {
        "epoch": 4,
        "batch": 26,
        "loss": 89.81766510009766
    },
    {
        "epoch": 4,
        "batch": 27,
        "loss": 87.72361755371094
    },
    {
        "epoch": 4,
        "batch": 28,
        "loss": 82.40941619873047
    },
    {
        "epoch": 4,
        "batch": 29,
        "loss": 83.20191955566406
    },
    {
        "epoch": 4,
        "batch": 30,
        "loss": 103.7699966430664
    },
    {
        "epoch": 4,
        "batch": 31,
        "loss": 97.39552307128906
    },
    {
        "epoch": 4,
        "batch": 32,
        "loss": 87.94332122802734
    },
    {
        "epoch": 4,
        "batch": 33,
        "loss": 88.41648864746094
    },
    {
        "epoch": 4,
        "batch": 34,
        "loss": 92.41253662109375
    },
    {
        "epoch": 4,
        "batch": 35,
        "loss": 89.76116943359375
    },
    {
        "epoch": 4,
        "batch": 36,
        "loss": 87.29286193847656
    },
    {
        "epoch": 4,
        "batch": 37,
        "loss": 98.3666763305664
    },
    {
        "epoch": 4,
        "batch": 38,
        "loss": 89.06169128417969
    },
    {
        "epoch": 4,
        "batch": 39,
        "loss": 96.12022399902344
    },
    {
        "epoch": 4,
        "batch": 40,
        "loss": 95.1328125
    },
    {
        "epoch": 4,
        "batch": 41,
        "loss": 94.11579132080078
    },
    {
        "epoch": 4,
        "batch": 42,
        "loss": 90.94621276855469
    },
    {
        "epoch": 4,
        "batch": 43,
        "loss": 94.47189331054688
    },
    {
        "epoch": 4,
        "batch": 44,
        "loss": 87.26176452636719
    },
    {
        "epoch": 4,
        "batch": 45,
        "loss": 90.24293518066406
    },
    {
        "epoch": 4,
        "batch": 46,
        "loss": 83.82771301269531
    },
    {
        "epoch": 4,
        "batch": 47,
        "loss": 82.2919921875
    },
    {
        "epoch": 4,
        "batch": 48,
        "loss": 92.18098449707031
    },
    {
        "epoch": 4,
        "batch": 49,
        "loss": 86.23944091796875
    },
    {
        "epoch": 4,
        "batch": 50,
        "loss": 76.60626220703125
    },
    {
        "epoch": 4,
        "batch": 51,
        "loss": 90.65882873535156
    },
    {
        "epoch": 4,
        "batch": 52,
        "loss": 88.1589126586914
    },
    {
        "epoch": 4,
        "batch": 53,
        "loss": 85.4175033569336
    },
    {
        "epoch": 4,
        "batch": 54,
        "loss": 74.6310806274414
    },
    {
        "epoch": 4,
        "batch": 55,
        "loss": 81.9093246459961
    },
    {
        "epoch": 4,
        "batch": 56,
        "loss": 82.18653869628906
    },
    {
        "epoch": 4,
        "batch": 57,
        "loss": 82.12785339355469
    },
    {
        "epoch": 4,
        "batch": 58,
        "loss": 84.05030822753906
    },
    {
        "epoch": 4,
        "batch": 59,
        "loss": 85.78836059570312
    },
    {
        "epoch": 4,
        "batch": 60,
        "loss": 90.55250549316406
    },
    {
        "epoch": 4,
        "batch": 61,
        "loss": 84.15835571289062
    },
    {
        "epoch": 4,
        "batch": 62,
        "loss": 89.94557189941406
    },
    {
        "epoch": 4,
        "batch": 63,
        "loss": 72.65522766113281
    },
    {
        "epoch": 4,
        "batch": 64,
        "loss": 84.01364135742188
    },
    {
        "epoch": 4,
        "batch": 65,
        "loss": 89.64590454101562
    },
    {
        "epoch": 4,
        "batch": 66,
        "loss": 83.303955078125
    },
    {
        "epoch": 4,
        "batch": 67,
        "loss": 95.5616683959961
    },
    {
        "epoch": 4,
        "batch": 68,
        "loss": 90.79913330078125
    },
    {
        "epoch": 4,
        "batch": 69,
        "loss": 98.00164031982422
    },
    {
        "epoch": 4,
        "batch": 70,
        "loss": 87.49183654785156
    },
    {
        "epoch": 4,
        "batch": 71,
        "loss": 80.68697357177734
    },
    {
        "epoch": 4,
        "batch": 72,
        "loss": 92.82418060302734
    },
    {
        "epoch": 4,
        "batch": 73,
        "loss": 89.00009155273438
    },
    {
        "epoch": 4,
        "batch": 74,
        "loss": 77.06627655029297
    },
    {
        "epoch": 4,
        "batch": 75,
        "loss": 101.82501983642578
    },
    {
        "epoch": 4,
        "batch": 76,
        "loss": 94.5019302368164
    },
    {
        "epoch": 4,
        "batch": 77,
        "loss": 89.76112365722656
    },
    {
        "epoch": 4,
        "batch": 78,
        "loss": 74.78971099853516
    },
    {
        "epoch": 4,
        "batch": 79,
        "loss": 86.63472747802734
    },
    {
        "epoch": 4,
        "batch": 80,
        "loss": 72.65630340576172
    },
    {
        "epoch": 4,
        "batch": 81,
        "loss": 91.74951171875
    },
    {
        "epoch": 4,
        "batch": 82,
        "loss": 90.58597564697266
    },
    {
        "epoch": 4,
        "batch": 83,
        "loss": 82.50376892089844
    },
    {
        "epoch": 4,
        "batch": 84,
        "loss": 82.7409439086914
    },
    {
        "epoch": 4,
        "batch": 85,
        "loss": 76.06070709228516
    },
    {
        "epoch": 4,
        "batch": 86,
        "loss": 86.78246307373047
    },
    {
        "epoch": 4,
        "batch": 87,
        "loss": 98.43498992919922
    },
    {
        "epoch": 4,
        "batch": 88,
        "loss": 86.3628158569336
    },
    {
        "epoch": 4,
        "batch": 89,
        "loss": 90.07665252685547
    },
    {
        "epoch": 4,
        "batch": 90,
        "loss": 84.81950378417969
    },
    {
        "epoch": 4,
        "batch": 91,
        "loss": 85.79718017578125
    },
    {
        "epoch": 4,
        "batch": 92,
        "loss": 82.99850463867188
    },
    {
        "epoch": 4,
        "batch": 93,
        "loss": 83.57225799560547
    },
    {
        "epoch": 4,
        "batch": 94,
        "loss": 87.6812744140625
    },
    {
        "epoch": 4,
        "batch": 95,
        "loss": 88.71956634521484
    },
    {
        "epoch": 4,
        "batch": 96,
        "loss": 94.13215637207031
    },
    {
        "epoch": 4,
        "batch": 97,
        "loss": 88.00634002685547
    },
    {
        "epoch": 4,
        "batch": 98,
        "loss": 75.17923736572266
    },
    {
        "epoch": 4,
        "batch": 99,
        "loss": 90.82072448730469
    },
    {
        "epoch": 4,
        "batch": 100,
        "loss": 96.580322265625
    },
    {
        "epoch": 4,
        "batch": 101,
        "loss": 87.80476379394531
    },
    {
        "epoch": 4,
        "batch": 102,
        "loss": 92.68950653076172
    },
    {
        "epoch": 4,
        "batch": 103,
        "loss": 96.52180480957031
    },
    {
        "epoch": 4,
        "batch": 104,
        "loss": 91.49810028076172
    },
    {
        "epoch": 4,
        "batch": 105,
        "loss": 84.2232666015625
    },
    {
        "epoch": 4,
        "batch": 106,
        "loss": 80.1305160522461
    },
    {
        "epoch": 4,
        "batch": 107,
        "loss": 86.99998474121094
    },
    {
        "epoch": 4,
        "batch": 108,
        "loss": 80.4826431274414
    },
    {
        "epoch": 4,
        "batch": 109,
        "loss": 95.7807846069336
    },
    {
        "epoch": 4,
        "batch": 110,
        "loss": 74.10670471191406
    },
    {
        "epoch": 4,
        "batch": 111,
        "loss": 86.38325500488281
    },
    {
        "epoch": 4,
        "batch": 112,
        "loss": 85.13709259033203
    },
    {
        "epoch": 4,
        "batch": 113,
        "loss": 89.13035583496094
    },
    {
        "epoch": 4,
        "batch": 114,
        "loss": 79.74969482421875
    },
    {
        "epoch": 4,
        "batch": 115,
        "loss": 80.50877380371094
    },
    {
        "epoch": 4,
        "batch": 116,
        "loss": 103.09587097167969
    },
    {
        "epoch": 4,
        "batch": 117,
        "loss": 83.341064453125
    },
    {
        "epoch": 4,
        "batch": 118,
        "loss": 80.51768493652344
    },
    {
        "epoch": 4,
        "batch": 119,
        "loss": 90.30596923828125
    },
    {
        "epoch": 4,
        "batch": 120,
        "loss": 90.9852523803711
    },
    {
        "epoch": 4,
        "batch": 121,
        "loss": 96.41586303710938
    },
    {
        "epoch": 4,
        "batch": 122,
        "loss": 87.3001937866211
    },
    {
        "epoch": 4,
        "batch": 123,
        "loss": 85.51862335205078
    },
    {
        "epoch": 4,
        "batch": 124,
        "loss": 97.95806884765625
    },
    {
        "epoch": 4,
        "batch": 125,
        "loss": 92.6639404296875
    },
    {
        "epoch": 4,
        "batch": 126,
        "loss": 95.8604965209961
    },
    {
        "epoch": 4,
        "batch": 127,
        "loss": 92.09369659423828
    },
    {
        "epoch": 4,
        "batch": 128,
        "loss": 78.63031768798828
    },
    {
        "epoch": 4,
        "batch": 129,
        "loss": 90.63091278076172
    },
    {
        "epoch": 4,
        "batch": 130,
        "loss": 84.29234313964844
    },
    {
        "epoch": 4,
        "batch": 131,
        "loss": 84.56910705566406
    },
    {
        "epoch": 4,
        "batch": 132,
        "loss": 85.8487319946289
    },
    {
        "epoch": 4,
        "batch": 133,
        "loss": 92.41231536865234
    },
    {
        "epoch": 4,
        "batch": 134,
        "loss": 85.38611602783203
    },
    {
        "epoch": 4,
        "batch": 135,
        "loss": 92.9432144165039
    },
    {
        "epoch": 4,
        "batch": 136,
        "loss": 100.44000244140625
    },
    {
        "epoch": 4,
        "batch": 137,
        "loss": 79.65753936767578
    },
    {
        "epoch": 4,
        "batch": 138,
        "loss": 100.68063354492188
    },
    {
        "epoch": 4,
        "batch": 139,
        "loss": 73.32806396484375
    },
    {
        "epoch": 4,
        "batch": 140,
        "loss": 94.09451293945312
    },
    {
        "epoch": 4,
        "batch": 141,
        "loss": 66.37541198730469
    },
    {
        "epoch": 4,
        "batch": 142,
        "loss": 94.28192138671875
    },
    {
        "epoch": 4,
        "batch": 143,
        "loss": 89.37843322753906
    },
    {
        "epoch": 4,
        "batch": 144,
        "loss": 95.08597564697266
    },
    {
        "epoch": 4,
        "batch": 145,
        "loss": 98.68729400634766
    },
    {
        "epoch": 4,
        "batch": 146,
        "loss": 96.37763214111328
    },
    {
        "epoch": 4,
        "batch": 147,
        "loss": 84.41741943359375
    },
    {
        "epoch": 4,
        "batch": 148,
        "loss": 85.47091674804688
    },
    {
        "epoch": 4,
        "batch": 149,
        "loss": 92.1410903930664
    },
    {
        "epoch": 4,
        "batch": 150,
        "loss": 90.59831237792969
    },
    {
        "epoch": 4,
        "batch": 151,
        "loss": 95.87291717529297
    },
    {
        "epoch": 4,
        "batch": 152,
        "loss": 81.170166015625
    },
    {
        "epoch": 4,
        "batch": 153,
        "loss": 80.87836456298828
    },
    {
        "epoch": 4,
        "batch": 154,
        "loss": 88.99382781982422
    },
    {
        "epoch": 4,
        "batch": 155,
        "loss": 86.67049407958984
    },
    {
        "epoch": 4,
        "batch": 156,
        "loss": 94.56918334960938
    },
    {
        "epoch": 4,
        "batch": 157,
        "loss": 79.67381286621094
    },
    {
        "epoch": 4,
        "batch": 158,
        "loss": 87.87747955322266
    },
    {
        "epoch": 4,
        "batch": 159,
        "loss": 80.19457244873047
    },
    {
        "epoch": 4,
        "batch": 160,
        "loss": 77.70213317871094
    },
    {
        "epoch": 4,
        "batch": 161,
        "loss": 85.5865707397461
    },
    {
        "epoch": 4,
        "batch": 162,
        "loss": 90.028564453125
    },
    {
        "epoch": 4,
        "batch": 163,
        "loss": 90.76571655273438
    },
    {
        "epoch": 4,
        "batch": 164,
        "loss": 104.6710433959961
    },
    {
        "epoch": 4,
        "batch": 165,
        "loss": 89.42024230957031
    },
    {
        "epoch": 4,
        "batch": 166,
        "loss": 88.62417602539062
    },
    {
        "epoch": 4,
        "batch": 167,
        "loss": 90.24497985839844
    },
    {
        "epoch": 4,
        "batch": 168,
        "loss": 84.26573181152344
    },
    {
        "epoch": 4,
        "batch": 169,
        "loss": 87.31767272949219
    },
    {
        "epoch": 4,
        "batch": 170,
        "loss": 78.65534210205078
    },
    {
        "epoch": 4,
        "batch": 171,
        "loss": 72.31602478027344
    },
    {
        "epoch": 4,
        "batch": 172,
        "loss": 98.84508514404297
    },
    {
        "epoch": 4,
        "batch": 173,
        "loss": 92.25613403320312
    },
    {
        "epoch": 4,
        "batch": 174,
        "loss": 87.30026245117188
    },
    {
        "epoch": 4,
        "batch": 175,
        "loss": 96.47409057617188
    },
    {
        "epoch": 4,
        "batch": 176,
        "loss": 87.72897338867188
    },
    {
        "epoch": 4,
        "batch": 177,
        "loss": 93.4683609008789
    },
    {
        "epoch": 4,
        "batch": 178,
        "loss": 93.43744659423828
    },
    {
        "epoch": 4,
        "batch": 179,
        "loss": 103.2916259765625
    },
    {
        "epoch": 4,
        "batch": 180,
        "loss": 85.0305404663086
    },
    {
        "epoch": 4,
        "batch": 181,
        "loss": 79.16048431396484
    },
    {
        "epoch": 4,
        "batch": 182,
        "loss": 93.5287857055664
    },
    {
        "epoch": 4,
        "batch": 183,
        "loss": 84.47012329101562
    },
    {
        "epoch": 4,
        "batch": 184,
        "loss": 82.56465148925781
    },
    {
        "epoch": 4,
        "batch": 185,
        "loss": 100.95146179199219
    },
    {
        "epoch": 4,
        "batch": 186,
        "loss": 93.45899963378906
    },
    {
        "epoch": 4,
        "batch": 187,
        "loss": 75.15200805664062
    },
    {
        "epoch": 4,
        "batch": 188,
        "loss": 72.72962951660156
    },
    {
        "epoch": 4,
        "batch": 189,
        "loss": 74.63033294677734
    },
    {
        "epoch": 4,
        "batch": 190,
        "loss": 84.4570083618164
    },
    {
        "epoch": 4,
        "batch": 191,
        "loss": 95.49292755126953
    },
    {
        "epoch": 4,
        "batch": 192,
        "loss": 98.18372344970703
    },
    {
        "epoch": 4,
        "batch": 193,
        "loss": 80.4746322631836
    },
    {
        "epoch": 4,
        "batch": 194,
        "loss": 85.52374267578125
    },
    {
        "epoch": 4,
        "batch": 195,
        "loss": 84.65511322021484
    },
    {
        "epoch": 4,
        "batch": 196,
        "loss": 89.82894897460938
    },
    {
        "epoch": 4,
        "batch": 197,
        "loss": 71.39614868164062
    },
    {
        "epoch": 4,
        "batch": 198,
        "loss": 89.56112670898438
    },
    {
        "epoch": 4,
        "batch": 199,
        "loss": 92.14791107177734
    },
    {
        "epoch": 4,
        "batch": 200,
        "loss": 88.76271057128906
    },
    {
        "epoch": 4,
        "batch": 201,
        "loss": 84.97599029541016
    },
    {
        "epoch": 4,
        "batch": 202,
        "loss": 86.1253890991211
    },
    {
        "epoch": 4,
        "batch": 203,
        "loss": 94.84239196777344
    },
    {
        "epoch": 4,
        "batch": 204,
        "loss": 81.60855102539062
    },
    {
        "epoch": 4,
        "batch": 205,
        "loss": 39.861419677734375
    },
    {
        "epoch": 5,
        "batch": 0,
        "loss": 97.3386001586914
    },
    {
        "epoch": 5,
        "batch": 1,
        "loss": 94.11881256103516
    },
    {
        "epoch": 5,
        "batch": 2,
        "loss": 78.90740966796875
    },
    {
        "epoch": 5,
        "batch": 3,
        "loss": 89.50971984863281
    },
    {
        "epoch": 5,
        "batch": 4,
        "loss": 88.71006774902344
    },
    {
        "epoch": 5,
        "batch": 5,
        "loss": 78.45073699951172
    },
    {
        "epoch": 5,
        "batch": 6,
        "loss": 88.07150268554688
    },
    {
        "epoch": 5,
        "batch": 7,
        "loss": 80.84117126464844
    },
    {
        "epoch": 5,
        "batch": 8,
        "loss": 99.35163116455078
    },
    {
        "epoch": 5,
        "batch": 9,
        "loss": 88.51909637451172
    },
    {
        "epoch": 5,
        "batch": 10,
        "loss": 72.8994369506836
    },
    {
        "epoch": 5,
        "batch": 11,
        "loss": 93.32225036621094
    },
    {
        "epoch": 5,
        "batch": 12,
        "loss": 92.1164779663086
    },
    {
        "epoch": 5,
        "batch": 13,
        "loss": 76.97728729248047
    },
    {
        "epoch": 5,
        "batch": 14,
        "loss": 88.15760803222656
    },
    {
        "epoch": 5,
        "batch": 15,
        "loss": 75.19300842285156
    },
    {
        "epoch": 5,
        "batch": 16,
        "loss": 96.97470092773438
    },
    {
        "epoch": 5,
        "batch": 17,
        "loss": 76.09052276611328
    },
    {
        "epoch": 5,
        "batch": 18,
        "loss": 86.2132797241211
    },
    {
        "epoch": 5,
        "batch": 19,
        "loss": 98.69082641601562
    },
    {
        "epoch": 5,
        "batch": 20,
        "loss": 81.13436889648438
    },
    {
        "epoch": 5,
        "batch": 21,
        "loss": 88.99762725830078
    },
    {
        "epoch": 5,
        "batch": 22,
        "loss": 84.0867919921875
    },
    {
        "epoch": 5,
        "batch": 23,
        "loss": 91.79122924804688
    },
    {
        "epoch": 5,
        "batch": 24,
        "loss": 74.99635314941406
    },
    {
        "epoch": 5,
        "batch": 25,
        "loss": 87.32970428466797
    },
    {
        "epoch": 5,
        "batch": 26,
        "loss": 76.8593978881836
    },
    {
        "epoch": 5,
        "batch": 27,
        "loss": 75.63674926757812
    },
    {
        "epoch": 5,
        "batch": 28,
        "loss": 86.97945404052734
    },
    {
        "epoch": 5,
        "batch": 29,
        "loss": 90.96487426757812
    },
    {
        "epoch": 5,
        "batch": 30,
        "loss": 80.81257629394531
    },
    {
        "epoch": 5,
        "batch": 31,
        "loss": 77.47325134277344
    },
    {
        "epoch": 5,
        "batch": 32,
        "loss": 87.9738540649414
    },
    {
        "epoch": 5,
        "batch": 33,
        "loss": 107.65965270996094
    },
    {
        "epoch": 5,
        "batch": 34,
        "loss": 82.16524505615234
    },
    {
        "epoch": 5,
        "batch": 35,
        "loss": 92.8590316772461
    },
    {
        "epoch": 5,
        "batch": 36,
        "loss": 88.19566345214844
    },
    {
        "epoch": 5,
        "batch": 37,
        "loss": 84.94031524658203
    },
    {
        "epoch": 5,
        "batch": 38,
        "loss": 95.267578125
    },
    {
        "epoch": 5,
        "batch": 39,
        "loss": 92.024658203125
    },
    {
        "epoch": 5,
        "batch": 40,
        "loss": 89.36508178710938
    },
    {
        "epoch": 5,
        "batch": 41,
        "loss": 85.07439422607422
    },
    {
        "epoch": 5,
        "batch": 42,
        "loss": 88.45209503173828
    },
    {
        "epoch": 5,
        "batch": 43,
        "loss": 90.79747009277344
    },
    {
        "epoch": 5,
        "batch": 44,
        "loss": 81.61766815185547
    },
    {
        "epoch": 5,
        "batch": 45,
        "loss": 85.15303039550781
    },
    {
        "epoch": 5,
        "batch": 46,
        "loss": 75.7460708618164
    },
    {
        "epoch": 5,
        "batch": 47,
        "loss": 84.19895935058594
    },
    {
        "epoch": 5,
        "batch": 48,
        "loss": 96.25931549072266
    },
    {
        "epoch": 5,
        "batch": 49,
        "loss": 93.47856140136719
    },
    {
        "epoch": 5,
        "batch": 50,
        "loss": 84.8060073852539
    },
    {
        "epoch": 5,
        "batch": 51,
        "loss": 81.37560272216797
    },
    {
        "epoch": 5,
        "batch": 52,
        "loss": 93.59504699707031
    },
    {
        "epoch": 5,
        "batch": 53,
        "loss": 87.41043090820312
    },
    {
        "epoch": 5,
        "batch": 54,
        "loss": 94.6115951538086
    },
    {
        "epoch": 5,
        "batch": 55,
        "loss": 74.6875228881836
    },
    {
        "epoch": 5,
        "batch": 56,
        "loss": 87.31472778320312
    },
    {
        "epoch": 5,
        "batch": 57,
        "loss": 89.49313354492188
    },
    {
        "epoch": 5,
        "batch": 58,
        "loss": 88.60176086425781
    },
    {
        "epoch": 5,
        "batch": 59,
        "loss": 85.58540344238281
    },
    {
        "epoch": 5,
        "batch": 60,
        "loss": 86.99749755859375
    },
    {
        "epoch": 5,
        "batch": 61,
        "loss": 101.99618530273438
    },
    {
        "epoch": 5,
        "batch": 62,
        "loss": 82.7701416015625
    },
    {
        "epoch": 5,
        "batch": 63,
        "loss": 79.72691345214844
    },
    {
        "epoch": 5,
        "batch": 64,
        "loss": 81.577880859375
    },
    {
        "epoch": 5,
        "batch": 65,
        "loss": 74.63886260986328
    },
    {
        "epoch": 5,
        "batch": 66,
        "loss": 82.17338562011719
    },
    {
        "epoch": 5,
        "batch": 67,
        "loss": 78.50343322753906
    },
    {
        "epoch": 5,
        "batch": 68,
        "loss": 88.20883178710938
    },
    {
        "epoch": 5,
        "batch": 69,
        "loss": 77.85948944091797
    },
    {
        "epoch": 5,
        "batch": 70,
        "loss": 84.62895202636719
    },
    {
        "epoch": 5,
        "batch": 71,
        "loss": 74.2736587524414
    },
    {
        "epoch": 5,
        "batch": 72,
        "loss": 88.85499572753906
    },
    {
        "epoch": 5,
        "batch": 73,
        "loss": 74.27275085449219
    },
    {
        "epoch": 5,
        "batch": 74,
        "loss": 85.22185516357422
    },
    {
        "epoch": 5,
        "batch": 75,
        "loss": 77.15908813476562
    },
    {
        "epoch": 5,
        "batch": 76,
        "loss": 90.95235443115234
    },
    {
        "epoch": 5,
        "batch": 77,
        "loss": 80.62422180175781
    },
    {
        "epoch": 5,
        "batch": 78,
        "loss": 83.84477233886719
    },
    {
        "epoch": 5,
        "batch": 79,
        "loss": 82.075927734375
    },
    {
        "epoch": 5,
        "batch": 80,
        "loss": 89.21849060058594
    },
    {
        "epoch": 5,
        "batch": 81,
        "loss": 84.11177825927734
    },
    {
        "epoch": 5,
        "batch": 82,
        "loss": 90.23789978027344
    },
    {
        "epoch": 5,
        "batch": 83,
        "loss": 83.88533020019531
    },
    {
        "epoch": 5,
        "batch": 84,
        "loss": 92.59716796875
    },
    {
        "epoch": 5,
        "batch": 85,
        "loss": 93.81201934814453
    },
    {
        "epoch": 5,
        "batch": 86,
        "loss": 95.02359771728516
    },
    {
        "epoch": 5,
        "batch": 87,
        "loss": 87.31068420410156
    },
    {
        "epoch": 5,
        "batch": 88,
        "loss": 99.96067810058594
    },
    {
        "epoch": 5,
        "batch": 89,
        "loss": 85.0241470336914
    },
    {
        "epoch": 5,
        "batch": 90,
        "loss": 85.7846908569336
    },
    {
        "epoch": 5,
        "batch": 91,
        "loss": 78.44880676269531
    },
    {
        "epoch": 5,
        "batch": 92,
        "loss": 89.20023345947266
    },
    {
        "epoch": 5,
        "batch": 93,
        "loss": 88.46234893798828
    },
    {
        "epoch": 5,
        "batch": 94,
        "loss": 82.0570068359375
    },
    {
        "epoch": 5,
        "batch": 95,
        "loss": 77.89698791503906
    },
    {
        "epoch": 5,
        "batch": 96,
        "loss": 79.07809448242188
    },
    {
        "epoch": 5,
        "batch": 97,
        "loss": 73.07926940917969
    },
    {
        "epoch": 5,
        "batch": 98,
        "loss": 97.01080322265625
    },
    {
        "epoch": 5,
        "batch": 99,
        "loss": 78.62503051757812
    },
    {
        "epoch": 5,
        "batch": 100,
        "loss": 96.68479919433594
    },
    {
        "epoch": 5,
        "batch": 101,
        "loss": 94.58248138427734
    },
    {
        "epoch": 5,
        "batch": 102,
        "loss": 78.87767791748047
    },
    {
        "epoch": 5,
        "batch": 103,
        "loss": 74.3976821899414
    },
    {
        "epoch": 5,
        "batch": 104,
        "loss": 83.21958923339844
    },
    {
        "epoch": 5,
        "batch": 105,
        "loss": 77.38932037353516
    },
    {
        "epoch": 5,
        "batch": 106,
        "loss": 86.84075927734375
    },
    {
        "epoch": 5,
        "batch": 107,
        "loss": 93.41327667236328
    },
    {
        "epoch": 5,
        "batch": 108,
        "loss": 93.22416687011719
    },
    {
        "epoch": 5,
        "batch": 109,
        "loss": 86.50252532958984
    },
    {
        "epoch": 5,
        "batch": 110,
        "loss": 81.72000122070312
    },
    {
        "epoch": 5,
        "batch": 111,
        "loss": 71.52760314941406
    },
    {
        "epoch": 5,
        "batch": 112,
        "loss": 75.59867095947266
    },
    {
        "epoch": 5,
        "batch": 113,
        "loss": 91.76947784423828
    },
    {
        "epoch": 5,
        "batch": 114,
        "loss": 88.03843688964844
    },
    {
        "epoch": 5,
        "batch": 115,
        "loss": 87.52537536621094
    },
    {
        "epoch": 5,
        "batch": 116,
        "loss": 87.59716796875
    },
    {
        "epoch": 5,
        "batch": 117,
        "loss": 75.85125732421875
    },
    {
        "epoch": 5,
        "batch": 118,
        "loss": 73.35614776611328
    },
    {
        "epoch": 5,
        "batch": 119,
        "loss": 74.08955383300781
    },
    {
        "epoch": 5,
        "batch": 120,
        "loss": 86.57337951660156
    },
    {
        "epoch": 5,
        "batch": 121,
        "loss": 74.14228057861328
    },
    {
        "epoch": 5,
        "batch": 122,
        "loss": 90.84402465820312
    },
    {
        "epoch": 5,
        "batch": 123,
        "loss": 82.00627136230469
    },
    {
        "epoch": 5,
        "batch": 124,
        "loss": 85.09734344482422
    },
    {
        "epoch": 5,
        "batch": 125,
        "loss": 94.65109252929688
    },
    {
        "epoch": 5,
        "batch": 126,
        "loss": 82.60723876953125
    },
    {
        "epoch": 5,
        "batch": 127,
        "loss": 78.74488067626953
    },
    {
        "epoch": 5,
        "batch": 128,
        "loss": 88.14389038085938
    },
    {
        "epoch": 5,
        "batch": 129,
        "loss": 83.53572082519531
    },
    {
        "epoch": 5,
        "batch": 130,
        "loss": 88.31908416748047
    },
    {
        "epoch": 5,
        "batch": 131,
        "loss": 77.49361419677734
    },
    {
        "epoch": 5,
        "batch": 132,
        "loss": 80.95991516113281
    },
    {
        "epoch": 5,
        "batch": 133,
        "loss": 81.55941772460938
    },
    {
        "epoch": 5,
        "batch": 134,
        "loss": 93.99189758300781
    },
    {
        "epoch": 5,
        "batch": 135,
        "loss": 90.6941909790039
    },
    {
        "epoch": 5,
        "batch": 136,
        "loss": 93.9191665649414
    },
    {
        "epoch": 5,
        "batch": 137,
        "loss": 80.37639617919922
    },
    {
        "epoch": 5,
        "batch": 138,
        "loss": 81.51441955566406
    },
    {
        "epoch": 5,
        "batch": 139,
        "loss": 73.02281188964844
    },
    {
        "epoch": 5,
        "batch": 140,
        "loss": 91.28512573242188
    },
    {
        "epoch": 5,
        "batch": 141,
        "loss": 86.97570037841797
    },
    {
        "epoch": 5,
        "batch": 142,
        "loss": 89.14924621582031
    },
    {
        "epoch": 5,
        "batch": 143,
        "loss": 83.99946594238281
    },
    {
        "epoch": 5,
        "batch": 144,
        "loss": 84.17168426513672
    },
    {
        "epoch": 5,
        "batch": 145,
        "loss": 72.44449615478516
    },
    {
        "epoch": 5,
        "batch": 146,
        "loss": 88.51996612548828
    },
    {
        "epoch": 5,
        "batch": 147,
        "loss": 99.69183349609375
    },
    {
        "epoch": 5,
        "batch": 148,
        "loss": 87.24494934082031
    },
    {
        "epoch": 5,
        "batch": 149,
        "loss": 97.05052185058594
    },
    {
        "epoch": 5,
        "batch": 150,
        "loss": 88.61317443847656
    },
    {
        "epoch": 5,
        "batch": 151,
        "loss": 82.927490234375
    },
    {
        "epoch": 5,
        "batch": 152,
        "loss": 73.3302230834961
    },
    {
        "epoch": 5,
        "batch": 153,
        "loss": 80.50995635986328
    },
    {
        "epoch": 5,
        "batch": 154,
        "loss": 86.50152587890625
    },
    {
        "epoch": 5,
        "batch": 155,
        "loss": 87.88986206054688
    },
    {
        "epoch": 5,
        "batch": 156,
        "loss": 90.10850524902344
    },
    {
        "epoch": 5,
        "batch": 157,
        "loss": 83.17623138427734
    },
    {
        "epoch": 5,
        "batch": 158,
        "loss": 85.5643081665039
    },
    {
        "epoch": 5,
        "batch": 159,
        "loss": 82.97650909423828
    },
    {
        "epoch": 5,
        "batch": 160,
        "loss": 96.8969955444336
    },
    {
        "epoch": 5,
        "batch": 161,
        "loss": 82.0027084350586
    },
    {
        "epoch": 5,
        "batch": 162,
        "loss": 87.43475341796875
    },
    {
        "epoch": 5,
        "batch": 163,
        "loss": 79.81241607666016
    },
    {
        "epoch": 5,
        "batch": 164,
        "loss": 89.42733001708984
    },
    {
        "epoch": 5,
        "batch": 165,
        "loss": 83.033203125
    },
    {
        "epoch": 5,
        "batch": 166,
        "loss": 82.5299301147461
    },
    {
        "epoch": 5,
        "batch": 167,
        "loss": 81.08831787109375
    },
    {
        "epoch": 5,
        "batch": 168,
        "loss": 86.66761779785156
    },
    {
        "epoch": 5,
        "batch": 169,
        "loss": 79.31407165527344
    },
    {
        "epoch": 5,
        "batch": 170,
        "loss": 78.89067077636719
    },
    {
        "epoch": 5,
        "batch": 171,
        "loss": 77.71505737304688
    },
    {
        "epoch": 5,
        "batch": 172,
        "loss": 92.02064514160156
    },
    {
        "epoch": 5,
        "batch": 173,
        "loss": 83.94723510742188
    },
    {
        "epoch": 5,
        "batch": 174,
        "loss": 76.1238021850586
    },
    {
        "epoch": 5,
        "batch": 175,
        "loss": 82.34561157226562
    },
    {
        "epoch": 5,
        "batch": 176,
        "loss": 85.44511413574219
    },
    {
        "epoch": 5,
        "batch": 177,
        "loss": 85.85612487792969
    },
    {
        "epoch": 5,
        "batch": 178,
        "loss": 86.47483825683594
    },
    {
        "epoch": 5,
        "batch": 179,
        "loss": 80.71925354003906
    },
    {
        "epoch": 5,
        "batch": 180,
        "loss": 92.25088500976562
    },
    {
        "epoch": 5,
        "batch": 181,
        "loss": 71.15237426757812
    },
    {
        "epoch": 5,
        "batch": 182,
        "loss": 81.54174041748047
    },
    {
        "epoch": 5,
        "batch": 183,
        "loss": 90.89596557617188
    },
    {
        "epoch": 5,
        "batch": 184,
        "loss": 95.06488037109375
    },
    {
        "epoch": 5,
        "batch": 185,
        "loss": 82.8910140991211
    },
    {
        "epoch": 5,
        "batch": 186,
        "loss": 86.34164428710938
    },
    {
        "epoch": 5,
        "batch": 187,
        "loss": 83.44989013671875
    },
    {
        "epoch": 5,
        "batch": 188,
        "loss": 80.89093017578125
    },
    {
        "epoch": 5,
        "batch": 189,
        "loss": 86.759765625
    },
    {
        "epoch": 5,
        "batch": 190,
        "loss": 85.6648941040039
    },
    {
        "epoch": 5,
        "batch": 191,
        "loss": 85.16899871826172
    },
    {
        "epoch": 5,
        "batch": 192,
        "loss": 82.59497833251953
    },
    {
        "epoch": 5,
        "batch": 193,
        "loss": 97.85338592529297
    },
    {
        "epoch": 5,
        "batch": 194,
        "loss": 86.91654205322266
    },
    {
        "epoch": 5,
        "batch": 195,
        "loss": 75.12300109863281
    },
    {
        "epoch": 5,
        "batch": 196,
        "loss": 80.36614990234375
    },
    {
        "epoch": 5,
        "batch": 197,
        "loss": 89.41026306152344
    },
    {
        "epoch": 5,
        "batch": 198,
        "loss": 86.47965240478516
    },
    {
        "epoch": 5,
        "batch": 199,
        "loss": 89.07888793945312
    },
    {
        "epoch": 5,
        "batch": 200,
        "loss": 96.48149108886719
    },
    {
        "epoch": 5,
        "batch": 201,
        "loss": 102.55931091308594
    },
    {
        "epoch": 5,
        "batch": 202,
        "loss": 93.00455474853516
    },
    {
        "epoch": 5,
        "batch": 203,
        "loss": 84.95638275146484
    },
    {
        "epoch": 5,
        "batch": 204,
        "loss": 86.58383178710938
    },
    {
        "epoch": 5,
        "batch": 205,
        "loss": 29.76876449584961
    },
    {
        "epoch": 6,
        "batch": 0,
        "loss": 88.04911041259766
    },
    {
        "epoch": 6,
        "batch": 1,
        "loss": 78.34976196289062
    },
    {
        "epoch": 6,
        "batch": 2,
        "loss": 87.7538070678711
    },
    {
        "epoch": 6,
        "batch": 3,
        "loss": 77.01669311523438
    },
    {
        "epoch": 6,
        "batch": 4,
        "loss": 84.1387939453125
    },
    {
        "epoch": 6,
        "batch": 5,
        "loss": 83.05111694335938
    },
    {
        "epoch": 6,
        "batch": 6,
        "loss": 87.5494613647461
    },
    {
        "epoch": 6,
        "batch": 7,
        "loss": 82.51424407958984
    },
    {
        "epoch": 6,
        "batch": 8,
        "loss": 81.77535247802734
    },
    {
        "epoch": 6,
        "batch": 9,
        "loss": 89.80694580078125
    },
    {
        "epoch": 6,
        "batch": 10,
        "loss": 88.96832275390625
    },
    {
        "epoch": 6,
        "batch": 11,
        "loss": 78.48950958251953
    },
    {
        "epoch": 6,
        "batch": 12,
        "loss": 82.9592056274414
    },
    {
        "epoch": 6,
        "batch": 13,
        "loss": 94.28683471679688
    },
    {
        "epoch": 6,
        "batch": 14,
        "loss": 90.65794372558594
    },
    {
        "epoch": 6,
        "batch": 15,
        "loss": 76.63380432128906
    },
    {
        "epoch": 6,
        "batch": 16,
        "loss": 80.80796813964844
    },
    {
        "epoch": 6,
        "batch": 17,
        "loss": 85.46441650390625
    },
    {
        "epoch": 6,
        "batch": 18,
        "loss": 81.92304992675781
    },
    {
        "epoch": 6,
        "batch": 19,
        "loss": 83.95060729980469
    },
    {
        "epoch": 6,
        "batch": 20,
        "loss": 82.13822937011719
    },
    {
        "epoch": 6,
        "batch": 21,
        "loss": 83.49832153320312
    },
    {
        "epoch": 6,
        "batch": 22,
        "loss": 79.8429183959961
    },
    {
        "epoch": 6,
        "batch": 23,
        "loss": 78.58783721923828
    },
    {
        "epoch": 6,
        "batch": 24,
        "loss": 90.13253784179688
    },
    {
        "epoch": 6,
        "batch": 25,
        "loss": 86.97061157226562
    },
    {
        "epoch": 6,
        "batch": 26,
        "loss": 79.2373275756836
    },
    {
        "epoch": 6,
        "batch": 27,
        "loss": 84.1319808959961
    },
    {
        "epoch": 6,
        "batch": 28,
        "loss": 85.09292602539062
    },
    {
        "epoch": 6,
        "batch": 29,
        "loss": 87.81192779541016
    },
    {
        "epoch": 6,
        "batch": 30,
        "loss": 74.87873077392578
    },
    {
        "epoch": 6,
        "batch": 31,
        "loss": 87.8637924194336
    },
    {
        "epoch": 6,
        "batch": 32,
        "loss": 92.87228393554688
    },
    {
        "epoch": 6,
        "batch": 33,
        "loss": 65.06655883789062
    },
    {
        "epoch": 6,
        "batch": 34,
        "loss": 98.31412506103516
    },
    {
        "epoch": 6,
        "batch": 35,
        "loss": 76.04228973388672
    },
    {
        "epoch": 6,
        "batch": 36,
        "loss": 85.09700012207031
    },
    {
        "epoch": 6,
        "batch": 37,
        "loss": 94.72554016113281
    },
    {
        "epoch": 6,
        "batch": 38,
        "loss": 79.70010375976562
    },
    {
        "epoch": 6,
        "batch": 39,
        "loss": 89.772705078125
    },
    {
        "epoch": 6,
        "batch": 40,
        "loss": 84.4304428100586
    },
    {
        "epoch": 6,
        "batch": 41,
        "loss": 82.20081329345703
    },
    {
        "epoch": 6,
        "batch": 42,
        "loss": 82.1421127319336
    },
    {
        "epoch": 6,
        "batch": 43,
        "loss": 83.28336334228516
    },
    {
        "epoch": 6,
        "batch": 44,
        "loss": 73.45973205566406
    },
    {
        "epoch": 6,
        "batch": 45,
        "loss": 80.19561767578125
    },
    {
        "epoch": 6,
        "batch": 46,
        "loss": 84.28759765625
    },
    {
        "epoch": 6,
        "batch": 47,
        "loss": 94.56825256347656
    },
    {
        "epoch": 6,
        "batch": 48,
        "loss": 87.17125701904297
    },
    {
        "epoch": 6,
        "batch": 49,
        "loss": 83.7009048461914
    },
    {
        "epoch": 6,
        "batch": 50,
        "loss": 75.89073944091797
    },
    {
        "epoch": 6,
        "batch": 51,
        "loss": 85.41229248046875
    },
    {
        "epoch": 6,
        "batch": 52,
        "loss": 79.05055236816406
    },
    {
        "epoch": 6,
        "batch": 53,
        "loss": 80.21788787841797
    },
    {
        "epoch": 6,
        "batch": 54,
        "loss": 78.03875732421875
    },
    {
        "epoch": 6,
        "batch": 55,
        "loss": 93.26524353027344
    },
    {
        "epoch": 6,
        "batch": 56,
        "loss": 103.4014892578125
    },
    {
        "epoch": 6,
        "batch": 57,
        "loss": 84.82391357421875
    },
    {
        "epoch": 6,
        "batch": 58,
        "loss": 91.10084533691406
    },
    {
        "epoch": 6,
        "batch": 59,
        "loss": 85.2921142578125
    },
    {
        "epoch": 6,
        "batch": 60,
        "loss": 82.2051010131836
    },
    {
        "epoch": 6,
        "batch": 61,
        "loss": 97.83515167236328
    },
    {
        "epoch": 6,
        "batch": 62,
        "loss": 83.3165283203125
    },
    {
        "epoch": 6,
        "batch": 63,
        "loss": 82.44638061523438
    },
    {
        "epoch": 6,
        "batch": 64,
        "loss": 82.89817810058594
    },
    {
        "epoch": 6,
        "batch": 65,
        "loss": 82.79513549804688
    },
    {
        "epoch": 6,
        "batch": 66,
        "loss": 81.92510223388672
    },
    {
        "epoch": 6,
        "batch": 67,
        "loss": 71.51124572753906
    },
    {
        "epoch": 6,
        "batch": 68,
        "loss": 76.63858795166016
    },
    {
        "epoch": 6,
        "batch": 69,
        "loss": 70.972900390625
    },
    {
        "epoch": 6,
        "batch": 70,
        "loss": 76.78958129882812
    },
    {
        "epoch": 6,
        "batch": 71,
        "loss": 89.1490478515625
    },
    {
        "epoch": 6,
        "batch": 72,
        "loss": 87.27970123291016
    },
    {
        "epoch": 6,
        "batch": 73,
        "loss": 90.2500228881836
    },
    {
        "epoch": 6,
        "batch": 74,
        "loss": 83.30876159667969
    },
    {
        "epoch": 6,
        "batch": 75,
        "loss": 89.00236511230469
    },
    {
        "epoch": 6,
        "batch": 76,
        "loss": 88.50032043457031
    },
    {
        "epoch": 6,
        "batch": 77,
        "loss": 87.84346008300781
    },
    {
        "epoch": 6,
        "batch": 78,
        "loss": 71.88988494873047
    },
    {
        "epoch": 6,
        "batch": 79,
        "loss": 87.3715591430664
    },
    {
        "epoch": 6,
        "batch": 80,
        "loss": 90.11734771728516
    },
    {
        "epoch": 6,
        "batch": 81,
        "loss": 87.12972259521484
    },
    {
        "epoch": 6,
        "batch": 82,
        "loss": 88.34813690185547
    },
    {
        "epoch": 6,
        "batch": 83,
        "loss": 78.9359130859375
    },
    {
        "epoch": 6,
        "batch": 84,
        "loss": 95.81072998046875
    },
    {
        "epoch": 6,
        "batch": 85,
        "loss": 64.97821807861328
    },
    {
        "epoch": 6,
        "batch": 86,
        "loss": 89.59579467773438
    },
    {
        "epoch": 6,
        "batch": 87,
        "loss": 76.64186096191406
    },
    {
        "epoch": 6,
        "batch": 88,
        "loss": 81.98343658447266
    },
    {
        "epoch": 6,
        "batch": 89,
        "loss": 104.16890716552734
    },
    {
        "epoch": 6,
        "batch": 90,
        "loss": 79.24385833740234
    },
    {
        "epoch": 6,
        "batch": 91,
        "loss": 86.91871643066406
    },
    {
        "epoch": 6,
        "batch": 92,
        "loss": 83.02855682373047
    },
    {
        "epoch": 6,
        "batch": 93,
        "loss": 70.93507385253906
    },
    {
        "epoch": 6,
        "batch": 94,
        "loss": 97.96485900878906
    },
    {
        "epoch": 6,
        "batch": 95,
        "loss": 97.47364044189453
    },
    {
        "epoch": 6,
        "batch": 96,
        "loss": 95.66639709472656
    },
    {
        "epoch": 6,
        "batch": 97,
        "loss": 80.59856414794922
    },
    {
        "epoch": 6,
        "batch": 98,
        "loss": 83.44339752197266
    },
    {
        "epoch": 6,
        "batch": 99,
        "loss": 81.46065521240234
    },
    {
        "epoch": 6,
        "batch": 100,
        "loss": 84.72801971435547
    },
    {
        "epoch": 6,
        "batch": 101,
        "loss": 71.19468688964844
    },
    {
        "epoch": 6,
        "batch": 102,
        "loss": 91.78297424316406
    },
    {
        "epoch": 6,
        "batch": 103,
        "loss": 92.10475158691406
    },
    {
        "epoch": 6,
        "batch": 104,
        "loss": 89.30854034423828
    },
    {
        "epoch": 6,
        "batch": 105,
        "loss": 78.53288269042969
    },
    {
        "epoch": 6,
        "batch": 106,
        "loss": 79.65653228759766
    },
    {
        "epoch": 6,
        "batch": 107,
        "loss": 72.89523315429688
    },
    {
        "epoch": 6,
        "batch": 108,
        "loss": 95.6562271118164
    },
    {
        "epoch": 6,
        "batch": 109,
        "loss": 85.33978271484375
    },
    {
        "epoch": 6,
        "batch": 110,
        "loss": 74.54020690917969
    },
    {
        "epoch": 6,
        "batch": 111,
        "loss": 87.04239654541016
    },
    {
        "epoch": 6,
        "batch": 112,
        "loss": 83.33988189697266
    },
    {
        "epoch": 6,
        "batch": 113,
        "loss": 79.3892822265625
    },
    {
        "epoch": 6,
        "batch": 114,
        "loss": 82.14552307128906
    },
    {
        "epoch": 6,
        "batch": 115,
        "loss": 86.379638671875
    },
    {
        "epoch": 6,
        "batch": 116,
        "loss": 93.59503173828125
    },
    {
        "epoch": 6,
        "batch": 117,
        "loss": 94.79026794433594
    },
    {
        "epoch": 6,
        "batch": 118,
        "loss": 81.02381896972656
    },
    {
        "epoch": 6,
        "batch": 119,
        "loss": 91.28021240234375
    },
    {
        "epoch": 6,
        "batch": 120,
        "loss": 88.15768432617188
    },
    {
        "epoch": 6,
        "batch": 121,
        "loss": 85.51049041748047
    },
    {
        "epoch": 6,
        "batch": 122,
        "loss": 95.0938491821289
    },
    {
        "epoch": 6,
        "batch": 123,
        "loss": 83.06301879882812
    },
    {
        "epoch": 6,
        "batch": 124,
        "loss": 93.90145874023438
    },
    {
        "epoch": 6,
        "batch": 125,
        "loss": 83.98102569580078
    },
    {
        "epoch": 6,
        "batch": 126,
        "loss": 84.06487274169922
    },
    {
        "epoch": 6,
        "batch": 127,
        "loss": 85.50444793701172
    },
    {
        "epoch": 6,
        "batch": 128,
        "loss": 85.49063110351562
    },
    {
        "epoch": 6,
        "batch": 129,
        "loss": 83.36329650878906
    },
    {
        "epoch": 6,
        "batch": 130,
        "loss": 104.75923156738281
    },
    {
        "epoch": 6,
        "batch": 131,
        "loss": 83.08515167236328
    },
    {
        "epoch": 6,
        "batch": 132,
        "loss": 82.92861938476562
    },
    {
        "epoch": 6,
        "batch": 133,
        "loss": 73.63480377197266
    },
    {
        "epoch": 6,
        "batch": 134,
        "loss": 87.22352600097656
    },
    {
        "epoch": 6,
        "batch": 135,
        "loss": 81.17342376708984
    },
    {
        "epoch": 6,
        "batch": 136,
        "loss": 81.51319885253906
    },
    {
        "epoch": 6,
        "batch": 137,
        "loss": 86.3437271118164
    },
    {
        "epoch": 6,
        "batch": 138,
        "loss": 85.37468719482422
    },
    {
        "epoch": 6,
        "batch": 139,
        "loss": 93.46332550048828
    },
    {
        "epoch": 6,
        "batch": 140,
        "loss": 90.32366943359375
    },
    {
        "epoch": 6,
        "batch": 141,
        "loss": 82.31361389160156
    },
    {
        "epoch": 6,
        "batch": 142,
        "loss": 88.80230712890625
    },
    {
        "epoch": 6,
        "batch": 143,
        "loss": 70.93612670898438
    },
    {
        "epoch": 6,
        "batch": 144,
        "loss": 76.96000671386719
    },
    {
        "epoch": 6,
        "batch": 145,
        "loss": 80.24263763427734
    },
    {
        "epoch": 6,
        "batch": 146,
        "loss": 91.79711151123047
    },
    {
        "epoch": 6,
        "batch": 147,
        "loss": 87.5367431640625
    },
    {
        "epoch": 6,
        "batch": 148,
        "loss": 69.28025817871094
    },
    {
        "epoch": 6,
        "batch": 149,
        "loss": 74.3395004272461
    },
    {
        "epoch": 6,
        "batch": 150,
        "loss": 93.02407836914062
    },
    {
        "epoch": 6,
        "batch": 151,
        "loss": 80.01625061035156
    },
    {
        "epoch": 6,
        "batch": 152,
        "loss": 78.94989013671875
    },
    {
        "epoch": 6,
        "batch": 153,
        "loss": 78.05513763427734
    },
    {
        "epoch": 6,
        "batch": 154,
        "loss": 92.53360748291016
    },
    {
        "epoch": 6,
        "batch": 155,
        "loss": 76.15323638916016
    },
    {
        "epoch": 6,
        "batch": 156,
        "loss": 83.06611633300781
    },
    {
        "epoch": 6,
        "batch": 157,
        "loss": 82.14387512207031
    },
    {
        "epoch": 6,
        "batch": 158,
        "loss": 90.02336883544922
    },
    {
        "epoch": 6,
        "batch": 159,
        "loss": 78.60067749023438
    },
    {
        "epoch": 6,
        "batch": 160,
        "loss": 77.49163055419922
    },
    {
        "epoch": 6,
        "batch": 161,
        "loss": 70.07538604736328
    },
    {
        "epoch": 6,
        "batch": 162,
        "loss": 84.0196304321289
    },
    {
        "epoch": 6,
        "batch": 163,
        "loss": 78.75810241699219
    },
    {
        "epoch": 6,
        "batch": 164,
        "loss": 77.4566650390625
    },
    {
        "epoch": 6,
        "batch": 165,
        "loss": 82.31763458251953
    },
    {
        "epoch": 6,
        "batch": 166,
        "loss": 90.74693298339844
    },
    {
        "epoch": 6,
        "batch": 167,
        "loss": 85.864501953125
    },
    {
        "epoch": 6,
        "batch": 168,
        "loss": 73.12152099609375
    },
    {
        "epoch": 6,
        "batch": 169,
        "loss": 72.34233856201172
    },
    {
        "epoch": 6,
        "batch": 170,
        "loss": 83.00654602050781
    },
    {
        "epoch": 6,
        "batch": 171,
        "loss": 94.65658569335938
    },
    {
        "epoch": 6,
        "batch": 172,
        "loss": 84.63032531738281
    },
    {
        "epoch": 6,
        "batch": 173,
        "loss": 83.21810150146484
    },
    {
        "epoch": 6,
        "batch": 174,
        "loss": 88.142578125
    },
    {
        "epoch": 6,
        "batch": 175,
        "loss": 86.55561065673828
    },
    {
        "epoch": 6,
        "batch": 176,
        "loss": 91.63184356689453
    },
    {
        "epoch": 6,
        "batch": 177,
        "loss": 87.46263885498047
    },
    {
        "epoch": 6,
        "batch": 178,
        "loss": 82.29582214355469
    },
    {
        "epoch": 6,
        "batch": 179,
        "loss": 83.48895263671875
    },
    {
        "epoch": 6,
        "batch": 180,
        "loss": 84.76155090332031
    },
    {
        "epoch": 6,
        "batch": 181,
        "loss": 70.49211883544922
    },
    {
        "epoch": 6,
        "batch": 182,
        "loss": 82.28311157226562
    },
    {
        "epoch": 6,
        "batch": 183,
        "loss": 78.18587493896484
    },
    {
        "epoch": 6,
        "batch": 184,
        "loss": 79.29964447021484
    },
    {
        "epoch": 6,
        "batch": 185,
        "loss": 74.83203125
    },
    {
        "epoch": 6,
        "batch": 186,
        "loss": 76.76052856445312
    },
    {
        "epoch": 6,
        "batch": 187,
        "loss": 73.72586822509766
    },
    {
        "epoch": 6,
        "batch": 188,
        "loss": 99.27959442138672
    },
    {
        "epoch": 6,
        "batch": 189,
        "loss": 80.8467788696289
    },
    {
        "epoch": 6,
        "batch": 190,
        "loss": 99.81658935546875
    },
    {
        "epoch": 6,
        "batch": 191,
        "loss": 67.40225219726562
    },
    {
        "epoch": 6,
        "batch": 192,
        "loss": 102.09976196289062
    },
    {
        "epoch": 6,
        "batch": 193,
        "loss": 74.16161346435547
    },
    {
        "epoch": 6,
        "batch": 194,
        "loss": 77.1701431274414
    },
    {
        "epoch": 6,
        "batch": 195,
        "loss": 89.51399993896484
    },
    {
        "epoch": 6,
        "batch": 196,
        "loss": 84.69878387451172
    },
    {
        "epoch": 6,
        "batch": 197,
        "loss": 88.93561553955078
    },
    {
        "epoch": 6,
        "batch": 198,
        "loss": 92.96951293945312
    },
    {
        "epoch": 6,
        "batch": 199,
        "loss": 83.63444519042969
    },
    {
        "epoch": 6,
        "batch": 200,
        "loss": 81.82308197021484
    },
    {
        "epoch": 6,
        "batch": 201,
        "loss": 95.69741821289062
    },
    {
        "epoch": 6,
        "batch": 202,
        "loss": 81.905029296875
    },
    {
        "epoch": 6,
        "batch": 203,
        "loss": 80.31993865966797
    },
    {
        "epoch": 6,
        "batch": 204,
        "loss": 85.42198944091797
    },
    {
        "epoch": 6,
        "batch": 205,
        "loss": 32.23564529418945
    },
    {
        "epoch": 7,
        "batch": 0,
        "loss": 98.80107116699219
    },
    {
        "epoch": 7,
        "batch": 1,
        "loss": 80.80288696289062
    },
    {
        "epoch": 7,
        "batch": 2,
        "loss": 80.94424438476562
    },
    {
        "epoch": 7,
        "batch": 3,
        "loss": 77.95191192626953
    },
    {
        "epoch": 7,
        "batch": 4,
        "loss": 79.69523620605469
    },
    {
        "epoch": 7,
        "batch": 5,
        "loss": 80.43614959716797
    },
    {
        "epoch": 7,
        "batch": 6,
        "loss": 89.65565490722656
    },
    {
        "epoch": 7,
        "batch": 7,
        "loss": 75.70752716064453
    },
    {
        "epoch": 7,
        "batch": 8,
        "loss": 92.62979888916016
    },
    {
        "epoch": 7,
        "batch": 9,
        "loss": 86.51277923583984
    },
    {
        "epoch": 7,
        "batch": 10,
        "loss": 75.84456634521484
    },
    {
        "epoch": 7,
        "batch": 11,
        "loss": 78.4398193359375
    },
    {
        "epoch": 7,
        "batch": 12,
        "loss": 76.98467254638672
    },
    {
        "epoch": 7,
        "batch": 13,
        "loss": 82.70082092285156
    },
    {
        "epoch": 7,
        "batch": 14,
        "loss": 85.22868347167969
    },
    {
        "epoch": 7,
        "batch": 15,
        "loss": 89.16387939453125
    },
    {
        "epoch": 7,
        "batch": 16,
        "loss": 94.75416564941406
    },
    {
        "epoch": 7,
        "batch": 17,
        "loss": 78.99464416503906
    },
    {
        "epoch": 7,
        "batch": 18,
        "loss": 87.95577239990234
    },
    {
        "epoch": 7,
        "batch": 19,
        "loss": 84.71185302734375
    },
    {
        "epoch": 7,
        "batch": 20,
        "loss": 73.44485473632812
    },
    {
        "epoch": 7,
        "batch": 21,
        "loss": 86.99226379394531
    },
    {
        "epoch": 7,
        "batch": 22,
        "loss": 87.99089813232422
    },
    {
        "epoch": 7,
        "batch": 23,
        "loss": 82.7843246459961
    },
    {
        "epoch": 7,
        "batch": 24,
        "loss": 75.18516540527344
    },
    {
        "epoch": 7,
        "batch": 25,
        "loss": 70.78280639648438
    },
    {
        "epoch": 7,
        "batch": 26,
        "loss": 70.86402130126953
    },
    {
        "epoch": 7,
        "batch": 27,
        "loss": 78.13155364990234
    },
    {
        "epoch": 7,
        "batch": 28,
        "loss": 81.09123229980469
    },
    {
        "epoch": 7,
        "batch": 29,
        "loss": 77.32610321044922
    },
    {
        "epoch": 7,
        "batch": 30,
        "loss": 88.36389923095703
    },
    {
        "epoch": 7,
        "batch": 31,
        "loss": 78.24015045166016
    },
    {
        "epoch": 7,
        "batch": 32,
        "loss": 98.03608703613281
    },
    {
        "epoch": 7,
        "batch": 33,
        "loss": 72.03201293945312
    },
    {
        "epoch": 7,
        "batch": 34,
        "loss": 91.48528289794922
    },
    {
        "epoch": 7,
        "batch": 35,
        "loss": 69.52203369140625
    },
    {
        "epoch": 7,
        "batch": 36,
        "loss": 83.47742462158203
    },
    {
        "epoch": 7,
        "batch": 37,
        "loss": 82.75453186035156
    },
    {
        "epoch": 7,
        "batch": 38,
        "loss": 88.87153625488281
    },
    {
        "epoch": 7,
        "batch": 39,
        "loss": 80.09525299072266
    },
    {
        "epoch": 7,
        "batch": 40,
        "loss": 89.9522705078125
    },
    {
        "epoch": 7,
        "batch": 41,
        "loss": 90.91380310058594
    },
    {
        "epoch": 7,
        "batch": 42,
        "loss": 72.81278991699219
    },
    {
        "epoch": 7,
        "batch": 43,
        "loss": 77.47286987304688
    },
    {
        "epoch": 7,
        "batch": 44,
        "loss": 81.51887512207031
    },
    {
        "epoch": 7,
        "batch": 45,
        "loss": 84.533203125
    },
    {
        "epoch": 7,
        "batch": 46,
        "loss": 92.5177001953125
    },
    {
        "epoch": 7,
        "batch": 47,
        "loss": 77.32575988769531
    },
    {
        "epoch": 7,
        "batch": 48,
        "loss": 87.94383239746094
    },
    {
        "epoch": 7,
        "batch": 49,
        "loss": 74.98834228515625
    },
    {
        "epoch": 7,
        "batch": 50,
        "loss": 86.97528839111328
    },
    {
        "epoch": 7,
        "batch": 51,
        "loss": 79.97732543945312
    },
    {
        "epoch": 7,
        "batch": 52,
        "loss": 75.53053283691406
    },
    {
        "epoch": 7,
        "batch": 53,
        "loss": 80.20674133300781
    },
    {
        "epoch": 7,
        "batch": 54,
        "loss": 81.26200866699219
    },
    {
        "epoch": 7,
        "batch": 55,
        "loss": 69.9669418334961
    },
    {
        "epoch": 7,
        "batch": 56,
        "loss": 90.48590087890625
    },
    {
        "epoch": 7,
        "batch": 57,
        "loss": 79.25009155273438
    },
    {
        "epoch": 7,
        "batch": 58,
        "loss": 91.43769836425781
    },
    {
        "epoch": 7,
        "batch": 59,
        "loss": 68.166259765625
    },
    {
        "epoch": 7,
        "batch": 60,
        "loss": 72.94464111328125
    },
    {
        "epoch": 7,
        "batch": 61,
        "loss": 77.276123046875
    },
    {
        "epoch": 7,
        "batch": 62,
        "loss": 84.73871612548828
    },
    {
        "epoch": 7,
        "batch": 63,
        "loss": 75.83103942871094
    },
    {
        "epoch": 7,
        "batch": 64,
        "loss": 81.39427947998047
    },
    {
        "epoch": 7,
        "batch": 65,
        "loss": 87.38558959960938
    },
    {
        "epoch": 7,
        "batch": 66,
        "loss": 87.13988494873047
    },
    {
        "epoch": 7,
        "batch": 67,
        "loss": 83.43010711669922
    },
    {
        "epoch": 7,
        "batch": 68,
        "loss": 90.21626281738281
    },
    {
        "epoch": 7,
        "batch": 69,
        "loss": 81.76217651367188
    },
    {
        "epoch": 7,
        "batch": 70,
        "loss": 83.98448181152344
    },
    {
        "epoch": 7,
        "batch": 71,
        "loss": 76.99650573730469
    },
    {
        "epoch": 7,
        "batch": 72,
        "loss": 81.74285888671875
    },
    {
        "epoch": 7,
        "batch": 73,
        "loss": 89.15567779541016
    },
    {
        "epoch": 7,
        "batch": 74,
        "loss": 84.61858367919922
    },
    {
        "epoch": 7,
        "batch": 75,
        "loss": 78.91403198242188
    },
    {
        "epoch": 7,
        "batch": 76,
        "loss": 98.47637176513672
    },
    {
        "epoch": 7,
        "batch": 77,
        "loss": 77.14445495605469
    },
    {
        "epoch": 7,
        "batch": 78,
        "loss": 75.308837890625
    },
    {
        "epoch": 7,
        "batch": 79,
        "loss": 82.62297058105469
    },
    {
        "epoch": 7,
        "batch": 80,
        "loss": 73.94113159179688
    },
    {
        "epoch": 7,
        "batch": 81,
        "loss": 79.14762878417969
    },
    {
        "epoch": 7,
        "batch": 82,
        "loss": 78.87928771972656
    },
    {
        "epoch": 7,
        "batch": 83,
        "loss": 75.62255096435547
    },
    {
        "epoch": 7,
        "batch": 84,
        "loss": 87.76385498046875
    },
    {
        "epoch": 7,
        "batch": 85,
        "loss": 92.63215637207031
    },
    {
        "epoch": 7,
        "batch": 86,
        "loss": 75.00753784179688
    },
    {
        "epoch": 7,
        "batch": 87,
        "loss": 75.14221954345703
    },
    {
        "epoch": 7,
        "batch": 88,
        "loss": 85.53753662109375
    },
    {
        "epoch": 7,
        "batch": 89,
        "loss": 84.22713470458984
    },
    {
        "epoch": 7,
        "batch": 90,
        "loss": 76.6174087524414
    },
    {
        "epoch": 7,
        "batch": 91,
        "loss": 83.13207244873047
    },
    {
        "epoch": 7,
        "batch": 92,
        "loss": 78.39815521240234
    },
    {
        "epoch": 7,
        "batch": 93,
        "loss": 80.97399139404297
    },
    {
        "epoch": 7,
        "batch": 94,
        "loss": 86.61128997802734
    },
    {
        "epoch": 7,
        "batch": 95,
        "loss": 85.99340057373047
    },
    {
        "epoch": 7,
        "batch": 96,
        "loss": 77.42721557617188
    },
    {
        "epoch": 7,
        "batch": 97,
        "loss": 92.23943328857422
    },
    {
        "epoch": 7,
        "batch": 98,
        "loss": 94.55008697509766
    },
    {
        "epoch": 7,
        "batch": 99,
        "loss": 74.04023742675781
    },
    {
        "epoch": 7,
        "batch": 100,
        "loss": 81.29319763183594
    },
    {
        "epoch": 7,
        "batch": 101,
        "loss": 82.96797943115234
    },
    {
        "epoch": 7,
        "batch": 102,
        "loss": 85.01298522949219
    },
    {
        "epoch": 7,
        "batch": 103,
        "loss": 84.88395690917969
    },
    {
        "epoch": 7,
        "batch": 104,
        "loss": 77.85769653320312
    },
    {
        "epoch": 7,
        "batch": 105,
        "loss": 83.88441467285156
    },
    {
        "epoch": 7,
        "batch": 106,
        "loss": 74.49188232421875
    },
    {
        "epoch": 7,
        "batch": 107,
        "loss": 88.98556518554688
    },
    {
        "epoch": 7,
        "batch": 108,
        "loss": 81.39401245117188
    },
    {
        "epoch": 7,
        "batch": 109,
        "loss": 97.0960922241211
    },
    {
        "epoch": 7,
        "batch": 110,
        "loss": 87.89000701904297
    },
    {
        "epoch": 7,
        "batch": 111,
        "loss": 82.37162780761719
    },
    {
        "epoch": 7,
        "batch": 112,
        "loss": 83.6968002319336
    },
    {
        "epoch": 7,
        "batch": 113,
        "loss": 79.24067687988281
    },
    {
        "epoch": 7,
        "batch": 114,
        "loss": 80.76336669921875
    },
    {
        "epoch": 7,
        "batch": 115,
        "loss": 87.87144470214844
    },
    {
        "epoch": 7,
        "batch": 116,
        "loss": 89.11546325683594
    },
    {
        "epoch": 7,
        "batch": 117,
        "loss": 85.51517486572266
    },
    {
        "epoch": 7,
        "batch": 118,
        "loss": 79.28422546386719
    },
    {
        "epoch": 7,
        "batch": 119,
        "loss": 79.02430725097656
    },
    {
        "epoch": 7,
        "batch": 120,
        "loss": 91.49320983886719
    },
    {
        "epoch": 7,
        "batch": 121,
        "loss": 89.62423706054688
    },
    {
        "epoch": 7,
        "batch": 122,
        "loss": 70.427001953125
    },
    {
        "epoch": 7,
        "batch": 123,
        "loss": 77.89350891113281
    },
    {
        "epoch": 7,
        "batch": 124,
        "loss": 99.83343505859375
    },
    {
        "epoch": 7,
        "batch": 125,
        "loss": 89.4925765991211
    },
    {
        "epoch": 7,
        "batch": 126,
        "loss": 69.00984954833984
    },
    {
        "epoch": 7,
        "batch": 127,
        "loss": 87.59214782714844
    },
    {
        "epoch": 7,
        "batch": 128,
        "loss": 79.02616882324219
    },
    {
        "epoch": 7,
        "batch": 129,
        "loss": 74.03752899169922
    },
    {
        "epoch": 7,
        "batch": 130,
        "loss": 76.46842956542969
    },
    {
        "epoch": 7,
        "batch": 131,
        "loss": 84.28616333007812
    },
    {
        "epoch": 7,
        "batch": 132,
        "loss": 79.65523529052734
    },
    {
        "epoch": 7,
        "batch": 133,
        "loss": 85.10667419433594
    },
    {
        "epoch": 7,
        "batch": 134,
        "loss": 75.61837768554688
    },
    {
        "epoch": 7,
        "batch": 135,
        "loss": 74.42969512939453
    },
    {
        "epoch": 7,
        "batch": 136,
        "loss": 86.82124328613281
    },
    {
        "epoch": 7,
        "batch": 137,
        "loss": 89.56376647949219
    },
    {
        "epoch": 7,
        "batch": 138,
        "loss": 89.35750579833984
    },
    {
        "epoch": 7,
        "batch": 139,
        "loss": 80.28414916992188
    },
    {
        "epoch": 7,
        "batch": 140,
        "loss": 80.11567687988281
    },
    {
        "epoch": 7,
        "batch": 141,
        "loss": 86.76765441894531
    },
    {
        "epoch": 7,
        "batch": 142,
        "loss": 85.00565338134766
    },
    {
        "epoch": 7,
        "batch": 143,
        "loss": 79.29705047607422
    },
    {
        "epoch": 7,
        "batch": 144,
        "loss": 89.9968032836914
    },
    {
        "epoch": 7,
        "batch": 145,
        "loss": 72.93861389160156
    },
    {
        "epoch": 7,
        "batch": 146,
        "loss": 65.9124984741211
    },
    {
        "epoch": 7,
        "batch": 147,
        "loss": 80.8038558959961
    },
    {
        "epoch": 7,
        "batch": 148,
        "loss": 86.82441711425781
    },
    {
        "epoch": 7,
        "batch": 149,
        "loss": 91.0809326171875
    },
    {
        "epoch": 7,
        "batch": 150,
        "loss": 82.3934555053711
    },
    {
        "epoch": 7,
        "batch": 151,
        "loss": 74.4200439453125
    },
    {
        "epoch": 7,
        "batch": 152,
        "loss": 76.03526306152344
    },
    {
        "epoch": 7,
        "batch": 153,
        "loss": 87.4103012084961
    },
    {
        "epoch": 7,
        "batch": 154,
        "loss": 79.77001953125
    },
    {
        "epoch": 7,
        "batch": 155,
        "loss": 78.1147232055664
    },
    {
        "epoch": 7,
        "batch": 156,
        "loss": 70.43243408203125
    },
    {
        "epoch": 7,
        "batch": 157,
        "loss": 84.80699920654297
    },
    {
        "epoch": 7,
        "batch": 158,
        "loss": 86.14617919921875
    },
    {
        "epoch": 7,
        "batch": 159,
        "loss": 84.79498291015625
    },
    {
        "epoch": 7,
        "batch": 160,
        "loss": 88.66421508789062
    },
    {
        "epoch": 7,
        "batch": 161,
        "loss": 94.29303741455078
    },
    {
        "epoch": 7,
        "batch": 162,
        "loss": 95.90718078613281
    },
    {
        "epoch": 7,
        "batch": 163,
        "loss": 81.8130874633789
    },
    {
        "epoch": 7,
        "batch": 164,
        "loss": 80.92487335205078
    },
    {
        "epoch": 7,
        "batch": 165,
        "loss": 68.88035583496094
    },
    {
        "epoch": 7,
        "batch": 166,
        "loss": 73.43768310546875
    },
    {
        "epoch": 7,
        "batch": 167,
        "loss": 80.66928100585938
    },
    {
        "epoch": 7,
        "batch": 168,
        "loss": 77.99344635009766
    },
    {
        "epoch": 7,
        "batch": 169,
        "loss": 91.01237487792969
    },
    {
        "epoch": 7,
        "batch": 170,
        "loss": 71.80651092529297
    },
    {
        "epoch": 7,
        "batch": 171,
        "loss": 86.25084686279297
    },
    {
        "epoch": 7,
        "batch": 172,
        "loss": 86.87448120117188
    },
    {
        "epoch": 7,
        "batch": 173,
        "loss": 72.78327178955078
    },
    {
        "epoch": 7,
        "batch": 174,
        "loss": 85.69520568847656
    },
    {
        "epoch": 7,
        "batch": 175,
        "loss": 77.57357788085938
    },
    {
        "epoch": 7,
        "batch": 176,
        "loss": 77.76116943359375
    },
    {
        "epoch": 7,
        "batch": 177,
        "loss": 89.23767852783203
    },
    {
        "epoch": 7,
        "batch": 178,
        "loss": 85.28617858886719
    },
    {
        "epoch": 7,
        "batch": 179,
        "loss": 79.33667755126953
    },
    {
        "epoch": 7,
        "batch": 180,
        "loss": 72.54055786132812
    },
    {
        "epoch": 7,
        "batch": 181,
        "loss": 83.5941390991211
    },
    {
        "epoch": 7,
        "batch": 182,
        "loss": 74.33989715576172
    },
    {
        "epoch": 7,
        "batch": 183,
        "loss": 86.75081634521484
    },
    {
        "epoch": 7,
        "batch": 184,
        "loss": 83.37945556640625
    },
    {
        "epoch": 7,
        "batch": 185,
        "loss": 82.25454711914062
    },
    {
        "epoch": 7,
        "batch": 186,
        "loss": 85.79339599609375
    },
    {
        "epoch": 7,
        "batch": 187,
        "loss": 89.13866424560547
    },
    {
        "epoch": 7,
        "batch": 188,
        "loss": 93.35322570800781
    },
    {
        "epoch": 7,
        "batch": 189,
        "loss": 78.51341247558594
    },
    {
        "epoch": 7,
        "batch": 190,
        "loss": 73.29463195800781
    },
    {
        "epoch": 7,
        "batch": 191,
        "loss": 78.3373794555664
    },
    {
        "epoch": 7,
        "batch": 192,
        "loss": 86.70166015625
    },
    {
        "epoch": 7,
        "batch": 193,
        "loss": 77.93904876708984
    },
    {
        "epoch": 7,
        "batch": 194,
        "loss": 82.39561462402344
    },
    {
        "epoch": 7,
        "batch": 195,
        "loss": 94.17666625976562
    },
    {
        "epoch": 7,
        "batch": 196,
        "loss": 78.13452911376953
    },
    {
        "epoch": 7,
        "batch": 197,
        "loss": 88.78129577636719
    },
    {
        "epoch": 7,
        "batch": 198,
        "loss": 74.76799011230469
    },
    {
        "epoch": 7,
        "batch": 199,
        "loss": 73.59166717529297
    },
    {
        "epoch": 7,
        "batch": 200,
        "loss": 81.36190032958984
    },
    {
        "epoch": 7,
        "batch": 201,
        "loss": 81.73363494873047
    },
    {
        "epoch": 7,
        "batch": 202,
        "loss": 82.47184753417969
    },
    {
        "epoch": 7,
        "batch": 203,
        "loss": 81.86964416503906
    },
    {
        "epoch": 7,
        "batch": 204,
        "loss": 96.21025085449219
    },
    {
        "epoch": 7,
        "batch": 205,
        "loss": 26.028459548950195
    },
    {
        "epoch": 8,
        "batch": 0,
        "loss": 83.08047485351562
    },
    {
        "epoch": 8,
        "batch": 1,
        "loss": 59.181976318359375
    },
    {
        "epoch": 8,
        "batch": 2,
        "loss": 81.37501525878906
    },
    {
        "epoch": 8,
        "batch": 3,
        "loss": 84.2055892944336
    },
    {
        "epoch": 8,
        "batch": 4,
        "loss": 90.07584381103516
    },
    {
        "epoch": 8,
        "batch": 5,
        "loss": 82.26789093017578
    },
    {
        "epoch": 8,
        "batch": 6,
        "loss": 75.99323272705078
    },
    {
        "epoch": 8,
        "batch": 7,
        "loss": 79.32947540283203
    },
    {
        "epoch": 8,
        "batch": 8,
        "loss": 80.61776733398438
    },
    {
        "epoch": 8,
        "batch": 9,
        "loss": 75.64935302734375
    },
    {
        "epoch": 8,
        "batch": 10,
        "loss": 90.60669708251953
    },
    {
        "epoch": 8,
        "batch": 11,
        "loss": 81.75957489013672
    },
    {
        "epoch": 8,
        "batch": 12,
        "loss": 80.6597900390625
    },
    {
        "epoch": 8,
        "batch": 13,
        "loss": 79.02220916748047
    },
    {
        "epoch": 8,
        "batch": 14,
        "loss": 90.6841049194336
    },
    {
        "epoch": 8,
        "batch": 15,
        "loss": 88.87702178955078
    },
    {
        "epoch": 8,
        "batch": 16,
        "loss": 75.16216278076172
    },
    {
        "epoch": 8,
        "batch": 17,
        "loss": 62.61437225341797
    },
    {
        "epoch": 8,
        "batch": 18,
        "loss": 91.62266540527344
    },
    {
        "epoch": 8,
        "batch": 19,
        "loss": 74.95674133300781
    },
    {
        "epoch": 8,
        "batch": 20,
        "loss": 78.19001007080078
    },
    {
        "epoch": 8,
        "batch": 21,
        "loss": 68.36546325683594
    },
    {
        "epoch": 8,
        "batch": 22,
        "loss": 90.19650268554688
    },
    {
        "epoch": 8,
        "batch": 23,
        "loss": 70.0981674194336
    },
    {
        "epoch": 8,
        "batch": 24,
        "loss": 87.8510513305664
    },
    {
        "epoch": 8,
        "batch": 25,
        "loss": 68.42615509033203
    },
    {
        "epoch": 8,
        "batch": 26,
        "loss": 90.39019012451172
    },
    {
        "epoch": 8,
        "batch": 27,
        "loss": 82.18415832519531
    },
    {
        "epoch": 8,
        "batch": 28,
        "loss": 82.2885513305664
    },
    {
        "epoch": 8,
        "batch": 29,
        "loss": 87.1396713256836
    },
    {
        "epoch": 8,
        "batch": 30,
        "loss": 88.34452056884766
    },
    {
        "epoch": 8,
        "batch": 31,
        "loss": 83.18882751464844
    },
    {
        "epoch": 8,
        "batch": 32,
        "loss": 72.27057647705078
    },
    {
        "epoch": 8,
        "batch": 33,
        "loss": 70.52973937988281
    },
    {
        "epoch": 8,
        "batch": 34,
        "loss": 77.79264068603516
    },
    {
        "epoch": 8,
        "batch": 35,
        "loss": 83.0180435180664
    },
    {
        "epoch": 8,
        "batch": 36,
        "loss": 74.35369873046875
    },
    {
        "epoch": 8,
        "batch": 37,
        "loss": 90.69383239746094
    },
    {
        "epoch": 8,
        "batch": 38,
        "loss": 75.04566192626953
    },
    {
        "epoch": 8,
        "batch": 39,
        "loss": 87.9766616821289
    },
    {
        "epoch": 8,
        "batch": 40,
        "loss": 73.35035705566406
    },
    {
        "epoch": 8,
        "batch": 41,
        "loss": 83.78185272216797
    },
    {
        "epoch": 8,
        "batch": 42,
        "loss": 81.56053924560547
    },
    {
        "epoch": 8,
        "batch": 43,
        "loss": 80.08731842041016
    },
    {
        "epoch": 8,
        "batch": 44,
        "loss": 81.36843872070312
    },
    {
        "epoch": 8,
        "batch": 45,
        "loss": 81.00191497802734
    },
    {
        "epoch": 8,
        "batch": 46,
        "loss": 85.8883285522461
    },
    {
        "epoch": 8,
        "batch": 47,
        "loss": 92.83776092529297
    },
    {
        "epoch": 8,
        "batch": 48,
        "loss": 74.65963745117188
    },
    {
        "epoch": 8,
        "batch": 49,
        "loss": 78.23886108398438
    },
    {
        "epoch": 8,
        "batch": 50,
        "loss": 82.6847152709961
    },
    {
        "epoch": 8,
        "batch": 51,
        "loss": 83.84552764892578
    },
    {
        "epoch": 8,
        "batch": 52,
        "loss": 88.23943328857422
    },
    {
        "epoch": 8,
        "batch": 53,
        "loss": 80.68714904785156
    },
    {
        "epoch": 8,
        "batch": 54,
        "loss": 89.12725830078125
    },
    {
        "epoch": 8,
        "batch": 55,
        "loss": 77.72608947753906
    },
    {
        "epoch": 8,
        "batch": 56,
        "loss": 80.3082046508789
    },
    {
        "epoch": 8,
        "batch": 57,
        "loss": 86.64840698242188
    },
    {
        "epoch": 8,
        "batch": 58,
        "loss": 84.87934875488281
    },
    {
        "epoch": 8,
        "batch": 59,
        "loss": 84.89564514160156
    },
    {
        "epoch": 8,
        "batch": 60,
        "loss": 84.72779846191406
    },
    {
        "epoch": 8,
        "batch": 61,
        "loss": 90.62822723388672
    },
    {
        "epoch": 8,
        "batch": 62,
        "loss": 94.75923919677734
    },
    {
        "epoch": 8,
        "batch": 63,
        "loss": 82.81116485595703
    },
    {
        "epoch": 8,
        "batch": 64,
        "loss": 65.99286651611328
    },
    {
        "epoch": 8,
        "batch": 65,
        "loss": 73.6844711303711
    },
    {
        "epoch": 8,
        "batch": 66,
        "loss": 83.11575317382812
    },
    {
        "epoch": 8,
        "batch": 67,
        "loss": 75.85713958740234
    },
    {
        "epoch": 8,
        "batch": 68,
        "loss": 78.87773895263672
    },
    {
        "epoch": 8,
        "batch": 69,
        "loss": 78.06825256347656
    },
    {
        "epoch": 8,
        "batch": 70,
        "loss": 85.67403411865234
    },
    {
        "epoch": 8,
        "batch": 71,
        "loss": 84.63494873046875
    },
    {
        "epoch": 8,
        "batch": 72,
        "loss": 79.89678955078125
    },
    {
        "epoch": 8,
        "batch": 73,
        "loss": 71.23199462890625
    },
    {
        "epoch": 8,
        "batch": 74,
        "loss": 77.05375671386719
    },
    {
        "epoch": 8,
        "batch": 75,
        "loss": 88.55659484863281
    },
    {
        "epoch": 8,
        "batch": 76,
        "loss": 71.00663757324219
    },
    {
        "epoch": 8,
        "batch": 77,
        "loss": 89.77609252929688
    },
    {
        "epoch": 8,
        "batch": 78,
        "loss": 87.93429565429688
    },
    {
        "epoch": 8,
        "batch": 79,
        "loss": 86.09427642822266
    },
    {
        "epoch": 8,
        "batch": 80,
        "loss": 79.78543090820312
    },
    {
        "epoch": 8,
        "batch": 81,
        "loss": 79.44422912597656
    },
    {
        "epoch": 8,
        "batch": 82,
        "loss": 80.26447296142578
    },
    {
        "epoch": 8,
        "batch": 83,
        "loss": 78.484130859375
    },
    {
        "epoch": 8,
        "batch": 84,
        "loss": 95.3848876953125
    },
    {
        "epoch": 8,
        "batch": 85,
        "loss": 78.01061248779297
    },
    {
        "epoch": 8,
        "batch": 86,
        "loss": 70.21334838867188
    },
    {
        "epoch": 8,
        "batch": 87,
        "loss": 74.63863372802734
    },
    {
        "epoch": 8,
        "batch": 88,
        "loss": 85.90055847167969
    },
    {
        "epoch": 8,
        "batch": 89,
        "loss": 74.43915557861328
    },
    {
        "epoch": 8,
        "batch": 90,
        "loss": 83.58964538574219
    },
    {
        "epoch": 8,
        "batch": 91,
        "loss": 85.3292465209961
    },
    {
        "epoch": 8,
        "batch": 92,
        "loss": 82.34696197509766
    },
    {
        "epoch": 8,
        "batch": 93,
        "loss": 87.21223449707031
    },
    {
        "epoch": 8,
        "batch": 94,
        "loss": 90.11564636230469
    },
    {
        "epoch": 8,
        "batch": 95,
        "loss": 79.13832092285156
    },
    {
        "epoch": 8,
        "batch": 96,
        "loss": 88.55490112304688
    },
    {
        "epoch": 8,
        "batch": 97,
        "loss": 87.1469497680664
    },
    {
        "epoch": 8,
        "batch": 98,
        "loss": 84.32894897460938
    },
    {
        "epoch": 8,
        "batch": 99,
        "loss": 79.28044891357422
    },
    {
        "epoch": 8,
        "batch": 100,
        "loss": 71.67047119140625
    },
    {
        "epoch": 8,
        "batch": 101,
        "loss": 86.4842300415039
    },
    {
        "epoch": 8,
        "batch": 102,
        "loss": 87.38047790527344
    },
    {
        "epoch": 8,
        "batch": 103,
        "loss": 74.4483642578125
    },
    {
        "epoch": 8,
        "batch": 104,
        "loss": 90.10960388183594
    },
    {
        "epoch": 8,
        "batch": 105,
        "loss": 81.93901824951172
    },
    {
        "epoch": 8,
        "batch": 106,
        "loss": 72.46310424804688
    },
    {
        "epoch": 8,
        "batch": 107,
        "loss": 95.45540618896484
    },
    {
        "epoch": 8,
        "batch": 108,
        "loss": 81.45796966552734
    },
    {
        "epoch": 8,
        "batch": 109,
        "loss": 75.71170043945312
    },
    {
        "epoch": 8,
        "batch": 110,
        "loss": 81.00419616699219
    },
    {
        "epoch": 8,
        "batch": 111,
        "loss": 86.52776336669922
    },
    {
        "epoch": 8,
        "batch": 112,
        "loss": 77.82625579833984
    },
    {
        "epoch": 8,
        "batch": 113,
        "loss": 85.7099380493164
    },
    {
        "epoch": 8,
        "batch": 114,
        "loss": 75.21884155273438
    },
    {
        "epoch": 8,
        "batch": 115,
        "loss": 95.34976959228516
    },
    {
        "epoch": 8,
        "batch": 116,
        "loss": 82.46949005126953
    },
    {
        "epoch": 8,
        "batch": 117,
        "loss": 77.56890106201172
    },
    {
        "epoch": 8,
        "batch": 118,
        "loss": 80.76744079589844
    },
    {
        "epoch": 8,
        "batch": 119,
        "loss": 79.79586029052734
    },
    {
        "epoch": 8,
        "batch": 120,
        "loss": 71.4362564086914
    },
    {
        "epoch": 8,
        "batch": 121,
        "loss": 84.16409301757812
    },
    {
        "epoch": 8,
        "batch": 122,
        "loss": 87.41771697998047
    },
    {
        "epoch": 8,
        "batch": 123,
        "loss": 83.70887756347656
    },
    {
        "epoch": 8,
        "batch": 124,
        "loss": 79.95100402832031
    },
    {
        "epoch": 8,
        "batch": 125,
        "loss": 79.67403411865234
    },
    {
        "epoch": 8,
        "batch": 126,
        "loss": 82.17813873291016
    },
    {
        "epoch": 8,
        "batch": 127,
        "loss": 82.46310424804688
    },
    {
        "epoch": 8,
        "batch": 128,
        "loss": 94.31101989746094
    },
    {
        "epoch": 8,
        "batch": 129,
        "loss": 78.32984924316406
    },
    {
        "epoch": 8,
        "batch": 130,
        "loss": 79.5737533569336
    },
    {
        "epoch": 8,
        "batch": 131,
        "loss": 79.00518798828125
    },
    {
        "epoch": 8,
        "batch": 132,
        "loss": 63.5300178527832
    },
    {
        "epoch": 8,
        "batch": 133,
        "loss": 70.75721740722656
    },
    {
        "epoch": 8,
        "batch": 134,
        "loss": 82.10076141357422
    },
    {
        "epoch": 8,
        "batch": 135,
        "loss": 78.0604248046875
    },
    {
        "epoch": 8,
        "batch": 136,
        "loss": 77.71711730957031
    },
    {
        "epoch": 8,
        "batch": 137,
        "loss": 72.99171447753906
    },
    {
        "epoch": 8,
        "batch": 138,
        "loss": 81.93721771240234
    },
    {
        "epoch": 8,
        "batch": 139,
        "loss": 87.52033996582031
    },
    {
        "epoch": 8,
        "batch": 140,
        "loss": 82.51964569091797
    },
    {
        "epoch": 8,
        "batch": 141,
        "loss": 83.48884582519531
    },
    {
        "epoch": 8,
        "batch": 142,
        "loss": 72.82919311523438
    },
    {
        "epoch": 8,
        "batch": 143,
        "loss": 71.95755767822266
    },
    {
        "epoch": 8,
        "batch": 144,
        "loss": 77.5840835571289
    },
    {
        "epoch": 8,
        "batch": 145,
        "loss": 79.75666046142578
    },
    {
        "epoch": 8,
        "batch": 146,
        "loss": 82.58644104003906
    },
    {
        "epoch": 8,
        "batch": 147,
        "loss": 86.01154327392578
    },
    {
        "epoch": 8,
        "batch": 148,
        "loss": 81.34612274169922
    },
    {
        "epoch": 8,
        "batch": 149,
        "loss": 86.61588287353516
    },
    {
        "epoch": 8,
        "batch": 150,
        "loss": 84.93156433105469
    },
    {
        "epoch": 8,
        "batch": 151,
        "loss": 79.3040771484375
    },
    {
        "epoch": 8,
        "batch": 152,
        "loss": 72.72842407226562
    },
    {
        "epoch": 8,
        "batch": 153,
        "loss": 85.66175842285156
    },
    {
        "epoch": 8,
        "batch": 154,
        "loss": 78.69170379638672
    },
    {
        "epoch": 8,
        "batch": 155,
        "loss": 90.5743637084961
    },
    {
        "epoch": 8,
        "batch": 156,
        "loss": 83.66992950439453
    },
    {
        "epoch": 8,
        "batch": 157,
        "loss": 85.11507415771484
    },
    {
        "epoch": 8,
        "batch": 158,
        "loss": 82.15017700195312
    },
    {
        "epoch": 8,
        "batch": 159,
        "loss": 74.9879150390625
    },
    {
        "epoch": 8,
        "batch": 160,
        "loss": 88.09088897705078
    },
    {
        "epoch": 8,
        "batch": 161,
        "loss": 86.2606201171875
    },
    {
        "epoch": 8,
        "batch": 162,
        "loss": 86.03128051757812
    },
    {
        "epoch": 8,
        "batch": 163,
        "loss": 92.23993682861328
    },
    {
        "epoch": 8,
        "batch": 164,
        "loss": 85.13756561279297
    },
    {
        "epoch": 8,
        "batch": 165,
        "loss": 84.0732650756836
    },
    {
        "epoch": 8,
        "batch": 166,
        "loss": 86.6611099243164
    },
    {
        "epoch": 8,
        "batch": 167,
        "loss": 92.85197448730469
    },
    {
        "epoch": 8,
        "batch": 168,
        "loss": 79.6330337524414
    },
    {
        "epoch": 8,
        "batch": 169,
        "loss": 83.8238525390625
    },
    {
        "epoch": 8,
        "batch": 170,
        "loss": 72.98194122314453
    },
    {
        "epoch": 8,
        "batch": 171,
        "loss": 73.09347534179688
    },
    {
        "epoch": 8,
        "batch": 172,
        "loss": 78.33694458007812
    },
    {
        "epoch": 8,
        "batch": 173,
        "loss": 76.81730651855469
    },
    {
        "epoch": 8,
        "batch": 174,
        "loss": 87.41504669189453
    },
    {
        "epoch": 8,
        "batch": 175,
        "loss": 91.41474914550781
    },
    {
        "epoch": 8,
        "batch": 176,
        "loss": 88.7635498046875
    },
    {
        "epoch": 8,
        "batch": 177,
        "loss": 75.27676391601562
    },
    {
        "epoch": 8,
        "batch": 178,
        "loss": 90.48774719238281
    },
    {
        "epoch": 8,
        "batch": 179,
        "loss": 74.2989501953125
    },
    {
        "epoch": 8,
        "batch": 180,
        "loss": 74.10456085205078
    },
    {
        "epoch": 8,
        "batch": 181,
        "loss": 87.6427230834961
    },
    {
        "epoch": 8,
        "batch": 182,
        "loss": 78.63558197021484
    },
    {
        "epoch": 8,
        "batch": 183,
        "loss": 91.25630187988281
    },
    {
        "epoch": 8,
        "batch": 184,
        "loss": 74.199951171875
    },
    {
        "epoch": 8,
        "batch": 185,
        "loss": 77.22097778320312
    },
    {
        "epoch": 8,
        "batch": 186,
        "loss": 91.9510269165039
    },
    {
        "epoch": 8,
        "batch": 187,
        "loss": 80.01262664794922
    },
    {
        "epoch": 8,
        "batch": 188,
        "loss": 95.56259155273438
    },
    {
        "epoch": 8,
        "batch": 189,
        "loss": 77.26034545898438
    },
    {
        "epoch": 8,
        "batch": 190,
        "loss": 92.15006256103516
    },
    {
        "epoch": 8,
        "batch": 191,
        "loss": 91.31683349609375
    },
    {
        "epoch": 8,
        "batch": 192,
        "loss": 65.2843246459961
    },
    {
        "epoch": 8,
        "batch": 193,
        "loss": 80.32090759277344
    },
    {
        "epoch": 8,
        "batch": 194,
        "loss": 83.65740966796875
    },
    {
        "epoch": 8,
        "batch": 195,
        "loss": 85.16812133789062
    },
    {
        "epoch": 8,
        "batch": 196,
        "loss": 67.19369506835938
    },
    {
        "epoch": 8,
        "batch": 197,
        "loss": 84.22079467773438
    },
    {
        "epoch": 8,
        "batch": 198,
        "loss": 78.77294921875
    },
    {
        "epoch": 8,
        "batch": 199,
        "loss": 68.570556640625
    },
    {
        "epoch": 8,
        "batch": 200,
        "loss": 75.53248596191406
    },
    {
        "epoch": 8,
        "batch": 201,
        "loss": 80.42154693603516
    },
    {
        "epoch": 8,
        "batch": 202,
        "loss": 84.8071517944336
    },
    {
        "epoch": 8,
        "batch": 203,
        "loss": 77.18010711669922
    },
    {
        "epoch": 8,
        "batch": 204,
        "loss": 87.61238861083984
    },
    {
        "epoch": 8,
        "batch": 205,
        "loss": 29.959951400756836
    },
    {
        "epoch": 9,
        "batch": 0,
        "loss": 85.28921508789062
    },
    {
        "epoch": 9,
        "batch": 1,
        "loss": 86.08566284179688
    },
    {
        "epoch": 9,
        "batch": 2,
        "loss": 85.76783752441406
    },
    {
        "epoch": 9,
        "batch": 3,
        "loss": 87.02923583984375
    },
    {
        "epoch": 9,
        "batch": 4,
        "loss": 74.50858306884766
    },
    {
        "epoch": 9,
        "batch": 5,
        "loss": 76.57382202148438
    },
    {
        "epoch": 9,
        "batch": 6,
        "loss": 92.91992950439453
    },
    {
        "epoch": 9,
        "batch": 7,
        "loss": 69.62646484375
    },
    {
        "epoch": 9,
        "batch": 8,
        "loss": 86.14057922363281
    },
    {
        "epoch": 9,
        "batch": 9,
        "loss": 82.59367370605469
    },
    {
        "epoch": 9,
        "batch": 10,
        "loss": 76.89906311035156
    },
    {
        "epoch": 9,
        "batch": 11,
        "loss": 80.05681610107422
    },
    {
        "epoch": 9,
        "batch": 12,
        "loss": 84.45364379882812
    },
    {
        "epoch": 9,
        "batch": 13,
        "loss": 74.90309143066406
    },
    {
        "epoch": 9,
        "batch": 14,
        "loss": 79.76129913330078
    },
    {
        "epoch": 9,
        "batch": 15,
        "loss": 80.39738464355469
    },
    {
        "epoch": 9,
        "batch": 16,
        "loss": 88.90319061279297
    },
    {
        "epoch": 9,
        "batch": 17,
        "loss": 78.11822509765625
    },
    {
        "epoch": 9,
        "batch": 18,
        "loss": 76.31668090820312
    },
    {
        "epoch": 9,
        "batch": 19,
        "loss": 70.5125961303711
    },
    {
        "epoch": 9,
        "batch": 20,
        "loss": 72.02568817138672
    },
    {
        "epoch": 9,
        "batch": 21,
        "loss": 81.02073669433594
    },
    {
        "epoch": 9,
        "batch": 22,
        "loss": 66.68510437011719
    },
    {
        "epoch": 9,
        "batch": 23,
        "loss": 93.3262939453125
    },
    {
        "epoch": 9,
        "batch": 24,
        "loss": 73.3931655883789
    },
    {
        "epoch": 9,
        "batch": 25,
        "loss": 84.04225158691406
    },
    {
        "epoch": 9,
        "batch": 26,
        "loss": 70.78421783447266
    },
    {
        "epoch": 9,
        "batch": 27,
        "loss": 63.38367462158203
    },
    {
        "epoch": 9,
        "batch": 28,
        "loss": 82.20105743408203
    },
    {
        "epoch": 9,
        "batch": 29,
        "loss": 78.99584197998047
    },
    {
        "epoch": 9,
        "batch": 30,
        "loss": 78.34612274169922
    },
    {
        "epoch": 9,
        "batch": 31,
        "loss": 87.21393585205078
    },
    {
        "epoch": 9,
        "batch": 32,
        "loss": 83.2991943359375
    },
    {
        "epoch": 9,
        "batch": 33,
        "loss": 82.74778747558594
    },
    {
        "epoch": 9,
        "batch": 34,
        "loss": 82.14260864257812
    },
    {
        "epoch": 9,
        "batch": 35,
        "loss": 80.49266815185547
    },
    {
        "epoch": 9,
        "batch": 36,
        "loss": 87.49718475341797
    },
    {
        "epoch": 9,
        "batch": 37,
        "loss": 76.59370422363281
    },
    {
        "epoch": 9,
        "batch": 38,
        "loss": 73.0581283569336
    },
    {
        "epoch": 9,
        "batch": 39,
        "loss": 77.02975463867188
    },
    {
        "epoch": 9,
        "batch": 40,
        "loss": 75.18597412109375
    },
    {
        "epoch": 9,
        "batch": 41,
        "loss": 86.98249053955078
    },
    {
        "epoch": 9,
        "batch": 42,
        "loss": 81.64453887939453
    },
    {
        "epoch": 9,
        "batch": 43,
        "loss": 93.13883209228516
    },
    {
        "epoch": 9,
        "batch": 44,
        "loss": 69.9832763671875
    },
    {
        "epoch": 9,
        "batch": 45,
        "loss": 82.9568099975586
    },
    {
        "epoch": 9,
        "batch": 46,
        "loss": 84.34814453125
    },
    {
        "epoch": 9,
        "batch": 47,
        "loss": 75.82075500488281
    },
    {
        "epoch": 9,
        "batch": 48,
        "loss": 69.59527587890625
    },
    {
        "epoch": 9,
        "batch": 49,
        "loss": 85.0351791381836
    },
    {
        "epoch": 9,
        "batch": 50,
        "loss": 78.21150207519531
    },
    {
        "epoch": 9,
        "batch": 51,
        "loss": 80.30967712402344
    },
    {
        "epoch": 9,
        "batch": 52,
        "loss": 81.38433074951172
    },
    {
        "epoch": 9,
        "batch": 53,
        "loss": 82.96807861328125
    },
    {
        "epoch": 9,
        "batch": 54,
        "loss": 68.79391479492188
    },
    {
        "epoch": 9,
        "batch": 55,
        "loss": 70.46561431884766
    },
    {
        "epoch": 9,
        "batch": 56,
        "loss": 69.42317199707031
    },
    {
        "epoch": 9,
        "batch": 57,
        "loss": 69.67290496826172
    },
    {
        "epoch": 9,
        "batch": 58,
        "loss": 79.70057678222656
    },
    {
        "epoch": 9,
        "batch": 59,
        "loss": 82.33126831054688
    },
    {
        "epoch": 9,
        "batch": 60,
        "loss": 76.40299987792969
    },
    {
        "epoch": 9,
        "batch": 61,
        "loss": 85.4167709350586
    },
    {
        "epoch": 9,
        "batch": 62,
        "loss": 76.36666107177734
    },
    {
        "epoch": 9,
        "batch": 63,
        "loss": 91.04486083984375
    },
    {
        "epoch": 9,
        "batch": 64,
        "loss": 86.3026123046875
    },
    {
        "epoch": 9,
        "batch": 65,
        "loss": 71.18734741210938
    },
    {
        "epoch": 9,
        "batch": 66,
        "loss": 91.63356018066406
    },
    {
        "epoch": 9,
        "batch": 67,
        "loss": 74.40980529785156
    },
    {
        "epoch": 9,
        "batch": 68,
        "loss": 92.09349060058594
    },
    {
        "epoch": 9,
        "batch": 69,
        "loss": 77.06909942626953
    },
    {
        "epoch": 9,
        "batch": 70,
        "loss": 72.09304809570312
    },
    {
        "epoch": 9,
        "batch": 71,
        "loss": 71.0080337524414
    },
    {
        "epoch": 9,
        "batch": 72,
        "loss": 75.35700225830078
    },
    {
        "epoch": 9,
        "batch": 73,
        "loss": 66.01827239990234
    },
    {
        "epoch": 9,
        "batch": 74,
        "loss": 77.96311950683594
    },
    {
        "epoch": 9,
        "batch": 75,
        "loss": 67.68167114257812
    },
    {
        "epoch": 9,
        "batch": 76,
        "loss": 89.37515258789062
    },
    {
        "epoch": 9,
        "batch": 77,
        "loss": 77.79469299316406
    },
    {
        "epoch": 9,
        "batch": 78,
        "loss": 74.0737533569336
    },
    {
        "epoch": 9,
        "batch": 79,
        "loss": 83.28843688964844
    },
    {
        "epoch": 9,
        "batch": 80,
        "loss": 66.51069641113281
    },
    {
        "epoch": 9,
        "batch": 81,
        "loss": 69.43504333496094
    },
    {
        "epoch": 9,
        "batch": 82,
        "loss": 69.9384765625
    },
    {
        "epoch": 9,
        "batch": 83,
        "loss": 82.66209411621094
    },
    {
        "epoch": 9,
        "batch": 84,
        "loss": 81.84163665771484
    },
    {
        "epoch": 9,
        "batch": 85,
        "loss": 81.19355773925781
    },
    {
        "epoch": 9,
        "batch": 86,
        "loss": 84.71307373046875
    },
    {
        "epoch": 9,
        "batch": 87,
        "loss": 92.16837310791016
    },
    {
        "epoch": 9,
        "batch": 88,
        "loss": 81.26701354980469
    },
    {
        "epoch": 9,
        "batch": 89,
        "loss": 64.99449920654297
    },
    {
        "epoch": 9,
        "batch": 90,
        "loss": 80.63250732421875
    },
    {
        "epoch": 9,
        "batch": 91,
        "loss": 81.01539611816406
    },
    {
        "epoch": 9,
        "batch": 92,
        "loss": 93.8469467163086
    },
    {
        "epoch": 9,
        "batch": 93,
        "loss": 85.65267181396484
    },
    {
        "epoch": 9,
        "batch": 94,
        "loss": 85.83636474609375
    },
    {
        "epoch": 9,
        "batch": 95,
        "loss": 83.75627136230469
    },
    {
        "epoch": 9,
        "batch": 96,
        "loss": 96.72390747070312
    },
    {
        "epoch": 9,
        "batch": 97,
        "loss": 71.46229553222656
    },
    {
        "epoch": 9,
        "batch": 98,
        "loss": 83.77880096435547
    },
    {
        "epoch": 9,
        "batch": 99,
        "loss": 77.71430206298828
    },
    {
        "epoch": 9,
        "batch": 100,
        "loss": 80.56061553955078
    },
    {
        "epoch": 9,
        "batch": 101,
        "loss": 92.06156921386719
    },
    {
        "epoch": 9,
        "batch": 102,
        "loss": 59.66657257080078
    },
    {
        "epoch": 9,
        "batch": 103,
        "loss": 79.421875
    },
    {
        "epoch": 9,
        "batch": 104,
        "loss": 86.63037109375
    },
    {
        "epoch": 9,
        "batch": 105,
        "loss": 74.47216033935547
    },
    {
        "epoch": 9,
        "batch": 106,
        "loss": 85.68830871582031
    },
    {
        "epoch": 9,
        "batch": 107,
        "loss": 77.02518463134766
    },
    {
        "epoch": 9,
        "batch": 108,
        "loss": 75.01472473144531
    },
    {
        "epoch": 9,
        "batch": 109,
        "loss": 72.02408599853516
    },
    {
        "epoch": 9,
        "batch": 110,
        "loss": 73.34823608398438
    },
    {
        "epoch": 9,
        "batch": 111,
        "loss": 69.56997680664062
    },
    {
        "epoch": 9,
        "batch": 112,
        "loss": 72.85672760009766
    },
    {
        "epoch": 9,
        "batch": 113,
        "loss": 86.26160430908203
    },
    {
        "epoch": 9,
        "batch": 114,
        "loss": 80.32846069335938
    },
    {
        "epoch": 9,
        "batch": 115,
        "loss": 76.15438079833984
    },
    {
        "epoch": 9,
        "batch": 116,
        "loss": 80.93144226074219
    },
    {
        "epoch": 9,
        "batch": 117,
        "loss": 81.33967590332031
    },
    {
        "epoch": 9,
        "batch": 118,
        "loss": 75.3529052734375
    },
    {
        "epoch": 9,
        "batch": 119,
        "loss": 73.18634796142578
    },
    {
        "epoch": 9,
        "batch": 120,
        "loss": 90.28559112548828
    },
    {
        "epoch": 9,
        "batch": 121,
        "loss": 74.03388214111328
    },
    {
        "epoch": 9,
        "batch": 122,
        "loss": 73.89309692382812
    },
    {
        "epoch": 9,
        "batch": 123,
        "loss": 85.61972045898438
    },
    {
        "epoch": 9,
        "batch": 124,
        "loss": 78.79695129394531
    },
    {
        "epoch": 9,
        "batch": 125,
        "loss": 92.70477294921875
    },
    {
        "epoch": 9,
        "batch": 126,
        "loss": 88.3532943725586
    },
    {
        "epoch": 9,
        "batch": 127,
        "loss": 78.92854309082031
    },
    {
        "epoch": 9,
        "batch": 128,
        "loss": 97.1890869140625
    },
    {
        "epoch": 9,
        "batch": 129,
        "loss": 73.58277893066406
    },
    {
        "epoch": 9,
        "batch": 130,
        "loss": 88.13585662841797
    },
    {
        "epoch": 9,
        "batch": 131,
        "loss": 70.97415161132812
    },
    {
        "epoch": 9,
        "batch": 132,
        "loss": 92.78485870361328
    },
    {
        "epoch": 9,
        "batch": 133,
        "loss": 87.2919692993164
    },
    {
        "epoch": 9,
        "batch": 134,
        "loss": 81.9722671508789
    },
    {
        "epoch": 9,
        "batch": 135,
        "loss": 84.99949645996094
    },
    {
        "epoch": 9,
        "batch": 136,
        "loss": 78.21581268310547
    },
    {
        "epoch": 9,
        "batch": 137,
        "loss": 78.59961700439453
    },
    {
        "epoch": 9,
        "batch": 138,
        "loss": 76.40288543701172
    },
    {
        "epoch": 9,
        "batch": 139,
        "loss": 76.79893493652344
    },
    {
        "epoch": 9,
        "batch": 140,
        "loss": 72.30094909667969
    },
    {
        "epoch": 9,
        "batch": 141,
        "loss": 82.60868835449219
    },
    {
        "epoch": 9,
        "batch": 142,
        "loss": 85.75592041015625
    },
    {
        "epoch": 9,
        "batch": 143,
        "loss": 82.28177642822266
    },
    {
        "epoch": 9,
        "batch": 144,
        "loss": 76.54492950439453
    },
    {
        "epoch": 9,
        "batch": 145,
        "loss": 75.07994079589844
    },
    {
        "epoch": 9,
        "batch": 146,
        "loss": 88.6759033203125
    },
    {
        "epoch": 9,
        "batch": 147,
        "loss": 79.52328491210938
    },
    {
        "epoch": 9,
        "batch": 148,
        "loss": 89.08038330078125
    },
    {
        "epoch": 9,
        "batch": 149,
        "loss": 94.49588012695312
    },
    {
        "epoch": 9,
        "batch": 150,
        "loss": 80.03440856933594
    },
    {
        "epoch": 9,
        "batch": 151,
        "loss": 86.08401489257812
    },
    {
        "epoch": 9,
        "batch": 152,
        "loss": 88.39893341064453
    },
    {
        "epoch": 9,
        "batch": 153,
        "loss": 73.71913146972656
    },
    {
        "epoch": 9,
        "batch": 154,
        "loss": 83.89723205566406
    },
    {
        "epoch": 9,
        "batch": 155,
        "loss": 73.29705047607422
    },
    {
        "epoch": 9,
        "batch": 156,
        "loss": 81.34164428710938
    },
    {
        "epoch": 9,
        "batch": 157,
        "loss": 82.49852752685547
    },
    {
        "epoch": 9,
        "batch": 158,
        "loss": 75.80301666259766
    },
    {
        "epoch": 9,
        "batch": 159,
        "loss": 76.93341064453125
    },
    {
        "epoch": 9,
        "batch": 160,
        "loss": 74.01895904541016
    },
    {
        "epoch": 9,
        "batch": 161,
        "loss": 72.81640625
    },
    {
        "epoch": 9,
        "batch": 162,
        "loss": 75.41130065917969
    },
    {
        "epoch": 9,
        "batch": 163,
        "loss": 82.44247436523438
    },
    {
        "epoch": 9,
        "batch": 164,
        "loss": 76.20059967041016
    },
    {
        "epoch": 9,
        "batch": 165,
        "loss": 91.63931274414062
    },
    {
        "epoch": 9,
        "batch": 166,
        "loss": 74.4417495727539
    },
    {
        "epoch": 9,
        "batch": 167,
        "loss": 72.3419418334961
    },
    {
        "epoch": 9,
        "batch": 168,
        "loss": 81.56134033203125
    },
    {
        "epoch": 9,
        "batch": 169,
        "loss": 90.59269714355469
    },
    {
        "epoch": 9,
        "batch": 170,
        "loss": 81.57498168945312
    },
    {
        "epoch": 9,
        "batch": 171,
        "loss": 77.29769134521484
    },
    {
        "epoch": 9,
        "batch": 172,
        "loss": 71.68331909179688
    },
    {
        "epoch": 9,
        "batch": 173,
        "loss": 89.813720703125
    },
    {
        "epoch": 9,
        "batch": 174,
        "loss": 87.80123138427734
    },
    {
        "epoch": 9,
        "batch": 175,
        "loss": 86.69178009033203
    },
    {
        "epoch": 9,
        "batch": 176,
        "loss": 94.54988861083984
    },
    {
        "epoch": 9,
        "batch": 177,
        "loss": 85.5434799194336
    },
    {
        "epoch": 9,
        "batch": 178,
        "loss": 82.38322448730469
    },
    {
        "epoch": 9,
        "batch": 179,
        "loss": 75.55193328857422
    },
    {
        "epoch": 9,
        "batch": 180,
        "loss": 75.675537109375
    },
    {
        "epoch": 9,
        "batch": 181,
        "loss": 91.56845092773438
    },
    {
        "epoch": 9,
        "batch": 182,
        "loss": 83.8712387084961
    },
    {
        "epoch": 9,
        "batch": 183,
        "loss": 84.96678924560547
    },
    {
        "epoch": 9,
        "batch": 184,
        "loss": 80.11577606201172
    },
    {
        "epoch": 9,
        "batch": 185,
        "loss": 82.57311248779297
    },
    {
        "epoch": 9,
        "batch": 186,
        "loss": 73.7315902709961
    },
    {
        "epoch": 9,
        "batch": 187,
        "loss": 83.32642364501953
    },
    {
        "epoch": 9,
        "batch": 188,
        "loss": 90.00470733642578
    },
    {
        "epoch": 9,
        "batch": 189,
        "loss": 61.77205276489258
    },
    {
        "epoch": 9,
        "batch": 190,
        "loss": 93.288818359375
    },
    {
        "epoch": 9,
        "batch": 191,
        "loss": 88.56218719482422
    },
    {
        "epoch": 9,
        "batch": 192,
        "loss": 79.27056121826172
    },
    {
        "epoch": 9,
        "batch": 193,
        "loss": 77.6767807006836
    },
    {
        "epoch": 9,
        "batch": 194,
        "loss": 81.39265441894531
    },
    {
        "epoch": 9,
        "batch": 195,
        "loss": 71.69561767578125
    },
    {
        "epoch": 9,
        "batch": 196,
        "loss": 66.41065979003906
    },
    {
        "epoch": 9,
        "batch": 197,
        "loss": 67.71359252929688
    },
    {
        "epoch": 9,
        "batch": 198,
        "loss": 90.90130615234375
    },
    {
        "epoch": 9,
        "batch": 199,
        "loss": 83.70068359375
    },
    {
        "epoch": 9,
        "batch": 200,
        "loss": 82.23225402832031
    },
    {
        "epoch": 9,
        "batch": 201,
        "loss": 78.11054992675781
    },
    {
        "epoch": 9,
        "batch": 202,
        "loss": 80.8416976928711
    },
    {
        "epoch": 9,
        "batch": 203,
        "loss": 76.97423553466797
    },
    {
        "epoch": 9,
        "batch": 204,
        "loss": 79.64283752441406
    },
    {
        "epoch": 9,
        "batch": 205,
        "loss": 33.417579650878906
    },
    {
        "epoch": 10,
        "batch": 0,
        "loss": 85.23509216308594
    },
    {
        "epoch": 10,
        "batch": 1,
        "loss": 73.34236907958984
    },
    {
        "epoch": 10,
        "batch": 2,
        "loss": 92.36317443847656
    },
    {
        "epoch": 10,
        "batch": 3,
        "loss": 72.16207885742188
    },
    {
        "epoch": 10,
        "batch": 4,
        "loss": 81.05474853515625
    },
    {
        "epoch": 10,
        "batch": 5,
        "loss": 70.39459228515625
    },
    {
        "epoch": 10,
        "batch": 6,
        "loss": 80.2744140625
    },
    {
        "epoch": 10,
        "batch": 7,
        "loss": 71.234619140625
    },
    {
        "epoch": 10,
        "batch": 8,
        "loss": 66.70723724365234
    },
    {
        "epoch": 10,
        "batch": 9,
        "loss": 81.92414855957031
    },
    {
        "epoch": 10,
        "batch": 10,
        "loss": 83.74541473388672
    },
    {
        "epoch": 10,
        "batch": 11,
        "loss": 79.9171142578125
    },
    {
        "epoch": 10,
        "batch": 12,
        "loss": 67.23365783691406
    },
    {
        "epoch": 10,
        "batch": 13,
        "loss": 68.14458465576172
    },
    {
        "epoch": 10,
        "batch": 14,
        "loss": 72.32345581054688
    },
    {
        "epoch": 10,
        "batch": 15,
        "loss": 87.99270629882812
    },
    {
        "epoch": 10,
        "batch": 16,
        "loss": 94.7015609741211
    },
    {
        "epoch": 10,
        "batch": 17,
        "loss": 81.30825805664062
    },
    {
        "epoch": 10,
        "batch": 18,
        "loss": 78.88391876220703
    },
    {
        "epoch": 10,
        "batch": 19,
        "loss": 83.48545837402344
    },
    {
        "epoch": 10,
        "batch": 20,
        "loss": 79.9310073852539
    },
    {
        "epoch": 10,
        "batch": 21,
        "loss": 88.5521469116211
    },
    {
        "epoch": 10,
        "batch": 22,
        "loss": 63.766632080078125
    },
    {
        "epoch": 10,
        "batch": 23,
        "loss": 92.40363311767578
    },
    {
        "epoch": 10,
        "batch": 24,
        "loss": 82.46969604492188
    },
    {
        "epoch": 10,
        "batch": 25,
        "loss": 72.16018676757812
    },
    {
        "epoch": 10,
        "batch": 26,
        "loss": 90.53874206542969
    },
    {
        "epoch": 10,
        "batch": 27,
        "loss": 76.26959228515625
    },
    {
        "epoch": 10,
        "batch": 28,
        "loss": 84.80126953125
    },
    {
        "epoch": 10,
        "batch": 29,
        "loss": 85.88969421386719
    },
    {
        "epoch": 10,
        "batch": 30,
        "loss": 88.56748962402344
    },
    {
        "epoch": 10,
        "batch": 31,
        "loss": 89.28414916992188
    },
    {
        "epoch": 10,
        "batch": 32,
        "loss": 85.84510803222656
    },
    {
        "epoch": 10,
        "batch": 33,
        "loss": 87.61935424804688
    },
    {
        "epoch": 10,
        "batch": 34,
        "loss": 86.80429077148438
    },
    {
        "epoch": 10,
        "batch": 35,
        "loss": 70.85749053955078
    },
    {
        "epoch": 10,
        "batch": 36,
        "loss": 79.06207275390625
    },
    {
        "epoch": 10,
        "batch": 37,
        "loss": 84.75464630126953
    },
    {
        "epoch": 10,
        "batch": 38,
        "loss": 82.6027603149414
    },
    {
        "epoch": 10,
        "batch": 39,
        "loss": 88.50916290283203
    },
    {
        "epoch": 10,
        "batch": 40,
        "loss": 81.17931365966797
    },
    {
        "epoch": 10,
        "batch": 41,
        "loss": 83.89723205566406
    },
    {
        "epoch": 10,
        "batch": 42,
        "loss": 86.97237396240234
    },
    {
        "epoch": 10,
        "batch": 43,
        "loss": 83.79005432128906
    },
    {
        "epoch": 10,
        "batch": 44,
        "loss": 73.22564697265625
    },
    {
        "epoch": 10,
        "batch": 45,
        "loss": 83.3306884765625
    },
    {
        "epoch": 10,
        "batch": 46,
        "loss": 83.36309814453125
    },
    {
        "epoch": 10,
        "batch": 47,
        "loss": 102.36973571777344
    },
    {
        "epoch": 10,
        "batch": 48,
        "loss": 85.26555633544922
    },
    {
        "epoch": 10,
        "batch": 49,
        "loss": 70.59998321533203
    },
    {
        "epoch": 10,
        "batch": 50,
        "loss": 91.5164794921875
    },
    {
        "epoch": 10,
        "batch": 51,
        "loss": 79.30307006835938
    },
    {
        "epoch": 10,
        "batch": 52,
        "loss": 94.74520874023438
    },
    {
        "epoch": 10,
        "batch": 53,
        "loss": 75.31951904296875
    },
    {
        "epoch": 10,
        "batch": 54,
        "loss": 76.48841094970703
    },
    {
        "epoch": 10,
        "batch": 55,
        "loss": 68.10856628417969
    },
    {
        "epoch": 10,
        "batch": 56,
        "loss": 83.24625396728516
    },
    {
        "epoch": 10,
        "batch": 57,
        "loss": 84.2802505493164
    },
    {
        "epoch": 10,
        "batch": 58,
        "loss": 87.56315612792969
    },
    {
        "epoch": 10,
        "batch": 59,
        "loss": 84.4921875
    },
    {
        "epoch": 10,
        "batch": 60,
        "loss": 79.67329406738281
    },
    {
        "epoch": 10,
        "batch": 61,
        "loss": 89.47953796386719
    },
    {
        "epoch": 10,
        "batch": 62,
        "loss": 91.44862365722656
    },
    {
        "epoch": 10,
        "batch": 63,
        "loss": 82.35334014892578
    },
    {
        "epoch": 10,
        "batch": 64,
        "loss": 82.37390899658203
    },
    {
        "epoch": 10,
        "batch": 65,
        "loss": 85.98035430908203
    },
    {
        "epoch": 10,
        "batch": 66,
        "loss": 89.94434356689453
    },
    {
        "epoch": 10,
        "batch": 67,
        "loss": 76.47028350830078
    },
    {
        "epoch": 10,
        "batch": 68,
        "loss": 65.62628173828125
    },
    {
        "epoch": 10,
        "batch": 69,
        "loss": 83.8095932006836
    },
    {
        "epoch": 10,
        "batch": 70,
        "loss": 80.41496276855469
    },
    {
        "epoch": 10,
        "batch": 71,
        "loss": 78.97796630859375
    },
    {
        "epoch": 10,
        "batch": 72,
        "loss": 79.15623474121094
    },
    {
        "epoch": 10,
        "batch": 73,
        "loss": 76.84037780761719
    },
    {
        "epoch": 10,
        "batch": 74,
        "loss": 77.22319793701172
    },
    {
        "epoch": 10,
        "batch": 75,
        "loss": 71.13125610351562
    },
    {
        "epoch": 10,
        "batch": 76,
        "loss": 93.98338317871094
    },
    {
        "epoch": 10,
        "batch": 77,
        "loss": 96.48420715332031
    },
    {
        "epoch": 10,
        "batch": 78,
        "loss": 79.5913314819336
    },
    {
        "epoch": 10,
        "batch": 79,
        "loss": 78.79673767089844
    },
    {
        "epoch": 10,
        "batch": 80,
        "loss": 66.31273651123047
    },
    {
        "epoch": 10,
        "batch": 81,
        "loss": 72.64842224121094
    },
    {
        "epoch": 10,
        "batch": 82,
        "loss": 80.4460678100586
    },
    {
        "epoch": 10,
        "batch": 83,
        "loss": 76.00825500488281
    },
    {
        "epoch": 10,
        "batch": 84,
        "loss": 89.70983123779297
    },
    {
        "epoch": 10,
        "batch": 85,
        "loss": 81.72941589355469
    },
    {
        "epoch": 10,
        "batch": 86,
        "loss": 78.24652099609375
    },
    {
        "epoch": 10,
        "batch": 87,
        "loss": 87.32135009765625
    },
    {
        "epoch": 10,
        "batch": 88,
        "loss": 74.98070526123047
    },
    {
        "epoch": 10,
        "batch": 89,
        "loss": 76.86192321777344
    },
    {
        "epoch": 10,
        "batch": 90,
        "loss": 69.32542419433594
    },
    {
        "epoch": 10,
        "batch": 91,
        "loss": 69.7007064819336
    },
    {
        "epoch": 10,
        "batch": 92,
        "loss": 79.34674072265625
    },
    {
        "epoch": 10,
        "batch": 93,
        "loss": 73.03052520751953
    },
    {
        "epoch": 10,
        "batch": 94,
        "loss": 83.9941635131836
    },
    {
        "epoch": 10,
        "batch": 95,
        "loss": 76.02114868164062
    },
    {
        "epoch": 10,
        "batch": 96,
        "loss": 82.9794921875
    },
    {
        "epoch": 10,
        "batch": 97,
        "loss": 76.11295318603516
    },
    {
        "epoch": 10,
        "batch": 98,
        "loss": 87.53253173828125
    },
    {
        "epoch": 10,
        "batch": 99,
        "loss": 68.6190414428711
    },
    {
        "epoch": 10,
        "batch": 100,
        "loss": 77.16397857666016
    },
    {
        "epoch": 10,
        "batch": 101,
        "loss": 85.0273666381836
    },
    {
        "epoch": 10,
        "batch": 102,
        "loss": 91.99451446533203
    },
    {
        "epoch": 10,
        "batch": 103,
        "loss": 73.28988647460938
    },
    {
        "epoch": 10,
        "batch": 104,
        "loss": 79.59183502197266
    },
    {
        "epoch": 10,
        "batch": 105,
        "loss": 81.69236755371094
    },
    {
        "epoch": 10,
        "batch": 106,
        "loss": 74.20606994628906
    },
    {
        "epoch": 10,
        "batch": 107,
        "loss": 84.65455627441406
    },
    {
        "epoch": 10,
        "batch": 108,
        "loss": 89.86051177978516
    },
    {
        "epoch": 10,
        "batch": 109,
        "loss": 86.97196960449219
    },
    {
        "epoch": 10,
        "batch": 110,
        "loss": 72.40525817871094
    },
    {
        "epoch": 10,
        "batch": 111,
        "loss": 72.59437561035156
    },
    {
        "epoch": 10,
        "batch": 112,
        "loss": 77.2532730102539
    },
    {
        "epoch": 10,
        "batch": 113,
        "loss": 87.99586486816406
    },
    {
        "epoch": 10,
        "batch": 114,
        "loss": 72.00822448730469
    },
    {
        "epoch": 10,
        "batch": 115,
        "loss": 74.16584777832031
    },
    {
        "epoch": 10,
        "batch": 116,
        "loss": 71.76683807373047
    },
    {
        "epoch": 10,
        "batch": 117,
        "loss": 74.91988372802734
    },
    {
        "epoch": 10,
        "batch": 118,
        "loss": 86.18904876708984
    },
    {
        "epoch": 10,
        "batch": 119,
        "loss": 80.213623046875
    },
    {
        "epoch": 10,
        "batch": 120,
        "loss": 90.81990051269531
    },
    {
        "epoch": 10,
        "batch": 121,
        "loss": 88.5786361694336
    },
    {
        "epoch": 10,
        "batch": 122,
        "loss": 82.50331115722656
    },
    {
        "epoch": 10,
        "batch": 123,
        "loss": 83.99197387695312
    },
    {
        "epoch": 10,
        "batch": 124,
        "loss": 84.75140380859375
    },
    {
        "epoch": 10,
        "batch": 125,
        "loss": 80.62339782714844
    },
    {
        "epoch": 10,
        "batch": 126,
        "loss": 77.78109741210938
    },
    {
        "epoch": 10,
        "batch": 127,
        "loss": 80.47431945800781
    },
    {
        "epoch": 10,
        "batch": 128,
        "loss": 70.32992553710938
    },
    {
        "epoch": 10,
        "batch": 129,
        "loss": 82.68844604492188
    },
    {
        "epoch": 10,
        "batch": 130,
        "loss": 73.10952758789062
    },
    {
        "epoch": 10,
        "batch": 131,
        "loss": 80.4105224609375
    },
    {
        "epoch": 10,
        "batch": 132,
        "loss": 67.66788482666016
    },
    {
        "epoch": 10,
        "batch": 133,
        "loss": 73.8239974975586
    },
    {
        "epoch": 10,
        "batch": 134,
        "loss": 86.65284729003906
    },
    {
        "epoch": 10,
        "batch": 135,
        "loss": 102.60921478271484
    },
    {
        "epoch": 10,
        "batch": 136,
        "loss": 79.9076156616211
    },
    {
        "epoch": 10,
        "batch": 137,
        "loss": 83.15965270996094
    },
    {
        "epoch": 10,
        "batch": 138,
        "loss": 77.3131103515625
    },
    {
        "epoch": 10,
        "batch": 139,
        "loss": 85.89449310302734
    },
    {
        "epoch": 10,
        "batch": 140,
        "loss": 91.17317962646484
    },
    {
        "epoch": 10,
        "batch": 141,
        "loss": 78.10149383544922
    },
    {
        "epoch": 10,
        "batch": 142,
        "loss": 70.32914733886719
    },
    {
        "epoch": 10,
        "batch": 143,
        "loss": 63.87208938598633
    },
    {
        "epoch": 10,
        "batch": 144,
        "loss": 77.78117370605469
    },
    {
        "epoch": 10,
        "batch": 145,
        "loss": 88.83155822753906
    },
    {
        "epoch": 10,
        "batch": 146,
        "loss": 76.64715576171875
    },
    {
        "epoch": 10,
        "batch": 147,
        "loss": 84.14407348632812
    },
    {
        "epoch": 10,
        "batch": 148,
        "loss": 72.62496185302734
    },
    {
        "epoch": 10,
        "batch": 149,
        "loss": 78.4232406616211
    },
    {
        "epoch": 10,
        "batch": 150,
        "loss": 75.97599029541016
    },
    {
        "epoch": 10,
        "batch": 151,
        "loss": 78.06639099121094
    },
    {
        "epoch": 10,
        "batch": 152,
        "loss": 89.26626586914062
    },
    {
        "epoch": 10,
        "batch": 153,
        "loss": 83.19514465332031
    },
    {
        "epoch": 10,
        "batch": 154,
        "loss": 83.90360260009766
    },
    {
        "epoch": 10,
        "batch": 155,
        "loss": 85.6510009765625
    },
    {
        "epoch": 10,
        "batch": 156,
        "loss": 79.51229858398438
    },
    {
        "epoch": 10,
        "batch": 157,
        "loss": 76.73151397705078
    },
    {
        "epoch": 10,
        "batch": 158,
        "loss": 80.20421600341797
    },
    {
        "epoch": 10,
        "batch": 159,
        "loss": 84.93463134765625
    },
    {
        "epoch": 10,
        "batch": 160,
        "loss": 77.30255126953125
    },
    {
        "epoch": 10,
        "batch": 161,
        "loss": 92.37353515625
    },
    {
        "epoch": 10,
        "batch": 162,
        "loss": 81.562255859375
    },
    {
        "epoch": 10,
        "batch": 163,
        "loss": 84.73736572265625
    },
    {
        "epoch": 10,
        "batch": 164,
        "loss": 74.84342956542969
    },
    {
        "epoch": 10,
        "batch": 165,
        "loss": 82.96272277832031
    },
    {
        "epoch": 10,
        "batch": 166,
        "loss": 70.9349365234375
    },
    {
        "epoch": 10,
        "batch": 167,
        "loss": 65.41471862792969
    },
    {
        "epoch": 10,
        "batch": 168,
        "loss": 77.8238754272461
    },
    {
        "epoch": 10,
        "batch": 169,
        "loss": 90.45930480957031
    },
    {
        "epoch": 10,
        "batch": 170,
        "loss": 76.46415710449219
    },
    {
        "epoch": 10,
        "batch": 171,
        "loss": 87.92568969726562
    },
    {
        "epoch": 10,
        "batch": 172,
        "loss": 84.80667877197266
    },
    {
        "epoch": 10,
        "batch": 173,
        "loss": 90.0470199584961
    },
    {
        "epoch": 10,
        "batch": 174,
        "loss": 71.89210510253906
    },
    {
        "epoch": 10,
        "batch": 175,
        "loss": 69.65768432617188
    },
    {
        "epoch": 10,
        "batch": 176,
        "loss": 79.78253173828125
    },
    {
        "epoch": 10,
        "batch": 177,
        "loss": 84.86935424804688
    },
    {
        "epoch": 10,
        "batch": 178,
        "loss": 81.25724029541016
    },
    {
        "epoch": 10,
        "batch": 179,
        "loss": 78.8822021484375
    },
    {
        "epoch": 10,
        "batch": 180,
        "loss": 76.6833267211914
    },
    {
        "epoch": 10,
        "batch": 181,
        "loss": 83.82170867919922
    },
    {
        "epoch": 10,
        "batch": 182,
        "loss": 91.10588073730469
    },
    {
        "epoch": 10,
        "batch": 183,
        "loss": 74.18206787109375
    },
    {
        "epoch": 10,
        "batch": 184,
        "loss": 80.02037048339844
    },
    {
        "epoch": 10,
        "batch": 185,
        "loss": 83.31719207763672
    },
    {
        "epoch": 10,
        "batch": 186,
        "loss": 79.73087310791016
    },
    {
        "epoch": 10,
        "batch": 187,
        "loss": 81.11734771728516
    },
    {
        "epoch": 10,
        "batch": 188,
        "loss": 74.38180541992188
    },
    {
        "epoch": 10,
        "batch": 189,
        "loss": 81.2138671875
    },
    {
        "epoch": 10,
        "batch": 190,
        "loss": 81.38081359863281
    },
    {
        "epoch": 10,
        "batch": 191,
        "loss": 70.72935485839844
    },
    {
        "epoch": 10,
        "batch": 192,
        "loss": 77.16523742675781
    },
    {
        "epoch": 10,
        "batch": 193,
        "loss": 81.763427734375
    },
    {
        "epoch": 10,
        "batch": 194,
        "loss": 80.8438720703125
    },
    {
        "epoch": 10,
        "batch": 195,
        "loss": 77.6681900024414
    },
    {
        "epoch": 10,
        "batch": 196,
        "loss": 81.53645324707031
    },
    {
        "epoch": 10,
        "batch": 197,
        "loss": 81.34788513183594
    },
    {
        "epoch": 10,
        "batch": 198,
        "loss": 83.50775146484375
    },
    {
        "epoch": 10,
        "batch": 199,
        "loss": 78.98995971679688
    },
    {
        "epoch": 10,
        "batch": 200,
        "loss": 90.29756164550781
    },
    {
        "epoch": 10,
        "batch": 201,
        "loss": 82.47688293457031
    },
    {
        "epoch": 10,
        "batch": 202,
        "loss": 80.32460021972656
    },
    {
        "epoch": 10,
        "batch": 203,
        "loss": 80.01820373535156
    },
    {
        "epoch": 10,
        "batch": 204,
        "loss": 75.03981018066406
    },
    {
        "epoch": 10,
        "batch": 205,
        "loss": 35.03346633911133
    },
    {
        "epoch": 11,
        "batch": 0,
        "loss": 77.76665496826172
    },
    {
        "epoch": 11,
        "batch": 1,
        "loss": 71.25252532958984
    },
    {
        "epoch": 11,
        "batch": 2,
        "loss": 75.89002227783203
    },
    {
        "epoch": 11,
        "batch": 3,
        "loss": 90.21080017089844
    },
    {
        "epoch": 11,
        "batch": 4,
        "loss": 82.83879852294922
    },
    {
        "epoch": 11,
        "batch": 5,
        "loss": 80.5260009765625
    },
    {
        "epoch": 11,
        "batch": 6,
        "loss": 86.61297607421875
    },
    {
        "epoch": 11,
        "batch": 7,
        "loss": 83.86319732666016
    },
    {
        "epoch": 11,
        "batch": 8,
        "loss": 81.85342407226562
    },
    {
        "epoch": 11,
        "batch": 9,
        "loss": 80.02305603027344
    },
    {
        "epoch": 11,
        "batch": 10,
        "loss": 85.97706604003906
    },
    {
        "epoch": 11,
        "batch": 11,
        "loss": 87.15003204345703
    },
    {
        "epoch": 11,
        "batch": 12,
        "loss": 78.66717529296875
    },
    {
        "epoch": 11,
        "batch": 13,
        "loss": 89.76920318603516
    },
    {
        "epoch": 11,
        "batch": 14,
        "loss": 73.54662322998047
    },
    {
        "epoch": 11,
        "batch": 15,
        "loss": 94.43672943115234
    },
    {
        "epoch": 11,
        "batch": 16,
        "loss": 71.17095947265625
    },
    {
        "epoch": 11,
        "batch": 17,
        "loss": 72.72139739990234
    },
    {
        "epoch": 11,
        "batch": 18,
        "loss": 74.03181457519531
    },
    {
        "epoch": 11,
        "batch": 19,
        "loss": 59.5631103515625
    },
    {
        "epoch": 11,
        "batch": 20,
        "loss": 76.12579345703125
    },
    {
        "epoch": 11,
        "batch": 21,
        "loss": 86.12936401367188
    },
    {
        "epoch": 11,
        "batch": 22,
        "loss": 87.95443725585938
    },
    {
        "epoch": 11,
        "batch": 23,
        "loss": 75.69364929199219
    },
    {
        "epoch": 11,
        "batch": 24,
        "loss": 80.5114517211914
    },
    {
        "epoch": 11,
        "batch": 25,
        "loss": 79.1844482421875
    },
    {
        "epoch": 11,
        "batch": 26,
        "loss": 75.27352905273438
    },
    {
        "epoch": 11,
        "batch": 27,
        "loss": 74.65869140625
    },
    {
        "epoch": 11,
        "batch": 28,
        "loss": 68.80016326904297
    },
    {
        "epoch": 11,
        "batch": 29,
        "loss": 78.04135131835938
    },
    {
        "epoch": 11,
        "batch": 30,
        "loss": 79.1100082397461
    },
    {
        "epoch": 11,
        "batch": 31,
        "loss": 81.0380859375
    },
    {
        "epoch": 11,
        "batch": 32,
        "loss": 81.80562591552734
    },
    {
        "epoch": 11,
        "batch": 33,
        "loss": 76.67845153808594
    },
    {
        "epoch": 11,
        "batch": 34,
        "loss": 83.69378662109375
    },
    {
        "epoch": 11,
        "batch": 35,
        "loss": 84.513916015625
    },
    {
        "epoch": 11,
        "batch": 36,
        "loss": 86.014892578125
    },
    {
        "epoch": 11,
        "batch": 37,
        "loss": 99.97221374511719
    },
    {
        "epoch": 11,
        "batch": 38,
        "loss": 77.59125518798828
    },
    {
        "epoch": 11,
        "batch": 39,
        "loss": 75.91679382324219
    },
    {
        "epoch": 11,
        "batch": 40,
        "loss": 88.3575668334961
    },
    {
        "epoch": 11,
        "batch": 41,
        "loss": 81.67019653320312
    },
    {
        "epoch": 11,
        "batch": 42,
        "loss": 89.37287902832031
    },
    {
        "epoch": 11,
        "batch": 43,
        "loss": 82.67465209960938
    },
    {
        "epoch": 11,
        "batch": 44,
        "loss": 75.06005096435547
    },
    {
        "epoch": 11,
        "batch": 45,
        "loss": 81.5731201171875
    },
    {
        "epoch": 11,
        "batch": 46,
        "loss": 84.4510498046875
    },
    {
        "epoch": 11,
        "batch": 47,
        "loss": 77.33438110351562
    },
    {
        "epoch": 11,
        "batch": 48,
        "loss": 74.1676254272461
    },
    {
        "epoch": 11,
        "batch": 49,
        "loss": 80.04890441894531
    },
    {
        "epoch": 11,
        "batch": 50,
        "loss": 83.29443359375
    },
    {
        "epoch": 11,
        "batch": 51,
        "loss": 82.84046936035156
    },
    {
        "epoch": 11,
        "batch": 52,
        "loss": 78.79070281982422
    },
    {
        "epoch": 11,
        "batch": 53,
        "loss": 92.66244506835938
    },
    {
        "epoch": 11,
        "batch": 54,
        "loss": 90.2302474975586
    },
    {
        "epoch": 11,
        "batch": 55,
        "loss": 69.88087463378906
    },
    {
        "epoch": 11,
        "batch": 56,
        "loss": 86.82503509521484
    },
    {
        "epoch": 11,
        "batch": 57,
        "loss": 72.79147338867188
    },
    {
        "epoch": 11,
        "batch": 58,
        "loss": 87.2105941772461
    },
    {
        "epoch": 11,
        "batch": 59,
        "loss": 75.47738647460938
    },
    {
        "epoch": 11,
        "batch": 60,
        "loss": 83.8006820678711
    },
    {
        "epoch": 11,
        "batch": 61,
        "loss": 90.79513549804688
    },
    {
        "epoch": 11,
        "batch": 62,
        "loss": 78.76829528808594
    },
    {
        "epoch": 11,
        "batch": 63,
        "loss": 67.97505187988281
    },
    {
        "epoch": 11,
        "batch": 64,
        "loss": 79.6590805053711
    },
    {
        "epoch": 11,
        "batch": 65,
        "loss": 76.0015869140625
    },
    {
        "epoch": 11,
        "batch": 66,
        "loss": 80.46125030517578
    },
    {
        "epoch": 11,
        "batch": 67,
        "loss": 77.20674896240234
    },
    {
        "epoch": 11,
        "batch": 68,
        "loss": 77.80714416503906
    },
    {
        "epoch": 11,
        "batch": 69,
        "loss": 78.41991424560547
    },
    {
        "epoch": 11,
        "batch": 70,
        "loss": 70.59097290039062
    },
    {
        "epoch": 11,
        "batch": 71,
        "loss": 76.93679809570312
    },
    {
        "epoch": 11,
        "batch": 72,
        "loss": 79.01615142822266
    },
    {
        "epoch": 11,
        "batch": 73,
        "loss": 75.51004791259766
    },
    {
        "epoch": 11,
        "batch": 74,
        "loss": 81.7890625
    },
    {
        "epoch": 11,
        "batch": 75,
        "loss": 75.18818664550781
    },
    {
        "epoch": 11,
        "batch": 76,
        "loss": 84.57549285888672
    },
    {
        "epoch": 11,
        "batch": 77,
        "loss": 75.17314147949219
    },
    {
        "epoch": 11,
        "batch": 78,
        "loss": 83.92789459228516
    },
    {
        "epoch": 11,
        "batch": 79,
        "loss": 82.07180786132812
    },
    {
        "epoch": 11,
        "batch": 80,
        "loss": 88.1640853881836
    },
    {
        "epoch": 11,
        "batch": 81,
        "loss": 88.77352142333984
    },
    {
        "epoch": 11,
        "batch": 82,
        "loss": 77.87110900878906
    },
    {
        "epoch": 11,
        "batch": 83,
        "loss": 76.94959259033203
    },
    {
        "epoch": 11,
        "batch": 84,
        "loss": 84.03226470947266
    },
    {
        "epoch": 11,
        "batch": 85,
        "loss": 94.97484588623047
    },
    {
        "epoch": 11,
        "batch": 86,
        "loss": 88.9816665649414
    },
    {
        "epoch": 11,
        "batch": 87,
        "loss": 71.8756103515625
    },
    {
        "epoch": 11,
        "batch": 88,
        "loss": 91.68363952636719
    },
    {
        "epoch": 11,
        "batch": 89,
        "loss": 79.64285278320312
    },
    {
        "epoch": 11,
        "batch": 90,
        "loss": 76.21046447753906
    },
    {
        "epoch": 11,
        "batch": 91,
        "loss": 71.61962890625
    },
    {
        "epoch": 11,
        "batch": 92,
        "loss": 68.5831527709961
    },
    {
        "epoch": 11,
        "batch": 93,
        "loss": 63.85089874267578
    },
    {
        "epoch": 11,
        "batch": 94,
        "loss": 88.15906524658203
    },
    {
        "epoch": 11,
        "batch": 95,
        "loss": 76.01520538330078
    },
    {
        "epoch": 11,
        "batch": 96,
        "loss": 78.38736724853516
    },
    {
        "epoch": 11,
        "batch": 97,
        "loss": 65.45852661132812
    },
    {
        "epoch": 11,
        "batch": 98,
        "loss": 70.17376708984375
    },
    {
        "epoch": 11,
        "batch": 99,
        "loss": 74.524169921875
    },
    {
        "epoch": 11,
        "batch": 100,
        "loss": 84.39860534667969
    },
    {
        "epoch": 11,
        "batch": 101,
        "loss": 79.80631256103516
    },
    {
        "epoch": 11,
        "batch": 102,
        "loss": 86.09304809570312
    },
    {
        "epoch": 11,
        "batch": 103,
        "loss": 83.81607055664062
    },
    {
        "epoch": 11,
        "batch": 104,
        "loss": 86.10374450683594
    },
    {
        "epoch": 11,
        "batch": 105,
        "loss": 77.09892272949219
    },
    {
        "epoch": 11,
        "batch": 106,
        "loss": 79.62281799316406
    },
    {
        "epoch": 11,
        "batch": 107,
        "loss": 81.42948913574219
    },
    {
        "epoch": 11,
        "batch": 108,
        "loss": 78.78451538085938
    },
    {
        "epoch": 11,
        "batch": 109,
        "loss": 78.15736389160156
    },
    {
        "epoch": 11,
        "batch": 110,
        "loss": 69.6788330078125
    },
    {
        "epoch": 11,
        "batch": 111,
        "loss": 84.08086395263672
    },
    {
        "epoch": 11,
        "batch": 112,
        "loss": 73.84959411621094
    },
    {
        "epoch": 11,
        "batch": 113,
        "loss": 82.32881927490234
    },
    {
        "epoch": 11,
        "batch": 114,
        "loss": 83.07028198242188
    },
    {
        "epoch": 11,
        "batch": 115,
        "loss": 84.58319091796875
    },
    {
        "epoch": 11,
        "batch": 116,
        "loss": 67.03690338134766
    },
    {
        "epoch": 11,
        "batch": 117,
        "loss": 73.76002502441406
    },
    {
        "epoch": 11,
        "batch": 118,
        "loss": 79.4038314819336
    },
    {
        "epoch": 11,
        "batch": 119,
        "loss": 67.68202209472656
    },
    {
        "epoch": 11,
        "batch": 120,
        "loss": 74.48384094238281
    },
    {
        "epoch": 11,
        "batch": 121,
        "loss": 76.56419372558594
    },
    {
        "epoch": 11,
        "batch": 122,
        "loss": 75.77006530761719
    },
    {
        "epoch": 11,
        "batch": 123,
        "loss": 86.11833190917969
    },
    {
        "epoch": 11,
        "batch": 124,
        "loss": 70.87879180908203
    },
    {
        "epoch": 11,
        "batch": 125,
        "loss": 73.102783203125
    },
    {
        "epoch": 11,
        "batch": 126,
        "loss": 83.25831604003906
    },
    {
        "epoch": 11,
        "batch": 127,
        "loss": 80.62248992919922
    },
    {
        "epoch": 11,
        "batch": 128,
        "loss": 71.6853256225586
    },
    {
        "epoch": 11,
        "batch": 129,
        "loss": 65.20100402832031
    },
    {
        "epoch": 11,
        "batch": 130,
        "loss": 72.4969482421875
    },
    {
        "epoch": 11,
        "batch": 131,
        "loss": 88.05582427978516
    },
    {
        "epoch": 11,
        "batch": 132,
        "loss": 78.76163482666016
    },
    {
        "epoch": 11,
        "batch": 133,
        "loss": 80.6475601196289
    },
    {
        "epoch": 11,
        "batch": 134,
        "loss": 78.11616516113281
    },
    {
        "epoch": 11,
        "batch": 135,
        "loss": 76.83940124511719
    },
    {
        "epoch": 11,
        "batch": 136,
        "loss": 69.90757751464844
    },
    {
        "epoch": 11,
        "batch": 137,
        "loss": 70.15746307373047
    },
    {
        "epoch": 11,
        "batch": 138,
        "loss": 83.77442932128906
    },
    {
        "epoch": 11,
        "batch": 139,
        "loss": 96.73347473144531
    },
    {
        "epoch": 11,
        "batch": 140,
        "loss": 82.15132904052734
    },
    {
        "epoch": 11,
        "batch": 141,
        "loss": 78.45257568359375
    },
    {
        "epoch": 11,
        "batch": 142,
        "loss": 78.47554779052734
    },
    {
        "epoch": 11,
        "batch": 143,
        "loss": 77.89492797851562
    },
    {
        "epoch": 11,
        "batch": 144,
        "loss": 84.99890899658203
    },
    {
        "epoch": 11,
        "batch": 145,
        "loss": 83.41057586669922
    },
    {
        "epoch": 11,
        "batch": 146,
        "loss": 76.09658813476562
    },
    {
        "epoch": 11,
        "batch": 147,
        "loss": 78.6221923828125
    },
    {
        "epoch": 11,
        "batch": 148,
        "loss": 78.65046691894531
    },
    {
        "epoch": 11,
        "batch": 149,
        "loss": 82.44418334960938
    },
    {
        "epoch": 11,
        "batch": 150,
        "loss": 74.20425415039062
    },
    {
        "epoch": 11,
        "batch": 151,
        "loss": 87.01426696777344
    },
    {
        "epoch": 11,
        "batch": 152,
        "loss": 81.48145294189453
    },
    {
        "epoch": 11,
        "batch": 153,
        "loss": 87.85767364501953
    },
    {
        "epoch": 11,
        "batch": 154,
        "loss": 75.12918090820312
    },
    {
        "epoch": 11,
        "batch": 155,
        "loss": 80.07430267333984
    },
    {
        "epoch": 11,
        "batch": 156,
        "loss": 68.14796447753906
    },
    {
        "epoch": 11,
        "batch": 157,
        "loss": 84.6714859008789
    },
    {
        "epoch": 11,
        "batch": 158,
        "loss": 88.34803771972656
    },
    {
        "epoch": 11,
        "batch": 159,
        "loss": 77.44564056396484
    },
    {
        "epoch": 11,
        "batch": 160,
        "loss": 76.46353912353516
    },
    {
        "epoch": 11,
        "batch": 161,
        "loss": 91.30174255371094
    },
    {
        "epoch": 11,
        "batch": 162,
        "loss": 74.36002349853516
    },
    {
        "epoch": 11,
        "batch": 163,
        "loss": 84.65985870361328
    },
    {
        "epoch": 11,
        "batch": 164,
        "loss": 83.83867645263672
    },
    {
        "epoch": 11,
        "batch": 165,
        "loss": 87.25965118408203
    },
    {
        "epoch": 11,
        "batch": 166,
        "loss": 75.50212097167969
    },
    {
        "epoch": 11,
        "batch": 167,
        "loss": 84.42925262451172
    },
    {
        "epoch": 11,
        "batch": 168,
        "loss": 75.82503509521484
    },
    {
        "epoch": 11,
        "batch": 169,
        "loss": 77.6935806274414
    },
    {
        "epoch": 11,
        "batch": 170,
        "loss": 84.2597427368164
    },
    {
        "epoch": 11,
        "batch": 171,
        "loss": 81.69631958007812
    },
    {
        "epoch": 11,
        "batch": 172,
        "loss": 71.5366439819336
    },
    {
        "epoch": 11,
        "batch": 173,
        "loss": 69.56094360351562
    },
    {
        "epoch": 11,
        "batch": 174,
        "loss": 75.1074447631836
    },
    {
        "epoch": 11,
        "batch": 175,
        "loss": 73.32872772216797
    },
    {
        "epoch": 11,
        "batch": 176,
        "loss": 90.1424560546875
    },
    {
        "epoch": 11,
        "batch": 177,
        "loss": 74.50152587890625
    },
    {
        "epoch": 11,
        "batch": 178,
        "loss": 67.07630157470703
    },
    {
        "epoch": 11,
        "batch": 179,
        "loss": 78.91618347167969
    },
    {
        "epoch": 11,
        "batch": 180,
        "loss": 81.46815490722656
    },
    {
        "epoch": 11,
        "batch": 181,
        "loss": 76.21281433105469
    },
    {
        "epoch": 11,
        "batch": 182,
        "loss": 89.77499389648438
    },
    {
        "epoch": 11,
        "batch": 183,
        "loss": 84.00650787353516
    },
    {
        "epoch": 11,
        "batch": 184,
        "loss": 77.30459594726562
    },
    {
        "epoch": 11,
        "batch": 185,
        "loss": 76.80078887939453
    },
    {
        "epoch": 11,
        "batch": 186,
        "loss": 83.61785888671875
    },
    {
        "epoch": 11,
        "batch": 187,
        "loss": 84.77259826660156
    },
    {
        "epoch": 11,
        "batch": 188,
        "loss": 81.49824523925781
    },
    {
        "epoch": 11,
        "batch": 189,
        "loss": 75.91034698486328
    },
    {
        "epoch": 11,
        "batch": 190,
        "loss": 87.24578857421875
    },
    {
        "epoch": 11,
        "batch": 191,
        "loss": 68.57823944091797
    },
    {
        "epoch": 11,
        "batch": 192,
        "loss": 67.95073699951172
    },
    {
        "epoch": 11,
        "batch": 193,
        "loss": 76.34477996826172
    },
    {
        "epoch": 11,
        "batch": 194,
        "loss": 78.5064468383789
    },
    {
        "epoch": 11,
        "batch": 195,
        "loss": 74.06060791015625
    },
    {
        "epoch": 11,
        "batch": 196,
        "loss": 83.20358276367188
    },
    {
        "epoch": 11,
        "batch": 197,
        "loss": 84.01860046386719
    },
    {
        "epoch": 11,
        "batch": 198,
        "loss": 87.73116302490234
    },
    {
        "epoch": 11,
        "batch": 199,
        "loss": 80.84573364257812
    },
    {
        "epoch": 11,
        "batch": 200,
        "loss": 80.63664245605469
    },
    {
        "epoch": 11,
        "batch": 201,
        "loss": 76.6092529296875
    },
    {
        "epoch": 11,
        "batch": 202,
        "loss": 87.5449447631836
    },
    {
        "epoch": 11,
        "batch": 203,
        "loss": 77.46099853515625
    },
    {
        "epoch": 11,
        "batch": 204,
        "loss": 93.41023254394531
    },
    {
        "epoch": 11,
        "batch": 205,
        "loss": 36.450286865234375
    },
    {
        "epoch": 12,
        "batch": 0,
        "loss": 84.27047729492188
    },
    {
        "epoch": 12,
        "batch": 1,
        "loss": 78.79627227783203
    },
    {
        "epoch": 12,
        "batch": 2,
        "loss": 77.1563491821289
    },
    {
        "epoch": 12,
        "batch": 3,
        "loss": 83.54375457763672
    },
    {
        "epoch": 12,
        "batch": 4,
        "loss": 73.0386962890625
    },
    {
        "epoch": 12,
        "batch": 5,
        "loss": 74.01049041748047
    },
    {
        "epoch": 12,
        "batch": 6,
        "loss": 82.8665542602539
    },
    {
        "epoch": 12,
        "batch": 7,
        "loss": 87.19778442382812
    },
    {
        "epoch": 12,
        "batch": 8,
        "loss": 90.77069091796875
    },
    {
        "epoch": 12,
        "batch": 9,
        "loss": 85.9542236328125
    },
    {
        "epoch": 12,
        "batch": 10,
        "loss": 84.95925903320312
    },
    {
        "epoch": 12,
        "batch": 11,
        "loss": 80.35930633544922
    },
    {
        "epoch": 12,
        "batch": 12,
        "loss": 85.72183990478516
    },
    {
        "epoch": 12,
        "batch": 13,
        "loss": 90.13310241699219
    },
    {
        "epoch": 12,
        "batch": 14,
        "loss": 89.45310974121094
    },
    {
        "epoch": 12,
        "batch": 15,
        "loss": 73.00009155273438
    },
    {
        "epoch": 12,
        "batch": 16,
        "loss": 84.23528289794922
    },
    {
        "epoch": 12,
        "batch": 17,
        "loss": 79.54869079589844
    },
    {
        "epoch": 12,
        "batch": 18,
        "loss": 65.37884521484375
    },
    {
        "epoch": 12,
        "batch": 19,
        "loss": 73.32897186279297
    },
    {
        "epoch": 12,
        "batch": 20,
        "loss": 82.24274444580078
    },
    {
        "epoch": 12,
        "batch": 21,
        "loss": 84.81134796142578
    },
    {
        "epoch": 12,
        "batch": 22,
        "loss": 74.05896759033203
    },
    {
        "epoch": 12,
        "batch": 23,
        "loss": 89.51292419433594
    },
    {
        "epoch": 12,
        "batch": 24,
        "loss": 68.86312866210938
    },
    {
        "epoch": 12,
        "batch": 25,
        "loss": 83.84648132324219
    },
    {
        "epoch": 12,
        "batch": 26,
        "loss": 70.49950408935547
    },
    {
        "epoch": 12,
        "batch": 27,
        "loss": 70.56146240234375
    },
    {
        "epoch": 12,
        "batch": 28,
        "loss": 84.96961212158203
    },
    {
        "epoch": 12,
        "batch": 29,
        "loss": 81.7113265991211
    },
    {
        "epoch": 12,
        "batch": 30,
        "loss": 75.02918243408203
    },
    {
        "epoch": 12,
        "batch": 31,
        "loss": 77.55109405517578
    },
    {
        "epoch": 12,
        "batch": 32,
        "loss": 89.94163513183594
    },
    {
        "epoch": 12,
        "batch": 33,
        "loss": 86.76067352294922
    },
    {
        "epoch": 12,
        "batch": 34,
        "loss": 76.64554595947266
    },
    {
        "epoch": 12,
        "batch": 35,
        "loss": 73.48579406738281
    },
    {
        "epoch": 12,
        "batch": 36,
        "loss": 81.2873764038086
    },
    {
        "epoch": 12,
        "batch": 37,
        "loss": 72.7574234008789
    },
    {
        "epoch": 12,
        "batch": 38,
        "loss": 80.38875579833984
    },
    {
        "epoch": 12,
        "batch": 39,
        "loss": 64.28567504882812
    },
    {
        "epoch": 12,
        "batch": 40,
        "loss": 73.955322265625
    },
    {
        "epoch": 12,
        "batch": 41,
        "loss": 77.92439270019531
    },
    {
        "epoch": 12,
        "batch": 42,
        "loss": 80.06818389892578
    },
    {
        "epoch": 12,
        "batch": 43,
        "loss": 77.66943359375
    },
    {
        "epoch": 12,
        "batch": 44,
        "loss": 83.36833190917969
    },
    {
        "epoch": 12,
        "batch": 45,
        "loss": 74.86988830566406
    },
    {
        "epoch": 12,
        "batch": 46,
        "loss": 73.31857299804688
    },
    {
        "epoch": 12,
        "batch": 47,
        "loss": 64.09939575195312
    },
    {
        "epoch": 12,
        "batch": 48,
        "loss": 70.6493911743164
    },
    {
        "epoch": 12,
        "batch": 49,
        "loss": 79.54124450683594
    },
    {
        "epoch": 12,
        "batch": 50,
        "loss": 76.02993774414062
    },
    {
        "epoch": 12,
        "batch": 51,
        "loss": 77.35139465332031
    },
    {
        "epoch": 12,
        "batch": 52,
        "loss": 78.13493347167969
    },
    {
        "epoch": 12,
        "batch": 53,
        "loss": 71.48650360107422
    },
    {
        "epoch": 12,
        "batch": 54,
        "loss": 86.77342987060547
    },
    {
        "epoch": 12,
        "batch": 55,
        "loss": 65.64545440673828
    },
    {
        "epoch": 12,
        "batch": 56,
        "loss": 87.4891357421875
    },
    {
        "epoch": 12,
        "batch": 57,
        "loss": 80.69790649414062
    },
    {
        "epoch": 12,
        "batch": 58,
        "loss": 86.53887939453125
    },
    {
        "epoch": 12,
        "batch": 59,
        "loss": 79.46631622314453
    },
    {
        "epoch": 12,
        "batch": 60,
        "loss": 79.8676528930664
    },
    {
        "epoch": 12,
        "batch": 61,
        "loss": 84.81822967529297
    },
    {
        "epoch": 12,
        "batch": 62,
        "loss": 65.11602783203125
    },
    {
        "epoch": 12,
        "batch": 63,
        "loss": 74.75814819335938
    },
    {
        "epoch": 12,
        "batch": 64,
        "loss": 77.30915832519531
    },
    {
        "epoch": 12,
        "batch": 65,
        "loss": 66.68975830078125
    },
    {
        "epoch": 12,
        "batch": 66,
        "loss": 81.86686706542969
    },
    {
        "epoch": 12,
        "batch": 67,
        "loss": 90.48112487792969
    },
    {
        "epoch": 12,
        "batch": 68,
        "loss": 88.92506408691406
    },
    {
        "epoch": 12,
        "batch": 69,
        "loss": 91.36553192138672
    },
    {
        "epoch": 12,
        "batch": 70,
        "loss": 79.69599914550781
    },
    {
        "epoch": 12,
        "batch": 71,
        "loss": 63.73417663574219
    },
    {
        "epoch": 12,
        "batch": 72,
        "loss": 79.06281280517578
    },
    {
        "epoch": 12,
        "batch": 73,
        "loss": 81.22265625
    },
    {
        "epoch": 12,
        "batch": 74,
        "loss": 87.34550476074219
    },
    {
        "epoch": 12,
        "batch": 75,
        "loss": 78.37062072753906
    },
    {
        "epoch": 12,
        "batch": 76,
        "loss": 71.30130004882812
    },
    {
        "epoch": 12,
        "batch": 77,
        "loss": 81.2414779663086
    },
    {
        "epoch": 12,
        "batch": 78,
        "loss": 62.019935607910156
    },
    {
        "epoch": 12,
        "batch": 79,
        "loss": 77.90888977050781
    },
    {
        "epoch": 12,
        "batch": 80,
        "loss": 78.10424041748047
    },
    {
        "epoch": 12,
        "batch": 81,
        "loss": 81.1147689819336
    },
    {
        "epoch": 12,
        "batch": 82,
        "loss": 77.50922393798828
    },
    {
        "epoch": 12,
        "batch": 83,
        "loss": 71.21541595458984
    },
    {
        "epoch": 12,
        "batch": 84,
        "loss": 91.11004638671875
    },
    {
        "epoch": 12,
        "batch": 85,
        "loss": 78.89022064208984
    },
    {
        "epoch": 12,
        "batch": 86,
        "loss": 74.48125457763672
    },
    {
        "epoch": 12,
        "batch": 87,
        "loss": 72.72449493408203
    },
    {
        "epoch": 12,
        "batch": 88,
        "loss": 74.76593017578125
    },
    {
        "epoch": 12,
        "batch": 89,
        "loss": 77.9383316040039
    },
    {
        "epoch": 12,
        "batch": 90,
        "loss": 80.27366638183594
    },
    {
        "epoch": 12,
        "batch": 91,
        "loss": 82.32505798339844
    },
    {
        "epoch": 12,
        "batch": 92,
        "loss": 77.65599060058594
    },
    {
        "epoch": 12,
        "batch": 93,
        "loss": 88.46707916259766
    },
    {
        "epoch": 12,
        "batch": 94,
        "loss": 73.77409362792969
    },
    {
        "epoch": 12,
        "batch": 95,
        "loss": 72.61455535888672
    },
    {
        "epoch": 12,
        "batch": 96,
        "loss": 80.07404327392578
    },
    {
        "epoch": 12,
        "batch": 97,
        "loss": 77.81197357177734
    },
    {
        "epoch": 12,
        "batch": 98,
        "loss": 109.70726013183594
    },
    {
        "epoch": 12,
        "batch": 99,
        "loss": 84.02442169189453
    },
    {
        "epoch": 12,
        "batch": 100,
        "loss": 78.88104248046875
    },
    {
        "epoch": 12,
        "batch": 101,
        "loss": 80.97181701660156
    },
    {
        "epoch": 12,
        "batch": 102,
        "loss": 97.49375915527344
    },
    {
        "epoch": 12,
        "batch": 103,
        "loss": 82.16168975830078
    },
    {
        "epoch": 12,
        "batch": 104,
        "loss": 76.6807861328125
    },
    {
        "epoch": 12,
        "batch": 105,
        "loss": 87.94795989990234
    },
    {
        "epoch": 12,
        "batch": 106,
        "loss": 71.55625915527344
    },
    {
        "epoch": 12,
        "batch": 107,
        "loss": 74.40840148925781
    },
    {
        "epoch": 12,
        "batch": 108,
        "loss": 80.55480194091797
    },
    {
        "epoch": 12,
        "batch": 109,
        "loss": 84.47789001464844
    },
    {
        "epoch": 12,
        "batch": 110,
        "loss": 65.21841430664062
    },
    {
        "epoch": 12,
        "batch": 111,
        "loss": 77.22760772705078
    },
    {
        "epoch": 12,
        "batch": 112,
        "loss": 80.23956298828125
    },
    {
        "epoch": 12,
        "batch": 113,
        "loss": 83.46154022216797
    },
    {
        "epoch": 12,
        "batch": 114,
        "loss": 78.58818817138672
    },
    {
        "epoch": 12,
        "batch": 115,
        "loss": 84.29888916015625
    },
    {
        "epoch": 12,
        "batch": 116,
        "loss": 74.32200622558594
    },
    {
        "epoch": 12,
        "batch": 117,
        "loss": 88.13367462158203
    },
    {
        "epoch": 12,
        "batch": 118,
        "loss": 78.21601867675781
    },
    {
        "epoch": 12,
        "batch": 119,
        "loss": 70.1703872680664
    },
    {
        "epoch": 12,
        "batch": 120,
        "loss": 73.94795227050781
    },
    {
        "epoch": 12,
        "batch": 121,
        "loss": 79.69767761230469
    },
    {
        "epoch": 12,
        "batch": 122,
        "loss": 73.88394165039062
    },
    {
        "epoch": 12,
        "batch": 123,
        "loss": 92.52488708496094
    },
    {
        "epoch": 12,
        "batch": 124,
        "loss": 84.77973937988281
    },
    {
        "epoch": 12,
        "batch": 125,
        "loss": 73.88115692138672
    },
    {
        "epoch": 12,
        "batch": 126,
        "loss": 75.26956176757812
    },
    {
        "epoch": 12,
        "batch": 127,
        "loss": 73.10888671875
    },
    {
        "epoch": 12,
        "batch": 128,
        "loss": 83.82086181640625
    },
    {
        "epoch": 12,
        "batch": 129,
        "loss": 78.04047393798828
    },
    {
        "epoch": 12,
        "batch": 130,
        "loss": 76.28461456298828
    },
    {
        "epoch": 12,
        "batch": 131,
        "loss": 76.55574035644531
    },
    {
        "epoch": 12,
        "batch": 132,
        "loss": 79.72746276855469
    },
    {
        "epoch": 12,
        "batch": 133,
        "loss": 78.78343200683594
    },
    {
        "epoch": 12,
        "batch": 134,
        "loss": 81.08821868896484
    },
    {
        "epoch": 12,
        "batch": 135,
        "loss": 74.53523254394531
    },
    {
        "epoch": 12,
        "batch": 136,
        "loss": 78.10706329345703
    },
    {
        "epoch": 12,
        "batch": 137,
        "loss": 76.87525939941406
    },
    {
        "epoch": 12,
        "batch": 138,
        "loss": 82.94136810302734
    },
    {
        "epoch": 12,
        "batch": 139,
        "loss": 95.58692932128906
    },
    {
        "epoch": 12,
        "batch": 140,
        "loss": 84.50993347167969
    },
    {
        "epoch": 12,
        "batch": 141,
        "loss": 74.41976928710938
    },
    {
        "epoch": 12,
        "batch": 142,
        "loss": 74.23450469970703
    },
    {
        "epoch": 12,
        "batch": 143,
        "loss": 78.28924560546875
    },
    {
        "epoch": 12,
        "batch": 144,
        "loss": 83.04094696044922
    },
    {
        "epoch": 12,
        "batch": 145,
        "loss": 76.13789367675781
    },
    {
        "epoch": 12,
        "batch": 146,
        "loss": 75.19381713867188
    },
    {
        "epoch": 12,
        "batch": 147,
        "loss": 88.08265686035156
    },
    {
        "epoch": 12,
        "batch": 148,
        "loss": 85.7811050415039
    },
    {
        "epoch": 12,
        "batch": 149,
        "loss": 66.42192077636719
    },
    {
        "epoch": 12,
        "batch": 150,
        "loss": 71.7413558959961
    },
    {
        "epoch": 12,
        "batch": 151,
        "loss": 79.27230072021484
    },
    {
        "epoch": 12,
        "batch": 152,
        "loss": 80.30088806152344
    },
    {
        "epoch": 12,
        "batch": 153,
        "loss": 90.12010192871094
    },
    {
        "epoch": 12,
        "batch": 154,
        "loss": 77.48125457763672
    },
    {
        "epoch": 12,
        "batch": 155,
        "loss": 58.310157775878906
    },
    {
        "epoch": 12,
        "batch": 156,
        "loss": 81.3874740600586
    },
    {
        "epoch": 12,
        "batch": 157,
        "loss": 73.03579711914062
    },
    {
        "epoch": 12,
        "batch": 158,
        "loss": 75.60079193115234
    },
    {
        "epoch": 12,
        "batch": 159,
        "loss": 82.32159423828125
    },
    {
        "epoch": 12,
        "batch": 160,
        "loss": 78.6904067993164
    },
    {
        "epoch": 12,
        "batch": 161,
        "loss": 89.39437866210938
    },
    {
        "epoch": 12,
        "batch": 162,
        "loss": 73.74182891845703
    },
    {
        "epoch": 12,
        "batch": 163,
        "loss": 87.36556243896484
    },
    {
        "epoch": 12,
        "batch": 164,
        "loss": 74.09715270996094
    },
    {
        "epoch": 12,
        "batch": 165,
        "loss": 80.52245330810547
    },
    {
        "epoch": 12,
        "batch": 166,
        "loss": 81.8832778930664
    },
    {
        "epoch": 12,
        "batch": 167,
        "loss": 72.69747161865234
    },
    {
        "epoch": 12,
        "batch": 168,
        "loss": 77.61238098144531
    },
    {
        "epoch": 12,
        "batch": 169,
        "loss": 81.69618225097656
    },
    {
        "epoch": 12,
        "batch": 170,
        "loss": 78.52344512939453
    },
    {
        "epoch": 12,
        "batch": 171,
        "loss": 74.44813537597656
    },
    {
        "epoch": 12,
        "batch": 172,
        "loss": 65.95471954345703
    },
    {
        "epoch": 12,
        "batch": 173,
        "loss": 74.58413696289062
    },
    {
        "epoch": 12,
        "batch": 174,
        "loss": 72.9007797241211
    },
    {
        "epoch": 12,
        "batch": 175,
        "loss": 71.68672943115234
    },
    {
        "epoch": 12,
        "batch": 176,
        "loss": 77.78059387207031
    },
    {
        "epoch": 12,
        "batch": 177,
        "loss": 86.91161346435547
    },
    {
        "epoch": 12,
        "batch": 178,
        "loss": 80.53468322753906
    },
    {
        "epoch": 12,
        "batch": 179,
        "loss": 88.8793716430664
    },
    {
        "epoch": 12,
        "batch": 180,
        "loss": 69.04512023925781
    },
    {
        "epoch": 12,
        "batch": 181,
        "loss": 72.90227508544922
    },
    {
        "epoch": 12,
        "batch": 182,
        "loss": 74.03659057617188
    },
    {
        "epoch": 12,
        "batch": 183,
        "loss": 86.37907409667969
    },
    {
        "epoch": 12,
        "batch": 184,
        "loss": 81.3486557006836
    },
    {
        "epoch": 12,
        "batch": 185,
        "loss": 74.68370819091797
    },
    {
        "epoch": 12,
        "batch": 186,
        "loss": 65.95282745361328
    },
    {
        "epoch": 12,
        "batch": 187,
        "loss": 87.92145538330078
    },
    {
        "epoch": 12,
        "batch": 188,
        "loss": 56.532318115234375
    },
    {
        "epoch": 12,
        "batch": 189,
        "loss": 84.37323760986328
    },
    {
        "epoch": 12,
        "batch": 190,
        "loss": 71.00660705566406
    },
    {
        "epoch": 12,
        "batch": 191,
        "loss": 72.72796630859375
    },
    {
        "epoch": 12,
        "batch": 192,
        "loss": 79.21858978271484
    },
    {
        "epoch": 12,
        "batch": 193,
        "loss": 72.33311462402344
    },
    {
        "epoch": 12,
        "batch": 194,
        "loss": 77.94062042236328
    },
    {
        "epoch": 12,
        "batch": 195,
        "loss": 89.80673217773438
    },
    {
        "epoch": 12,
        "batch": 196,
        "loss": 80.5728759765625
    },
    {
        "epoch": 12,
        "batch": 197,
        "loss": 73.59107971191406
    },
    {
        "epoch": 12,
        "batch": 198,
        "loss": 76.57369232177734
    },
    {
        "epoch": 12,
        "batch": 199,
        "loss": 88.26765441894531
    },
    {
        "epoch": 12,
        "batch": 200,
        "loss": 77.72550964355469
    },
    {
        "epoch": 12,
        "batch": 201,
        "loss": 79.7080078125
    },
    {
        "epoch": 12,
        "batch": 202,
        "loss": 81.1192398071289
    },
    {
        "epoch": 12,
        "batch": 203,
        "loss": 88.1260757446289
    },
    {
        "epoch": 12,
        "batch": 204,
        "loss": 74.88693237304688
    },
    {
        "epoch": 12,
        "batch": 205,
        "loss": 27.34003448486328
    },
    {
        "epoch": 13,
        "batch": 0,
        "loss": 84.92957305908203
    },
    {
        "epoch": 13,
        "batch": 1,
        "loss": 74.01007080078125
    },
    {
        "epoch": 13,
        "batch": 2,
        "loss": 86.15289306640625
    },
    {
        "epoch": 13,
        "batch": 3,
        "loss": 76.26591491699219
    },
    {
        "epoch": 13,
        "batch": 4,
        "loss": 68.42381286621094
    },
    {
        "epoch": 13,
        "batch": 5,
        "loss": 80.6483154296875
    },
    {
        "epoch": 13,
        "batch": 6,
        "loss": 77.67926025390625
    },
    {
        "epoch": 13,
        "batch": 7,
        "loss": 77.29661560058594
    },
    {
        "epoch": 13,
        "batch": 8,
        "loss": 73.75201416015625
    },
    {
        "epoch": 13,
        "batch": 9,
        "loss": 80.62298583984375
    },
    {
        "epoch": 13,
        "batch": 10,
        "loss": 78.6646499633789
    },
    {
        "epoch": 13,
        "batch": 11,
        "loss": 75.47742462158203
    },
    {
        "epoch": 13,
        "batch": 12,
        "loss": 78.36555480957031
    },
    {
        "epoch": 13,
        "batch": 13,
        "loss": 86.70240020751953
    },
    {
        "epoch": 13,
        "batch": 14,
        "loss": 65.82261657714844
    },
    {
        "epoch": 13,
        "batch": 15,
        "loss": 83.13947296142578
    },
    {
        "epoch": 13,
        "batch": 16,
        "loss": 76.62625122070312
    },
    {
        "epoch": 13,
        "batch": 17,
        "loss": 66.28196716308594
    },
    {
        "epoch": 13,
        "batch": 18,
        "loss": 71.48469543457031
    },
    {
        "epoch": 13,
        "batch": 19,
        "loss": 75.14794921875
    },
    {
        "epoch": 13,
        "batch": 20,
        "loss": 73.57587432861328
    },
    {
        "epoch": 13,
        "batch": 21,
        "loss": 80.9549560546875
    },
    {
        "epoch": 13,
        "batch": 22,
        "loss": 87.11582946777344
    },
    {
        "epoch": 13,
        "batch": 23,
        "loss": 74.56298828125
    },
    {
        "epoch": 13,
        "batch": 24,
        "loss": 78.51271057128906
    },
    {
        "epoch": 13,
        "batch": 25,
        "loss": 87.10126495361328
    },
    {
        "epoch": 13,
        "batch": 26,
        "loss": 75.01689147949219
    },
    {
        "epoch": 13,
        "batch": 27,
        "loss": 64.72799682617188
    },
    {
        "epoch": 13,
        "batch": 28,
        "loss": 71.12969970703125
    },
    {
        "epoch": 13,
        "batch": 29,
        "loss": 78.54789733886719
    },
    {
        "epoch": 13,
        "batch": 30,
        "loss": 79.07969665527344
    },
    {
        "epoch": 13,
        "batch": 31,
        "loss": 71.83375549316406
    },
    {
        "epoch": 13,
        "batch": 32,
        "loss": 72.71464538574219
    },
    {
        "epoch": 13,
        "batch": 33,
        "loss": 83.3880615234375
    },
    {
        "epoch": 13,
        "batch": 34,
        "loss": 84.02204132080078
    },
    {
        "epoch": 13,
        "batch": 35,
        "loss": 72.91828918457031
    },
    {
        "epoch": 13,
        "batch": 36,
        "loss": 84.94287109375
    },
    {
        "epoch": 13,
        "batch": 37,
        "loss": 78.64260864257812
    },
    {
        "epoch": 13,
        "batch": 38,
        "loss": 80.48153686523438
    },
    {
        "epoch": 13,
        "batch": 39,
        "loss": 71.78697204589844
    },
    {
        "epoch": 13,
        "batch": 40,
        "loss": 62.840633392333984
    },
    {
        "epoch": 13,
        "batch": 41,
        "loss": 75.8851547241211
    },
    {
        "epoch": 13,
        "batch": 42,
        "loss": 82.39142608642578
    },
    {
        "epoch": 13,
        "batch": 43,
        "loss": 65.74717712402344
    },
    {
        "epoch": 13,
        "batch": 44,
        "loss": 81.09158325195312
    },
    {
        "epoch": 13,
        "batch": 45,
        "loss": 80.28952026367188
    },
    {
        "epoch": 13,
        "batch": 46,
        "loss": 69.640625
    },
    {
        "epoch": 13,
        "batch": 47,
        "loss": 85.0846176147461
    },
    {
        "epoch": 13,
        "batch": 48,
        "loss": 80.8139877319336
    },
    {
        "epoch": 13,
        "batch": 49,
        "loss": 65.02857971191406
    },
    {
        "epoch": 13,
        "batch": 50,
        "loss": 74.5330581665039
    },
    {
        "epoch": 13,
        "batch": 51,
        "loss": 68.03944396972656
    },
    {
        "epoch": 13,
        "batch": 52,
        "loss": 71.00895690917969
    },
    {
        "epoch": 13,
        "batch": 53,
        "loss": 88.9566650390625
    },
    {
        "epoch": 13,
        "batch": 54,
        "loss": 72.1337661743164
    },
    {
        "epoch": 13,
        "batch": 55,
        "loss": 91.60131072998047
    },
    {
        "epoch": 13,
        "batch": 56,
        "loss": 74.51593780517578
    },
    {
        "epoch": 13,
        "batch": 57,
        "loss": 69.13914489746094
    },
    {
        "epoch": 13,
        "batch": 58,
        "loss": 76.23991394042969
    },
    {
        "epoch": 13,
        "batch": 59,
        "loss": 77.58793640136719
    },
    {
        "epoch": 13,
        "batch": 60,
        "loss": 86.44488525390625
    },
    {
        "epoch": 13,
        "batch": 61,
        "loss": 84.40967559814453
    },
    {
        "epoch": 13,
        "batch": 62,
        "loss": 77.26703643798828
    },
    {
        "epoch": 13,
        "batch": 63,
        "loss": 83.74373626708984
    },
    {
        "epoch": 13,
        "batch": 64,
        "loss": 65.90596008300781
    },
    {
        "epoch": 13,
        "batch": 65,
        "loss": 83.25959777832031
    },
    {
        "epoch": 13,
        "batch": 66,
        "loss": 93.30745697021484
    },
    {
        "epoch": 13,
        "batch": 67,
        "loss": 76.71537017822266
    },
    {
        "epoch": 13,
        "batch": 68,
        "loss": 88.20702362060547
    },
    {
        "epoch": 13,
        "batch": 69,
        "loss": 89.40125274658203
    },
    {
        "epoch": 13,
        "batch": 70,
        "loss": 81.26509857177734
    },
    {
        "epoch": 13,
        "batch": 71,
        "loss": 80.27421569824219
    },
    {
        "epoch": 13,
        "batch": 72,
        "loss": 61.823463439941406
    },
    {
        "epoch": 13,
        "batch": 73,
        "loss": 75.75413513183594
    },
    {
        "epoch": 13,
        "batch": 74,
        "loss": 60.132904052734375
    },
    {
        "epoch": 13,
        "batch": 75,
        "loss": 78.71387481689453
    },
    {
        "epoch": 13,
        "batch": 76,
        "loss": 76.7211685180664
    },
    {
        "epoch": 13,
        "batch": 77,
        "loss": 79.96580505371094
    },
    {
        "epoch": 13,
        "batch": 78,
        "loss": 79.54981994628906
    },
    {
        "epoch": 13,
        "batch": 79,
        "loss": 76.44949340820312
    },
    {
        "epoch": 13,
        "batch": 80,
        "loss": 62.60982894897461
    },
    {
        "epoch": 13,
        "batch": 81,
        "loss": 95.56934356689453
    },
    {
        "epoch": 13,
        "batch": 82,
        "loss": 82.57881927490234
    },
    {
        "epoch": 13,
        "batch": 83,
        "loss": 68.85710144042969
    },
    {
        "epoch": 13,
        "batch": 84,
        "loss": 73.59663391113281
    },
    {
        "epoch": 13,
        "batch": 85,
        "loss": 75.60425567626953
    },
    {
        "epoch": 13,
        "batch": 86,
        "loss": 77.0599594116211
    },
    {
        "epoch": 13,
        "batch": 87,
        "loss": 74.2190933227539
    },
    {
        "epoch": 13,
        "batch": 88,
        "loss": 78.92089080810547
    },
    {
        "epoch": 13,
        "batch": 89,
        "loss": 69.45329284667969
    },
    {
        "epoch": 13,
        "batch": 90,
        "loss": 73.03958129882812
    },
    {
        "epoch": 13,
        "batch": 91,
        "loss": 66.25965881347656
    },
    {
        "epoch": 13,
        "batch": 92,
        "loss": 71.81815338134766
    },
    {
        "epoch": 13,
        "batch": 93,
        "loss": 76.87315368652344
    },
    {
        "epoch": 13,
        "batch": 94,
        "loss": 67.02447509765625
    },
    {
        "epoch": 13,
        "batch": 95,
        "loss": 78.43336486816406
    },
    {
        "epoch": 13,
        "batch": 96,
        "loss": 79.15336608886719
    },
    {
        "epoch": 13,
        "batch": 97,
        "loss": 77.18087768554688
    },
    {
        "epoch": 13,
        "batch": 98,
        "loss": 77.00439453125
    },
    {
        "epoch": 13,
        "batch": 99,
        "loss": 73.40984344482422
    },
    {
        "epoch": 13,
        "batch": 100,
        "loss": 69.53260040283203
    },
    {
        "epoch": 13,
        "batch": 101,
        "loss": 72.59576416015625
    },
    {
        "epoch": 13,
        "batch": 102,
        "loss": 74.64136505126953
    },
    {
        "epoch": 13,
        "batch": 103,
        "loss": 86.56066131591797
    },
    {
        "epoch": 13,
        "batch": 104,
        "loss": 70.74882507324219
    },
    {
        "epoch": 13,
        "batch": 105,
        "loss": 80.0232162475586
    },
    {
        "epoch": 13,
        "batch": 106,
        "loss": 84.7834243774414
    },
    {
        "epoch": 13,
        "batch": 107,
        "loss": 75.7306137084961
    },
    {
        "epoch": 13,
        "batch": 108,
        "loss": 70.5494613647461
    },
    {
        "epoch": 13,
        "batch": 109,
        "loss": 74.44034576416016
    },
    {
        "epoch": 13,
        "batch": 110,
        "loss": 79.78047180175781
    },
    {
        "epoch": 13,
        "batch": 111,
        "loss": 76.74543762207031
    },
    {
        "epoch": 13,
        "batch": 112,
        "loss": 76.01963806152344
    },
    {
        "epoch": 13,
        "batch": 113,
        "loss": 71.73452758789062
    },
    {
        "epoch": 13,
        "batch": 114,
        "loss": 81.57782745361328
    },
    {
        "epoch": 13,
        "batch": 115,
        "loss": 77.40276336669922
    },
    {
        "epoch": 13,
        "batch": 116,
        "loss": 88.25535583496094
    },
    {
        "epoch": 13,
        "batch": 117,
        "loss": 71.2686767578125
    },
    {
        "epoch": 13,
        "batch": 118,
        "loss": 70.14010620117188
    },
    {
        "epoch": 13,
        "batch": 119,
        "loss": 69.62385559082031
    },
    {
        "epoch": 13,
        "batch": 120,
        "loss": 68.16468811035156
    },
    {
        "epoch": 13,
        "batch": 121,
        "loss": 68.86661529541016
    },
    {
        "epoch": 13,
        "batch": 122,
        "loss": 75.72041320800781
    },
    {
        "epoch": 13,
        "batch": 123,
        "loss": 73.27730560302734
    },
    {
        "epoch": 13,
        "batch": 124,
        "loss": 77.29541778564453
    },
    {
        "epoch": 13,
        "batch": 125,
        "loss": 69.14479064941406
    },
    {
        "epoch": 13,
        "batch": 126,
        "loss": 72.6158676147461
    },
    {
        "epoch": 13,
        "batch": 127,
        "loss": 92.23219299316406
    },
    {
        "epoch": 13,
        "batch": 128,
        "loss": 66.01918029785156
    },
    {
        "epoch": 13,
        "batch": 129,
        "loss": 72.647216796875
    },
    {
        "epoch": 13,
        "batch": 130,
        "loss": 77.30819702148438
    },
    {
        "epoch": 13,
        "batch": 131,
        "loss": 74.78286743164062
    },
    {
        "epoch": 13,
        "batch": 132,
        "loss": 72.70867156982422
    },
    {
        "epoch": 13,
        "batch": 133,
        "loss": 73.67710876464844
    },
    {
        "epoch": 13,
        "batch": 134,
        "loss": 74.11825561523438
    },
    {
        "epoch": 13,
        "batch": 135,
        "loss": 80.38558197021484
    },
    {
        "epoch": 13,
        "batch": 136,
        "loss": 71.7247085571289
    },
    {
        "epoch": 13,
        "batch": 137,
        "loss": 88.63200378417969
    },
    {
        "epoch": 13,
        "batch": 138,
        "loss": 76.56562805175781
    },
    {
        "epoch": 13,
        "batch": 139,
        "loss": 86.84857940673828
    },
    {
        "epoch": 13,
        "batch": 140,
        "loss": 74.86886596679688
    },
    {
        "epoch": 13,
        "batch": 141,
        "loss": 81.82339477539062
    },
    {
        "epoch": 13,
        "batch": 142,
        "loss": 80.34121704101562
    },
    {
        "epoch": 13,
        "batch": 143,
        "loss": 78.29978942871094
    },
    {
        "epoch": 13,
        "batch": 144,
        "loss": 84.23665618896484
    },
    {
        "epoch": 13,
        "batch": 145,
        "loss": 78.16993713378906
    },
    {
        "epoch": 13,
        "batch": 146,
        "loss": 79.909423828125
    },
    {
        "epoch": 13,
        "batch": 147,
        "loss": 73.91593170166016
    },
    {
        "epoch": 13,
        "batch": 148,
        "loss": 84.77217102050781
    },
    {
        "epoch": 13,
        "batch": 149,
        "loss": 71.17594909667969
    },
    {
        "epoch": 13,
        "batch": 150,
        "loss": 89.12006378173828
    },
    {
        "epoch": 13,
        "batch": 151,
        "loss": 80.78689575195312
    },
    {
        "epoch": 13,
        "batch": 152,
        "loss": 84.04834747314453
    },
    {
        "epoch": 13,
        "batch": 153,
        "loss": 71.6453857421875
    },
    {
        "epoch": 13,
        "batch": 154,
        "loss": 84.07164001464844
    },
    {
        "epoch": 13,
        "batch": 155,
        "loss": 86.31302642822266
    },
    {
        "epoch": 13,
        "batch": 156,
        "loss": 80.46894836425781
    },
    {
        "epoch": 13,
        "batch": 157,
        "loss": 82.5508041381836
    },
    {
        "epoch": 13,
        "batch": 158,
        "loss": 69.5041732788086
    },
    {
        "epoch": 13,
        "batch": 159,
        "loss": 71.26038360595703
    },
    {
        "epoch": 13,
        "batch": 160,
        "loss": 75.07510375976562
    },
    {
        "epoch": 13,
        "batch": 161,
        "loss": 84.76160430908203
    },
    {
        "epoch": 13,
        "batch": 162,
        "loss": 80.33251953125
    },
    {
        "epoch": 13,
        "batch": 163,
        "loss": 67.76167297363281
    },
    {
        "epoch": 13,
        "batch": 164,
        "loss": 81.45516204833984
    },
    {
        "epoch": 13,
        "batch": 165,
        "loss": 79.7667236328125
    },
    {
        "epoch": 13,
        "batch": 166,
        "loss": 79.73516845703125
    },
    {
        "epoch": 13,
        "batch": 167,
        "loss": 76.94290161132812
    },
    {
        "epoch": 13,
        "batch": 168,
        "loss": 73.02442169189453
    },
    {
        "epoch": 13,
        "batch": 169,
        "loss": 78.1576919555664
    },
    {
        "epoch": 13,
        "batch": 170,
        "loss": 86.72039031982422
    },
    {
        "epoch": 13,
        "batch": 171,
        "loss": 69.8654556274414
    },
    {
        "epoch": 13,
        "batch": 172,
        "loss": 62.28441619873047
    },
    {
        "epoch": 13,
        "batch": 173,
        "loss": 64.57537078857422
    },
    {
        "epoch": 13,
        "batch": 174,
        "loss": 81.80406188964844
    },
    {
        "epoch": 13,
        "batch": 175,
        "loss": 89.68211364746094
    },
    {
        "epoch": 13,
        "batch": 176,
        "loss": 70.39450073242188
    },
    {
        "epoch": 13,
        "batch": 177,
        "loss": 70.20742797851562
    },
    {
        "epoch": 13,
        "batch": 178,
        "loss": 78.93920135498047
    },
    {
        "epoch": 13,
        "batch": 179,
        "loss": 84.61132049560547
    },
    {
        "epoch": 13,
        "batch": 180,
        "loss": 79.52217102050781
    },
    {
        "epoch": 13,
        "batch": 181,
        "loss": 72.44988250732422
    },
    {
        "epoch": 13,
        "batch": 182,
        "loss": 86.85674285888672
    },
    {
        "epoch": 13,
        "batch": 183,
        "loss": 85.42273712158203
    },
    {
        "epoch": 13,
        "batch": 184,
        "loss": 70.76722717285156
    },
    {
        "epoch": 13,
        "batch": 185,
        "loss": 75.89755249023438
    },
    {
        "epoch": 13,
        "batch": 186,
        "loss": 94.07191467285156
    },
    {
        "epoch": 13,
        "batch": 187,
        "loss": 73.38352966308594
    },
    {
        "epoch": 13,
        "batch": 188,
        "loss": 91.72232818603516
    },
    {
        "epoch": 13,
        "batch": 189,
        "loss": 74.43323516845703
    },
    {
        "epoch": 13,
        "batch": 190,
        "loss": 88.72206115722656
    },
    {
        "epoch": 13,
        "batch": 191,
        "loss": 80.52794647216797
    },
    {
        "epoch": 13,
        "batch": 192,
        "loss": 71.01333618164062
    },
    {
        "epoch": 13,
        "batch": 193,
        "loss": 74.37106323242188
    },
    {
        "epoch": 13,
        "batch": 194,
        "loss": 80.70003509521484
    },
    {
        "epoch": 13,
        "batch": 195,
        "loss": 72.4218521118164
    },
    {
        "epoch": 13,
        "batch": 196,
        "loss": 88.71519470214844
    },
    {
        "epoch": 13,
        "batch": 197,
        "loss": 66.92259979248047
    },
    {
        "epoch": 13,
        "batch": 198,
        "loss": 69.23918914794922
    },
    {
        "epoch": 13,
        "batch": 199,
        "loss": 73.30908203125
    },
    {
        "epoch": 13,
        "batch": 200,
        "loss": 74.14859771728516
    },
    {
        "epoch": 13,
        "batch": 201,
        "loss": 84.42034912109375
    },
    {
        "epoch": 13,
        "batch": 202,
        "loss": 83.89744567871094
    },
    {
        "epoch": 13,
        "batch": 203,
        "loss": 86.41748809814453
    },
    {
        "epoch": 13,
        "batch": 204,
        "loss": 79.95975494384766
    },
    {
        "epoch": 13,
        "batch": 205,
        "loss": 27.389585494995117
    },
    {
        "epoch": 14,
        "batch": 0,
        "loss": 75.10908508300781
    },
    {
        "epoch": 14,
        "batch": 1,
        "loss": 68.4306640625
    },
    {
        "epoch": 14,
        "batch": 2,
        "loss": 82.98735046386719
    },
    {
        "epoch": 14,
        "batch": 3,
        "loss": 77.18399047851562
    },
    {
        "epoch": 14,
        "batch": 4,
        "loss": 88.60151672363281
    },
    {
        "epoch": 14,
        "batch": 5,
        "loss": 71.66925048828125
    },
    {
        "epoch": 14,
        "batch": 6,
        "loss": 79.81314086914062
    },
    {
        "epoch": 14,
        "batch": 7,
        "loss": 75.5816650390625
    },
    {
        "epoch": 14,
        "batch": 8,
        "loss": 80.49855041503906
    },
    {
        "epoch": 14,
        "batch": 9,
        "loss": 85.07404327392578
    },
    {
        "epoch": 14,
        "batch": 10,
        "loss": 71.92981719970703
    },
    {
        "epoch": 14,
        "batch": 11,
        "loss": 74.40726470947266
    },
    {
        "epoch": 14,
        "batch": 12,
        "loss": 80.87980651855469
    },
    {
        "epoch": 14,
        "batch": 13,
        "loss": 70.55117797851562
    },
    {
        "epoch": 14,
        "batch": 14,
        "loss": 71.5609130859375
    },
    {
        "epoch": 14,
        "batch": 15,
        "loss": 72.71392059326172
    },
    {
        "epoch": 14,
        "batch": 16,
        "loss": 76.17120361328125
    },
    {
        "epoch": 14,
        "batch": 17,
        "loss": 80.47734069824219
    },
    {
        "epoch": 14,
        "batch": 18,
        "loss": 76.77140045166016
    },
    {
        "epoch": 14,
        "batch": 19,
        "loss": 78.95942687988281
    },
    {
        "epoch": 14,
        "batch": 20,
        "loss": 77.77244567871094
    },
    {
        "epoch": 14,
        "batch": 21,
        "loss": 77.00830841064453
    },
    {
        "epoch": 14,
        "batch": 22,
        "loss": 84.67094421386719
    },
    {
        "epoch": 14,
        "batch": 23,
        "loss": 76.53780364990234
    },
    {
        "epoch": 14,
        "batch": 24,
        "loss": 84.31365966796875
    },
    {
        "epoch": 14,
        "batch": 25,
        "loss": 71.82696533203125
    },
    {
        "epoch": 14,
        "batch": 26,
        "loss": 94.41520690917969
    },
    {
        "epoch": 14,
        "batch": 27,
        "loss": 78.463623046875
    },
    {
        "epoch": 14,
        "batch": 28,
        "loss": 83.85470581054688
    },
    {
        "epoch": 14,
        "batch": 29,
        "loss": 82.78812408447266
    },
    {
        "epoch": 14,
        "batch": 30,
        "loss": 80.30596923828125
    },
    {
        "epoch": 14,
        "batch": 31,
        "loss": 69.097900390625
    },
    {
        "epoch": 14,
        "batch": 32,
        "loss": 86.83171844482422
    },
    {
        "epoch": 14,
        "batch": 33,
        "loss": 83.81037139892578
    },
    {
        "epoch": 14,
        "batch": 34,
        "loss": 90.31895446777344
    },
    {
        "epoch": 14,
        "batch": 35,
        "loss": 68.31707763671875
    },
    {
        "epoch": 14,
        "batch": 36,
        "loss": 83.45535278320312
    },
    {
        "epoch": 14,
        "batch": 37,
        "loss": 65.5813980102539
    },
    {
        "epoch": 14,
        "batch": 38,
        "loss": 72.61558532714844
    },
    {
        "epoch": 14,
        "batch": 39,
        "loss": 73.68372344970703
    },
    {
        "epoch": 14,
        "batch": 40,
        "loss": 77.76753234863281
    },
    {
        "epoch": 14,
        "batch": 41,
        "loss": 81.98979187011719
    },
    {
        "epoch": 14,
        "batch": 42,
        "loss": 77.1577377319336
    },
    {
        "epoch": 14,
        "batch": 43,
        "loss": 82.3100357055664
    },
    {
        "epoch": 14,
        "batch": 44,
        "loss": 78.66143798828125
    },
    {
        "epoch": 14,
        "batch": 45,
        "loss": 89.01119995117188
    },
    {
        "epoch": 14,
        "batch": 46,
        "loss": 78.91447448730469
    },
    {
        "epoch": 14,
        "batch": 47,
        "loss": 59.08902359008789
    },
    {
        "epoch": 14,
        "batch": 48,
        "loss": 66.65234375
    },
    {
        "epoch": 14,
        "batch": 49,
        "loss": 82.47723388671875
    },
    {
        "epoch": 14,
        "batch": 50,
        "loss": 87.47125244140625
    },
    {
        "epoch": 14,
        "batch": 51,
        "loss": 73.13603210449219
    },
    {
        "epoch": 14,
        "batch": 52,
        "loss": 77.9284896850586
    },
    {
        "epoch": 14,
        "batch": 53,
        "loss": 81.23741912841797
    },
    {
        "epoch": 14,
        "batch": 54,
        "loss": 75.65713500976562
    },
    {
        "epoch": 14,
        "batch": 55,
        "loss": 69.77013397216797
    },
    {
        "epoch": 14,
        "batch": 56,
        "loss": 76.051513671875
    },
    {
        "epoch": 14,
        "batch": 57,
        "loss": 64.12759399414062
    },
    {
        "epoch": 14,
        "batch": 58,
        "loss": 67.05831909179688
    },
    {
        "epoch": 14,
        "batch": 59,
        "loss": 76.89605712890625
    },
    {
        "epoch": 14,
        "batch": 60,
        "loss": 84.2257080078125
    },
    {
        "epoch": 14,
        "batch": 61,
        "loss": 76.70726776123047
    },
    {
        "epoch": 14,
        "batch": 62,
        "loss": 57.671749114990234
    },
    {
        "epoch": 14,
        "batch": 63,
        "loss": 77.90790557861328
    },
    {
        "epoch": 14,
        "batch": 64,
        "loss": 77.43675231933594
    },
    {
        "epoch": 14,
        "batch": 65,
        "loss": 92.90534210205078
    },
    {
        "epoch": 14,
        "batch": 66,
        "loss": 73.13996124267578
    },
    {
        "epoch": 14,
        "batch": 67,
        "loss": 83.77912139892578
    },
    {
        "epoch": 14,
        "batch": 68,
        "loss": 75.90319061279297
    },
    {
        "epoch": 14,
        "batch": 69,
        "loss": 70.080322265625
    },
    {
        "epoch": 14,
        "batch": 70,
        "loss": 67.85353088378906
    },
    {
        "epoch": 14,
        "batch": 71,
        "loss": 72.7216567993164
    },
    {
        "epoch": 14,
        "batch": 72,
        "loss": 80.36003112792969
    },
    {
        "epoch": 14,
        "batch": 73,
        "loss": 79.74175262451172
    },
    {
        "epoch": 14,
        "batch": 74,
        "loss": 76.4965591430664
    },
    {
        "epoch": 14,
        "batch": 75,
        "loss": 84.95850372314453
    },
    {
        "epoch": 14,
        "batch": 76,
        "loss": 78.75869750976562
    },
    {
        "epoch": 14,
        "batch": 77,
        "loss": 72.0654067993164
    },
    {
        "epoch": 14,
        "batch": 78,
        "loss": 73.61136627197266
    },
    {
        "epoch": 14,
        "batch": 79,
        "loss": 60.65362548828125
    },
    {
        "epoch": 14,
        "batch": 80,
        "loss": 70.6581802368164
    },
    {
        "epoch": 14,
        "batch": 81,
        "loss": 77.02085876464844
    },
    {
        "epoch": 14,
        "batch": 82,
        "loss": 69.87847900390625
    },
    {
        "epoch": 14,
        "batch": 83,
        "loss": 71.1944351196289
    },
    {
        "epoch": 14,
        "batch": 84,
        "loss": 87.05070495605469
    },
    {
        "epoch": 14,
        "batch": 85,
        "loss": 90.83259582519531
    },
    {
        "epoch": 14,
        "batch": 86,
        "loss": 86.44674682617188
    },
    {
        "epoch": 14,
        "batch": 87,
        "loss": 86.02777862548828
    },
    {
        "epoch": 14,
        "batch": 88,
        "loss": 76.62596130371094
    },
    {
        "epoch": 14,
        "batch": 89,
        "loss": 84.22920227050781
    },
    {
        "epoch": 14,
        "batch": 90,
        "loss": 65.05272674560547
    },
    {
        "epoch": 14,
        "batch": 91,
        "loss": 74.71385955810547
    },
    {
        "epoch": 14,
        "batch": 92,
        "loss": 85.1823959350586
    },
    {
        "epoch": 14,
        "batch": 93,
        "loss": 77.72077178955078
    },
    {
        "epoch": 14,
        "batch": 94,
        "loss": 73.35253143310547
    },
    {
        "epoch": 14,
        "batch": 95,
        "loss": 73.92570495605469
    },
    {
        "epoch": 14,
        "batch": 96,
        "loss": 73.4345703125
    },
    {
        "epoch": 14,
        "batch": 97,
        "loss": 87.65113067626953
    },
    {
        "epoch": 14,
        "batch": 98,
        "loss": 74.96713256835938
    },
    {
        "epoch": 14,
        "batch": 99,
        "loss": 77.34138488769531
    },
    {
        "epoch": 14,
        "batch": 100,
        "loss": 88.74524688720703
    },
    {
        "epoch": 14,
        "batch": 101,
        "loss": 81.04295349121094
    },
    {
        "epoch": 14,
        "batch": 102,
        "loss": 78.76058197021484
    },
    {
        "epoch": 14,
        "batch": 103,
        "loss": 74.75016784667969
    },
    {
        "epoch": 14,
        "batch": 104,
        "loss": 83.7464370727539
    },
    {
        "epoch": 14,
        "batch": 105,
        "loss": 76.77996063232422
    },
    {
        "epoch": 14,
        "batch": 106,
        "loss": 88.01911926269531
    },
    {
        "epoch": 14,
        "batch": 107,
        "loss": 84.44196319580078
    },
    {
        "epoch": 14,
        "batch": 108,
        "loss": 84.19666290283203
    },
    {
        "epoch": 14,
        "batch": 109,
        "loss": 93.20553588867188
    },
    {
        "epoch": 14,
        "batch": 110,
        "loss": 69.46510314941406
    },
    {
        "epoch": 14,
        "batch": 111,
        "loss": 66.7284927368164
    },
    {
        "epoch": 14,
        "batch": 112,
        "loss": 95.5132827758789
    },
    {
        "epoch": 14,
        "batch": 113,
        "loss": 106.1978988647461
    },
    {
        "epoch": 14,
        "batch": 114,
        "loss": 73.45612335205078
    },
    {
        "epoch": 14,
        "batch": 115,
        "loss": 72.23612976074219
    },
    {
        "epoch": 14,
        "batch": 116,
        "loss": 86.24317932128906
    },
    {
        "epoch": 14,
        "batch": 117,
        "loss": 83.4980697631836
    },
    {
        "epoch": 14,
        "batch": 118,
        "loss": 80.65873718261719
    },
    {
        "epoch": 14,
        "batch": 119,
        "loss": 75.87823486328125
    },
    {
        "epoch": 14,
        "batch": 120,
        "loss": 85.43516540527344
    },
    {
        "epoch": 14,
        "batch": 121,
        "loss": 82.83784484863281
    },
    {
        "epoch": 14,
        "batch": 122,
        "loss": 74.46126556396484
    },
    {
        "epoch": 14,
        "batch": 123,
        "loss": 74.5284652709961
    },
    {
        "epoch": 14,
        "batch": 124,
        "loss": 69.97298431396484
    },
    {
        "epoch": 14,
        "batch": 125,
        "loss": 85.29486083984375
    },
    {
        "epoch": 14,
        "batch": 126,
        "loss": 70.89619445800781
    },
    {
        "epoch": 14,
        "batch": 127,
        "loss": 75.44156646728516
    },
    {
        "epoch": 14,
        "batch": 128,
        "loss": 84.32691955566406
    },
    {
        "epoch": 14,
        "batch": 129,
        "loss": 97.4853515625
    },
    {
        "epoch": 14,
        "batch": 130,
        "loss": 70.01459503173828
    },
    {
        "epoch": 14,
        "batch": 131,
        "loss": 78.00241088867188
    },
    {
        "epoch": 14,
        "batch": 132,
        "loss": 88.0097885131836
    },
    {
        "epoch": 14,
        "batch": 133,
        "loss": 86.58000183105469
    },
    {
        "epoch": 14,
        "batch": 134,
        "loss": 80.7121353149414
    },
    {
        "epoch": 14,
        "batch": 135,
        "loss": 67.1808090209961
    },
    {
        "epoch": 14,
        "batch": 136,
        "loss": 95.17473602294922
    },
    {
        "epoch": 14,
        "batch": 137,
        "loss": 86.89888763427734
    },
    {
        "epoch": 14,
        "batch": 138,
        "loss": 70.90619659423828
    },
    {
        "epoch": 14,
        "batch": 139,
        "loss": 72.64447784423828
    },
    {
        "epoch": 14,
        "batch": 140,
        "loss": 72.84752655029297
    },
    {
        "epoch": 14,
        "batch": 141,
        "loss": 79.91651153564453
    },
    {
        "epoch": 14,
        "batch": 142,
        "loss": 82.60700988769531
    },
    {
        "epoch": 14,
        "batch": 143,
        "loss": 83.42645263671875
    },
    {
        "epoch": 14,
        "batch": 144,
        "loss": 82.27578735351562
    },
    {
        "epoch": 14,
        "batch": 145,
        "loss": 74.0132827758789
    },
    {
        "epoch": 14,
        "batch": 146,
        "loss": 80.4888916015625
    },
    {
        "epoch": 14,
        "batch": 147,
        "loss": 78.67729949951172
    },
    {
        "epoch": 14,
        "batch": 148,
        "loss": 86.27638244628906
    },
    {
        "epoch": 14,
        "batch": 149,
        "loss": 74.03581237792969
    },
    {
        "epoch": 14,
        "batch": 150,
        "loss": 86.12252807617188
    },
    {
        "epoch": 14,
        "batch": 151,
        "loss": 72.8458480834961
    },
    {
        "epoch": 14,
        "batch": 152,
        "loss": 74.44193267822266
    },
    {
        "epoch": 14,
        "batch": 153,
        "loss": 77.95402526855469
    },
    {
        "epoch": 14,
        "batch": 154,
        "loss": 69.12120056152344
    },
    {
        "epoch": 14,
        "batch": 155,
        "loss": 59.97066879272461
    },
    {
        "epoch": 14,
        "batch": 156,
        "loss": 73.77336883544922
    },
    {
        "epoch": 14,
        "batch": 157,
        "loss": 80.1898422241211
    },
    {
        "epoch": 14,
        "batch": 158,
        "loss": 76.23641967773438
    },
    {
        "epoch": 14,
        "batch": 159,
        "loss": 73.22021484375
    },
    {
        "epoch": 14,
        "batch": 160,
        "loss": 75.55009460449219
    },
    {
        "epoch": 14,
        "batch": 161,
        "loss": 75.54441833496094
    },
    {
        "epoch": 14,
        "batch": 162,
        "loss": 79.08692932128906
    },
    {
        "epoch": 14,
        "batch": 163,
        "loss": 58.54027557373047
    },
    {
        "epoch": 14,
        "batch": 164,
        "loss": 77.64264678955078
    },
    {
        "epoch": 14,
        "batch": 165,
        "loss": 78.71192169189453
    },
    {
        "epoch": 14,
        "batch": 166,
        "loss": 79.37845611572266
    },
    {
        "epoch": 14,
        "batch": 167,
        "loss": 93.34367370605469
    },
    {
        "epoch": 14,
        "batch": 168,
        "loss": 77.01542663574219
    },
    {
        "epoch": 14,
        "batch": 169,
        "loss": 75.46558380126953
    },
    {
        "epoch": 14,
        "batch": 170,
        "loss": 69.60366821289062
    },
    {
        "epoch": 14,
        "batch": 171,
        "loss": 68.44188690185547
    },
    {
        "epoch": 14,
        "batch": 172,
        "loss": 82.23881530761719
    },
    {
        "epoch": 14,
        "batch": 173,
        "loss": 73.3253402709961
    },
    {
        "epoch": 14,
        "batch": 174,
        "loss": 62.1506462097168
    },
    {
        "epoch": 14,
        "batch": 175,
        "loss": 76.79130554199219
    },
    {
        "epoch": 14,
        "batch": 176,
        "loss": 77.65081787109375
    },
    {
        "epoch": 14,
        "batch": 177,
        "loss": 82.33014678955078
    },
    {
        "epoch": 14,
        "batch": 178,
        "loss": 69.29994201660156
    },
    {
        "epoch": 14,
        "batch": 179,
        "loss": 82.30624389648438
    },
    {
        "epoch": 14,
        "batch": 180,
        "loss": 72.66778564453125
    },
    {
        "epoch": 14,
        "batch": 181,
        "loss": 86.78553009033203
    },
    {
        "epoch": 14,
        "batch": 182,
        "loss": 73.84906768798828
    },
    {
        "epoch": 14,
        "batch": 183,
        "loss": 78.97135925292969
    },
    {
        "epoch": 14,
        "batch": 184,
        "loss": 72.78170776367188
    },
    {
        "epoch": 14,
        "batch": 185,
        "loss": 80.24144744873047
    },
    {
        "epoch": 14,
        "batch": 186,
        "loss": 74.42383575439453
    },
    {
        "epoch": 14,
        "batch": 187,
        "loss": 69.51695251464844
    },
    {
        "epoch": 14,
        "batch": 188,
        "loss": 86.62076568603516
    },
    {
        "epoch": 14,
        "batch": 189,
        "loss": 68.62234497070312
    },
    {
        "epoch": 14,
        "batch": 190,
        "loss": 71.59687805175781
    },
    {
        "epoch": 14,
        "batch": 191,
        "loss": 86.79460144042969
    },
    {
        "epoch": 14,
        "batch": 192,
        "loss": 69.17965698242188
    },
    {
        "epoch": 14,
        "batch": 193,
        "loss": 77.39845275878906
    },
    {
        "epoch": 14,
        "batch": 194,
        "loss": 71.80078887939453
    },
    {
        "epoch": 14,
        "batch": 195,
        "loss": 76.34359741210938
    },
    {
        "epoch": 14,
        "batch": 196,
        "loss": 77.46588897705078
    },
    {
        "epoch": 14,
        "batch": 197,
        "loss": 80.12986755371094
    },
    {
        "epoch": 14,
        "batch": 198,
        "loss": 75.34912109375
    },
    {
        "epoch": 14,
        "batch": 199,
        "loss": 78.27694702148438
    },
    {
        "epoch": 14,
        "batch": 200,
        "loss": 85.09522247314453
    },
    {
        "epoch": 14,
        "batch": 201,
        "loss": 74.27752685546875
    },
    {
        "epoch": 14,
        "batch": 202,
        "loss": 75.0185546875
    },
    {
        "epoch": 14,
        "batch": 203,
        "loss": 70.22797393798828
    },
    {
        "epoch": 14,
        "batch": 204,
        "loss": 71.8134994506836
    },
    {
        "epoch": 14,
        "batch": 205,
        "loss": 25.88208770751953
    },
    {
        "epoch": 15,
        "batch": 0,
        "loss": 78.92967224121094
    },
    {
        "epoch": 15,
        "batch": 1,
        "loss": 70.52115631103516
    },
    {
        "epoch": 15,
        "batch": 2,
        "loss": 82.58836364746094
    },
    {
        "epoch": 15,
        "batch": 3,
        "loss": 85.44890594482422
    },
    {
        "epoch": 15,
        "batch": 4,
        "loss": 75.92366790771484
    },
    {
        "epoch": 15,
        "batch": 5,
        "loss": 82.59124755859375
    },
    {
        "epoch": 15,
        "batch": 6,
        "loss": 82.6191635131836
    },
    {
        "epoch": 15,
        "batch": 7,
        "loss": 75.69285583496094
    },
    {
        "epoch": 15,
        "batch": 8,
        "loss": 86.27177429199219
    },
    {
        "epoch": 15,
        "batch": 9,
        "loss": 73.33674621582031
    },
    {
        "epoch": 15,
        "batch": 10,
        "loss": 73.06391143798828
    },
    {
        "epoch": 15,
        "batch": 11,
        "loss": 71.60852813720703
    },
    {
        "epoch": 15,
        "batch": 12,
        "loss": 70.47560119628906
    },
    {
        "epoch": 15,
        "batch": 13,
        "loss": 79.17788696289062
    },
    {
        "epoch": 15,
        "batch": 14,
        "loss": 83.99430847167969
    },
    {
        "epoch": 15,
        "batch": 15,
        "loss": 73.00922393798828
    },
    {
        "epoch": 15,
        "batch": 16,
        "loss": 75.50265502929688
    },
    {
        "epoch": 15,
        "batch": 17,
        "loss": 78.12812042236328
    },
    {
        "epoch": 15,
        "batch": 18,
        "loss": 63.8686637878418
    },
    {
        "epoch": 15,
        "batch": 19,
        "loss": 65.87133026123047
    },
    {
        "epoch": 15,
        "batch": 20,
        "loss": 97.87655639648438
    },
    {
        "epoch": 15,
        "batch": 21,
        "loss": 76.35835266113281
    },
    {
        "epoch": 15,
        "batch": 22,
        "loss": 78.49346923828125
    },
    {
        "epoch": 15,
        "batch": 23,
        "loss": 87.18754577636719
    },
    {
        "epoch": 15,
        "batch": 24,
        "loss": 76.92076110839844
    },
    {
        "epoch": 15,
        "batch": 25,
        "loss": 75.58293151855469
    },
    {
        "epoch": 15,
        "batch": 26,
        "loss": 76.00917053222656
    },
    {
        "epoch": 15,
        "batch": 27,
        "loss": 76.87663269042969
    },
    {
        "epoch": 15,
        "batch": 28,
        "loss": 82.71339416503906
    },
    {
        "epoch": 15,
        "batch": 29,
        "loss": 80.6110610961914
    },
    {
        "epoch": 15,
        "batch": 30,
        "loss": 71.69817352294922
    },
    {
        "epoch": 15,
        "batch": 31,
        "loss": 82.44862365722656
    },
    {
        "epoch": 15,
        "batch": 32,
        "loss": 66.9190673828125
    },
    {
        "epoch": 15,
        "batch": 33,
        "loss": 71.84654235839844
    },
    {
        "epoch": 15,
        "batch": 34,
        "loss": 79.9914321899414
    },
    {
        "epoch": 15,
        "batch": 35,
        "loss": 76.94490051269531
    },
    {
        "epoch": 15,
        "batch": 36,
        "loss": 92.29883575439453
    },
    {
        "epoch": 15,
        "batch": 37,
        "loss": 78.37891387939453
    },
    {
        "epoch": 15,
        "batch": 38,
        "loss": 80.15828704833984
    },
    {
        "epoch": 15,
        "batch": 39,
        "loss": 68.96064758300781
    },
    {
        "epoch": 15,
        "batch": 40,
        "loss": 85.22885131835938
    },
    {
        "epoch": 15,
        "batch": 41,
        "loss": 73.83759307861328
    },
    {
        "epoch": 15,
        "batch": 42,
        "loss": 62.8489990234375
    },
    {
        "epoch": 15,
        "batch": 43,
        "loss": 77.41630554199219
    },
    {
        "epoch": 15,
        "batch": 44,
        "loss": 70.70382690429688
    },
    {
        "epoch": 15,
        "batch": 45,
        "loss": 63.789249420166016
    },
    {
        "epoch": 15,
        "batch": 46,
        "loss": 84.49747467041016
    },
    {
        "epoch": 15,
        "batch": 47,
        "loss": 77.45459747314453
    },
    {
        "epoch": 15,
        "batch": 48,
        "loss": 70.837158203125
    },
    {
        "epoch": 15,
        "batch": 49,
        "loss": 78.1913833618164
    },
    {
        "epoch": 15,
        "batch": 50,
        "loss": 71.22628021240234
    },
    {
        "epoch": 15,
        "batch": 51,
        "loss": 78.73625946044922
    },
    {
        "epoch": 15,
        "batch": 52,
        "loss": 84.07563018798828
    },
    {
        "epoch": 15,
        "batch": 53,
        "loss": 79.76514434814453
    },
    {
        "epoch": 15,
        "batch": 54,
        "loss": 81.03504943847656
    },
    {
        "epoch": 15,
        "batch": 55,
        "loss": 78.64862060546875
    },
    {
        "epoch": 15,
        "batch": 56,
        "loss": 76.44464111328125
    },
    {
        "epoch": 15,
        "batch": 57,
        "loss": 56.5629768371582
    },
    {
        "epoch": 15,
        "batch": 58,
        "loss": 79.83080291748047
    },
    {
        "epoch": 15,
        "batch": 59,
        "loss": 72.11791229248047
    },
    {
        "epoch": 15,
        "batch": 60,
        "loss": 77.39217376708984
    },
    {
        "epoch": 15,
        "batch": 61,
        "loss": 85.08859252929688
    },
    {
        "epoch": 15,
        "batch": 62,
        "loss": 78.5972900390625
    },
    {
        "epoch": 15,
        "batch": 63,
        "loss": 81.34788513183594
    },
    {
        "epoch": 15,
        "batch": 64,
        "loss": 70.50286102294922
    },
    {
        "epoch": 15,
        "batch": 65,
        "loss": 69.4229965209961
    },
    {
        "epoch": 15,
        "batch": 66,
        "loss": 64.6017074584961
    },
    {
        "epoch": 15,
        "batch": 67,
        "loss": 68.91325378417969
    },
    {
        "epoch": 15,
        "batch": 68,
        "loss": 75.25118255615234
    },
    {
        "epoch": 15,
        "batch": 69,
        "loss": 81.33720397949219
    },
    {
        "epoch": 15,
        "batch": 70,
        "loss": 63.49752426147461
    },
    {
        "epoch": 15,
        "batch": 71,
        "loss": 82.91595458984375
    },
    {
        "epoch": 15,
        "batch": 72,
        "loss": 75.2950668334961
    },
    {
        "epoch": 15,
        "batch": 73,
        "loss": 71.36338806152344
    },
    {
        "epoch": 15,
        "batch": 74,
        "loss": 64.41159057617188
    },
    {
        "epoch": 15,
        "batch": 75,
        "loss": 67.10993957519531
    },
    {
        "epoch": 15,
        "batch": 76,
        "loss": 75.86216735839844
    },
    {
        "epoch": 15,
        "batch": 77,
        "loss": 76.58493041992188
    },
    {
        "epoch": 15,
        "batch": 78,
        "loss": 83.74730682373047
    },
    {
        "epoch": 15,
        "batch": 79,
        "loss": 78.63136291503906
    },
    {
        "epoch": 15,
        "batch": 80,
        "loss": 68.07070922851562
    },
    {
        "epoch": 15,
        "batch": 81,
        "loss": 73.46541595458984
    },
    {
        "epoch": 15,
        "batch": 82,
        "loss": 85.87599182128906
    },
    {
        "epoch": 15,
        "batch": 83,
        "loss": 78.42984008789062
    },
    {
        "epoch": 15,
        "batch": 84,
        "loss": 67.95703125
    },
    {
        "epoch": 15,
        "batch": 85,
        "loss": 75.71324920654297
    },
    {
        "epoch": 15,
        "batch": 86,
        "loss": 82.43183898925781
    },
    {
        "epoch": 15,
        "batch": 87,
        "loss": 80.7555160522461
    },
    {
        "epoch": 15,
        "batch": 88,
        "loss": 78.99231719970703
    },
    {
        "epoch": 15,
        "batch": 89,
        "loss": 64.31494140625
    },
    {
        "epoch": 15,
        "batch": 90,
        "loss": 73.44546508789062
    },
    {
        "epoch": 15,
        "batch": 91,
        "loss": 87.84525299072266
    },
    {
        "epoch": 15,
        "batch": 92,
        "loss": 83.43933868408203
    },
    {
        "epoch": 15,
        "batch": 93,
        "loss": 76.04559326171875
    },
    {
        "epoch": 15,
        "batch": 94,
        "loss": 65.19359588623047
    },
    {
        "epoch": 15,
        "batch": 95,
        "loss": 91.9791030883789
    },
    {
        "epoch": 15,
        "batch": 96,
        "loss": 82.43406677246094
    },
    {
        "epoch": 15,
        "batch": 97,
        "loss": 78.76956176757812
    },
    {
        "epoch": 15,
        "batch": 98,
        "loss": 68.91471862792969
    },
    {
        "epoch": 15,
        "batch": 99,
        "loss": 80.16752624511719
    },
    {
        "epoch": 15,
        "batch": 100,
        "loss": 68.84525299072266
    },
    {
        "epoch": 15,
        "batch": 101,
        "loss": 82.43877410888672
    },
    {
        "epoch": 15,
        "batch": 102,
        "loss": 72.18805694580078
    },
    {
        "epoch": 15,
        "batch": 103,
        "loss": 80.66897583007812
    },
    {
        "epoch": 15,
        "batch": 104,
        "loss": 87.35713195800781
    },
    {
        "epoch": 15,
        "batch": 105,
        "loss": 84.0726089477539
    },
    {
        "epoch": 15,
        "batch": 106,
        "loss": 75.57170867919922
    },
    {
        "epoch": 15,
        "batch": 107,
        "loss": 68.62779998779297
    },
    {
        "epoch": 15,
        "batch": 108,
        "loss": 68.0975341796875
    },
    {
        "epoch": 15,
        "batch": 109,
        "loss": 71.07238006591797
    },
    {
        "epoch": 15,
        "batch": 110,
        "loss": 71.26590728759766
    },
    {
        "epoch": 15,
        "batch": 111,
        "loss": 84.88444519042969
    },
    {
        "epoch": 15,
        "batch": 112,
        "loss": 84.9078598022461
    },
    {
        "epoch": 15,
        "batch": 113,
        "loss": 70.24861145019531
    },
    {
        "epoch": 15,
        "batch": 114,
        "loss": 83.33507537841797
    },
    {
        "epoch": 15,
        "batch": 115,
        "loss": 75.51852416992188
    },
    {
        "epoch": 15,
        "batch": 116,
        "loss": 74.88497161865234
    },
    {
        "epoch": 15,
        "batch": 117,
        "loss": 70.66407012939453
    },
    {
        "epoch": 15,
        "batch": 118,
        "loss": 77.70573425292969
    },
    {
        "epoch": 15,
        "batch": 119,
        "loss": 78.85346221923828
    },
    {
        "epoch": 15,
        "batch": 120,
        "loss": 81.99021911621094
    },
    {
        "epoch": 15,
        "batch": 121,
        "loss": 69.03892517089844
    },
    {
        "epoch": 15,
        "batch": 122,
        "loss": 78.4301986694336
    },
    {
        "epoch": 15,
        "batch": 123,
        "loss": 86.72699737548828
    },
    {
        "epoch": 15,
        "batch": 124,
        "loss": 65.06522369384766
    },
    {
        "epoch": 15,
        "batch": 125,
        "loss": 80.66002655029297
    },
    {
        "epoch": 15,
        "batch": 126,
        "loss": 62.42940139770508
    },
    {
        "epoch": 15,
        "batch": 127,
        "loss": 90.15187072753906
    },
    {
        "epoch": 15,
        "batch": 128,
        "loss": 83.99674224853516
    },
    {
        "epoch": 15,
        "batch": 129,
        "loss": 64.40576934814453
    },
    {
        "epoch": 15,
        "batch": 130,
        "loss": 84.96476745605469
    },
    {
        "epoch": 15,
        "batch": 131,
        "loss": 78.62826538085938
    },
    {
        "epoch": 15,
        "batch": 132,
        "loss": 88.07121276855469
    },
    {
        "epoch": 15,
        "batch": 133,
        "loss": 60.46652603149414
    },
    {
        "epoch": 15,
        "batch": 134,
        "loss": 79.0714111328125
    },
    {
        "epoch": 15,
        "batch": 135,
        "loss": 83.16203308105469
    },
    {
        "epoch": 15,
        "batch": 136,
        "loss": 77.42871856689453
    },
    {
        "epoch": 15,
        "batch": 137,
        "loss": 76.17916107177734
    },
    {
        "epoch": 15,
        "batch": 138,
        "loss": 89.73059844970703
    },
    {
        "epoch": 15,
        "batch": 139,
        "loss": 86.27517700195312
    },
    {
        "epoch": 15,
        "batch": 140,
        "loss": 69.88002014160156
    },
    {
        "epoch": 15,
        "batch": 141,
        "loss": 75.85511779785156
    },
    {
        "epoch": 15,
        "batch": 142,
        "loss": 75.76148223876953
    },
    {
        "epoch": 15,
        "batch": 143,
        "loss": 78.08688354492188
    },
    {
        "epoch": 15,
        "batch": 144,
        "loss": 77.09349822998047
    },
    {
        "epoch": 15,
        "batch": 145,
        "loss": 76.00949096679688
    },
    {
        "epoch": 15,
        "batch": 146,
        "loss": 61.7332763671875
    },
    {
        "epoch": 15,
        "batch": 147,
        "loss": 68.97502136230469
    },
    {
        "epoch": 15,
        "batch": 148,
        "loss": 81.36714172363281
    },
    {
        "epoch": 15,
        "batch": 149,
        "loss": 77.3084716796875
    },
    {
        "epoch": 15,
        "batch": 150,
        "loss": 80.11228942871094
    },
    {
        "epoch": 15,
        "batch": 151,
        "loss": 73.10050964355469
    },
    {
        "epoch": 15,
        "batch": 152,
        "loss": 81.29712677001953
    },
    {
        "epoch": 15,
        "batch": 153,
        "loss": 69.98168182373047
    },
    {
        "epoch": 15,
        "batch": 154,
        "loss": 72.31056213378906
    },
    {
        "epoch": 15,
        "batch": 155,
        "loss": 68.57330322265625
    },
    {
        "epoch": 15,
        "batch": 156,
        "loss": 69.9157485961914
    },
    {
        "epoch": 15,
        "batch": 157,
        "loss": 81.65026092529297
    },
    {
        "epoch": 15,
        "batch": 158,
        "loss": 73.9154052734375
    },
    {
        "epoch": 15,
        "batch": 159,
        "loss": 80.5313949584961
    },
    {
        "epoch": 15,
        "batch": 160,
        "loss": 82.3798599243164
    },
    {
        "epoch": 15,
        "batch": 161,
        "loss": 73.25282287597656
    },
    {
        "epoch": 15,
        "batch": 162,
        "loss": 78.26339721679688
    },
    {
        "epoch": 15,
        "batch": 163,
        "loss": 70.9334716796875
    },
    {
        "epoch": 15,
        "batch": 164,
        "loss": 93.97171020507812
    },
    {
        "epoch": 15,
        "batch": 165,
        "loss": 72.25370788574219
    },
    {
        "epoch": 15,
        "batch": 166,
        "loss": 81.17507934570312
    },
    {
        "epoch": 15,
        "batch": 167,
        "loss": 74.6768798828125
    },
    {
        "epoch": 15,
        "batch": 168,
        "loss": 82.28959655761719
    },
    {
        "epoch": 15,
        "batch": 169,
        "loss": 83.18282318115234
    },
    {
        "epoch": 15,
        "batch": 170,
        "loss": 68.3578872680664
    },
    {
        "epoch": 15,
        "batch": 171,
        "loss": 72.17463684082031
    },
    {
        "epoch": 15,
        "batch": 172,
        "loss": 75.0545425415039
    },
    {
        "epoch": 15,
        "batch": 173,
        "loss": 90.55426025390625
    },
    {
        "epoch": 15,
        "batch": 174,
        "loss": 70.03812408447266
    },
    {
        "epoch": 15,
        "batch": 175,
        "loss": 87.15066528320312
    },
    {
        "epoch": 15,
        "batch": 176,
        "loss": 74.00907135009766
    },
    {
        "epoch": 15,
        "batch": 177,
        "loss": 70.53977966308594
    },
    {
        "epoch": 15,
        "batch": 178,
        "loss": 81.00253295898438
    },
    {
        "epoch": 15,
        "batch": 179,
        "loss": 82.7120132446289
    },
    {
        "epoch": 15,
        "batch": 180,
        "loss": 85.63484191894531
    },
    {
        "epoch": 15,
        "batch": 181,
        "loss": 78.66453552246094
    },
    {
        "epoch": 15,
        "batch": 182,
        "loss": 80.95731353759766
    },
    {
        "epoch": 15,
        "batch": 183,
        "loss": 78.74818420410156
    },
    {
        "epoch": 15,
        "batch": 184,
        "loss": 71.88035583496094
    },
    {
        "epoch": 15,
        "batch": 185,
        "loss": 87.4308853149414
    },
    {
        "epoch": 15,
        "batch": 186,
        "loss": 74.34571838378906
    },
    {
        "epoch": 15,
        "batch": 187,
        "loss": 78.56460571289062
    },
    {
        "epoch": 15,
        "batch": 188,
        "loss": 78.63072967529297
    },
    {
        "epoch": 15,
        "batch": 189,
        "loss": 71.7254409790039
    },
    {
        "epoch": 15,
        "batch": 190,
        "loss": 63.38447570800781
    },
    {
        "epoch": 15,
        "batch": 191,
        "loss": 67.6451416015625
    },
    {
        "epoch": 15,
        "batch": 192,
        "loss": 73.76948547363281
    },
    {
        "epoch": 15,
        "batch": 193,
        "loss": 67.57080078125
    },
    {
        "epoch": 15,
        "batch": 194,
        "loss": 78.43244171142578
    },
    {
        "epoch": 15,
        "batch": 195,
        "loss": 75.73123168945312
    },
    {
        "epoch": 15,
        "batch": 196,
        "loss": 74.73921966552734
    },
    {
        "epoch": 15,
        "batch": 197,
        "loss": 80.4654769897461
    },
    {
        "epoch": 15,
        "batch": 198,
        "loss": 80.22575378417969
    },
    {
        "epoch": 15,
        "batch": 199,
        "loss": 65.75077819824219
    },
    {
        "epoch": 15,
        "batch": 200,
        "loss": 73.57421875
    },
    {
        "epoch": 15,
        "batch": 201,
        "loss": 77.71249389648438
    },
    {
        "epoch": 15,
        "batch": 202,
        "loss": 77.51277160644531
    },
    {
        "epoch": 15,
        "batch": 203,
        "loss": 70.30261993408203
    },
    {
        "epoch": 15,
        "batch": 204,
        "loss": 66.02239227294922
    },
    {
        "epoch": 15,
        "batch": 205,
        "loss": 29.43039321899414
    },
    {
        "epoch": 16,
        "batch": 0,
        "loss": 75.7859115600586
    },
    {
        "epoch": 16,
        "batch": 1,
        "loss": 73.32955932617188
    },
    {
        "epoch": 16,
        "batch": 2,
        "loss": 90.80174255371094
    },
    {
        "epoch": 16,
        "batch": 3,
        "loss": 71.48705291748047
    },
    {
        "epoch": 16,
        "batch": 4,
        "loss": 78.9339370727539
    },
    {
        "epoch": 16,
        "batch": 5,
        "loss": 77.98074340820312
    },
    {
        "epoch": 16,
        "batch": 6,
        "loss": 69.84412384033203
    },
    {
        "epoch": 16,
        "batch": 7,
        "loss": 72.63398742675781
    },
    {
        "epoch": 16,
        "batch": 8,
        "loss": 69.72438049316406
    },
    {
        "epoch": 16,
        "batch": 9,
        "loss": 84.42980194091797
    },
    {
        "epoch": 16,
        "batch": 10,
        "loss": 69.93358612060547
    },
    {
        "epoch": 16,
        "batch": 11,
        "loss": 62.112693786621094
    },
    {
        "epoch": 16,
        "batch": 12,
        "loss": 80.57835388183594
    },
    {
        "epoch": 16,
        "batch": 13,
        "loss": 71.70294189453125
    },
    {
        "epoch": 16,
        "batch": 14,
        "loss": 69.12287902832031
    },
    {
        "epoch": 16,
        "batch": 15,
        "loss": 78.18563079833984
    },
    {
        "epoch": 16,
        "batch": 16,
        "loss": 66.33960723876953
    },
    {
        "epoch": 16,
        "batch": 17,
        "loss": 70.8128890991211
    },
    {
        "epoch": 16,
        "batch": 18,
        "loss": 62.982826232910156
    },
    {
        "epoch": 16,
        "batch": 19,
        "loss": 69.58061218261719
    },
    {
        "epoch": 16,
        "batch": 20,
        "loss": 82.03893280029297
    },
    {
        "epoch": 16,
        "batch": 21,
        "loss": 76.47746276855469
    },
    {
        "epoch": 16,
        "batch": 22,
        "loss": 71.04369354248047
    },
    {
        "epoch": 16,
        "batch": 23,
        "loss": 76.15855407714844
    },
    {
        "epoch": 16,
        "batch": 24,
        "loss": 70.99633026123047
    },
    {
        "epoch": 16,
        "batch": 25,
        "loss": 64.56793212890625
    },
    {
        "epoch": 16,
        "batch": 26,
        "loss": 76.44062805175781
    },
    {
        "epoch": 16,
        "batch": 27,
        "loss": 79.98406982421875
    },
    {
        "epoch": 16,
        "batch": 28,
        "loss": 72.92835998535156
    },
    {
        "epoch": 16,
        "batch": 29,
        "loss": 68.6800308227539
    },
    {
        "epoch": 16,
        "batch": 30,
        "loss": 80.49136352539062
    },
    {
        "epoch": 16,
        "batch": 31,
        "loss": 70.24421691894531
    },
    {
        "epoch": 16,
        "batch": 32,
        "loss": 69.35189056396484
    },
    {
        "epoch": 16,
        "batch": 33,
        "loss": 69.06340026855469
    },
    {
        "epoch": 16,
        "batch": 34,
        "loss": 69.6162109375
    },
    {
        "epoch": 16,
        "batch": 35,
        "loss": 74.33917236328125
    },
    {
        "epoch": 16,
        "batch": 36,
        "loss": 77.76443481445312
    },
    {
        "epoch": 16,
        "batch": 37,
        "loss": 79.17465209960938
    },
    {
        "epoch": 16,
        "batch": 38,
        "loss": 86.28970336914062
    },
    {
        "epoch": 16,
        "batch": 39,
        "loss": 81.25394439697266
    },
    {
        "epoch": 16,
        "batch": 40,
        "loss": 78.14079284667969
    },
    {
        "epoch": 16,
        "batch": 41,
        "loss": 61.120826721191406
    },
    {
        "epoch": 16,
        "batch": 42,
        "loss": 76.61607360839844
    },
    {
        "epoch": 16,
        "batch": 43,
        "loss": 63.30622100830078
    },
    {
        "epoch": 16,
        "batch": 44,
        "loss": 73.2748794555664
    },
    {
        "epoch": 16,
        "batch": 45,
        "loss": 84.16831970214844
    },
    {
        "epoch": 16,
        "batch": 46,
        "loss": 84.12029266357422
    },
    {
        "epoch": 16,
        "batch": 47,
        "loss": 76.2048568725586
    },
    {
        "epoch": 16,
        "batch": 48,
        "loss": 70.2244644165039
    },
    {
        "epoch": 16,
        "batch": 49,
        "loss": 74.3991470336914
    },
    {
        "epoch": 16,
        "batch": 50,
        "loss": 70.51641082763672
    },
    {
        "epoch": 16,
        "batch": 51,
        "loss": 77.99359893798828
    },
    {
        "epoch": 16,
        "batch": 52,
        "loss": 66.01901245117188
    },
    {
        "epoch": 16,
        "batch": 53,
        "loss": 67.25618743896484
    },
    {
        "epoch": 16,
        "batch": 54,
        "loss": 94.75843811035156
    },
    {
        "epoch": 16,
        "batch": 55,
        "loss": 83.61175537109375
    },
    {
        "epoch": 16,
        "batch": 56,
        "loss": 68.96611022949219
    },
    {
        "epoch": 16,
        "batch": 57,
        "loss": 71.83796691894531
    },
    {
        "epoch": 16,
        "batch": 58,
        "loss": 78.61907958984375
    },
    {
        "epoch": 16,
        "batch": 59,
        "loss": 68.0114517211914
    },
    {
        "epoch": 16,
        "batch": 60,
        "loss": 70.35780334472656
    },
    {
        "epoch": 16,
        "batch": 61,
        "loss": 79.03874206542969
    },
    {
        "epoch": 16,
        "batch": 62,
        "loss": 77.26766967773438
    },
    {
        "epoch": 16,
        "batch": 63,
        "loss": 74.19408416748047
    },
    {
        "epoch": 16,
        "batch": 64,
        "loss": 66.33505249023438
    },
    {
        "epoch": 16,
        "batch": 65,
        "loss": 77.56092071533203
    },
    {
        "epoch": 16,
        "batch": 66,
        "loss": 66.12586975097656
    },
    {
        "epoch": 16,
        "batch": 67,
        "loss": 61.322044372558594
    },
    {
        "epoch": 16,
        "batch": 68,
        "loss": 92.942138671875
    },
    {
        "epoch": 16,
        "batch": 69,
        "loss": 68.87914276123047
    },
    {
        "epoch": 16,
        "batch": 70,
        "loss": 68.62361145019531
    },
    {
        "epoch": 16,
        "batch": 71,
        "loss": 74.85670471191406
    },
    {
        "epoch": 16,
        "batch": 72,
        "loss": 73.63520812988281
    },
    {
        "epoch": 16,
        "batch": 73,
        "loss": 67.70521545410156
    },
    {
        "epoch": 16,
        "batch": 74,
        "loss": 78.6650619506836
    },
    {
        "epoch": 16,
        "batch": 75,
        "loss": 87.6019287109375
    },
    {
        "epoch": 16,
        "batch": 76,
        "loss": 67.61233520507812
    },
    {
        "epoch": 16,
        "batch": 77,
        "loss": 70.19892883300781
    },
    {
        "epoch": 16,
        "batch": 78,
        "loss": 78.66119384765625
    },
    {
        "epoch": 16,
        "batch": 79,
        "loss": 72.75360870361328
    },
    {
        "epoch": 16,
        "batch": 80,
        "loss": 70.56407165527344
    },
    {
        "epoch": 16,
        "batch": 81,
        "loss": 77.95355224609375
    },
    {
        "epoch": 16,
        "batch": 82,
        "loss": 72.80572509765625
    },
    {
        "epoch": 16,
        "batch": 83,
        "loss": 70.5965347290039
    },
    {
        "epoch": 16,
        "batch": 84,
        "loss": 71.215576171875
    },
    {
        "epoch": 16,
        "batch": 85,
        "loss": 73.16426086425781
    },
    {
        "epoch": 16,
        "batch": 86,
        "loss": 72.45140075683594
    },
    {
        "epoch": 16,
        "batch": 87,
        "loss": 74.53868865966797
    },
    {
        "epoch": 16,
        "batch": 88,
        "loss": 89.86909484863281
    },
    {
        "epoch": 16,
        "batch": 89,
        "loss": 65.59407043457031
    },
    {
        "epoch": 16,
        "batch": 90,
        "loss": 82.9216537475586
    },
    {
        "epoch": 16,
        "batch": 91,
        "loss": 68.20443725585938
    },
    {
        "epoch": 16,
        "batch": 92,
        "loss": 77.4167251586914
    },
    {
        "epoch": 16,
        "batch": 93,
        "loss": 74.85005187988281
    },
    {
        "epoch": 16,
        "batch": 94,
        "loss": 75.51517486572266
    },
    {
        "epoch": 16,
        "batch": 95,
        "loss": 78.60588073730469
    },
    {
        "epoch": 16,
        "batch": 96,
        "loss": 77.30168151855469
    },
    {
        "epoch": 16,
        "batch": 97,
        "loss": 70.44618225097656
    },
    {
        "epoch": 16,
        "batch": 98,
        "loss": 85.29377746582031
    },
    {
        "epoch": 16,
        "batch": 99,
        "loss": 71.39646911621094
    },
    {
        "epoch": 16,
        "batch": 100,
        "loss": 78.88356018066406
    },
    {
        "epoch": 16,
        "batch": 101,
        "loss": 85.06967163085938
    },
    {
        "epoch": 16,
        "batch": 102,
        "loss": 70.98949432373047
    },
    {
        "epoch": 16,
        "batch": 103,
        "loss": 78.70578002929688
    },
    {
        "epoch": 16,
        "batch": 104,
        "loss": 78.5780029296875
    },
    {
        "epoch": 16,
        "batch": 105,
        "loss": 73.16478729248047
    },
    {
        "epoch": 16,
        "batch": 106,
        "loss": 64.99491119384766
    },
    {
        "epoch": 16,
        "batch": 107,
        "loss": 79.84965515136719
    },
    {
        "epoch": 16,
        "batch": 108,
        "loss": 76.08231353759766
    },
    {
        "epoch": 16,
        "batch": 109,
        "loss": 80.20476531982422
    },
    {
        "epoch": 16,
        "batch": 110,
        "loss": 68.49856567382812
    },
    {
        "epoch": 16,
        "batch": 111,
        "loss": 76.73079681396484
    },
    {
        "epoch": 16,
        "batch": 112,
        "loss": 71.94103240966797
    },
    {
        "epoch": 16,
        "batch": 113,
        "loss": 68.9673843383789
    },
    {
        "epoch": 16,
        "batch": 114,
        "loss": 70.98150634765625
    },
    {
        "epoch": 16,
        "batch": 115,
        "loss": 72.64274597167969
    },
    {
        "epoch": 16,
        "batch": 116,
        "loss": 69.64443969726562
    },
    {
        "epoch": 16,
        "batch": 117,
        "loss": 88.39620971679688
    },
    {
        "epoch": 16,
        "batch": 118,
        "loss": 78.8191146850586
    },
    {
        "epoch": 16,
        "batch": 119,
        "loss": 72.442626953125
    },
    {
        "epoch": 16,
        "batch": 120,
        "loss": 81.49626922607422
    },
    {
        "epoch": 16,
        "batch": 121,
        "loss": 78.29996490478516
    },
    {
        "epoch": 16,
        "batch": 122,
        "loss": 86.5057601928711
    },
    {
        "epoch": 16,
        "batch": 123,
        "loss": 61.03749084472656
    },
    {
        "epoch": 16,
        "batch": 124,
        "loss": 80.97767639160156
    },
    {
        "epoch": 16,
        "batch": 125,
        "loss": 73.16549682617188
    },
    {
        "epoch": 16,
        "batch": 126,
        "loss": 73.02105712890625
    },
    {
        "epoch": 16,
        "batch": 127,
        "loss": 81.88058471679688
    },
    {
        "epoch": 16,
        "batch": 128,
        "loss": 66.22957611083984
    },
    {
        "epoch": 16,
        "batch": 129,
        "loss": 64.57343292236328
    },
    {
        "epoch": 16,
        "batch": 130,
        "loss": 76.56548309326172
    },
    {
        "epoch": 16,
        "batch": 131,
        "loss": 84.76470947265625
    },
    {
        "epoch": 16,
        "batch": 132,
        "loss": 81.88526153564453
    },
    {
        "epoch": 16,
        "batch": 133,
        "loss": 93.9184799194336
    },
    {
        "epoch": 16,
        "batch": 134,
        "loss": 79.07942199707031
    },
    {
        "epoch": 16,
        "batch": 135,
        "loss": 83.03263854980469
    },
    {
        "epoch": 16,
        "batch": 136,
        "loss": 79.49576568603516
    },
    {
        "epoch": 16,
        "batch": 137,
        "loss": 66.95621490478516
    },
    {
        "epoch": 16,
        "batch": 138,
        "loss": 70.18598937988281
    },
    {
        "epoch": 16,
        "batch": 139,
        "loss": 82.33568572998047
    },
    {
        "epoch": 16,
        "batch": 140,
        "loss": 79.7813720703125
    },
    {
        "epoch": 16,
        "batch": 141,
        "loss": 75.92645263671875
    },
    {
        "epoch": 16,
        "batch": 142,
        "loss": 66.45176696777344
    },
    {
        "epoch": 16,
        "batch": 143,
        "loss": 67.0615005493164
    },
    {
        "epoch": 16,
        "batch": 144,
        "loss": 68.2477798461914
    },
    {
        "epoch": 16,
        "batch": 145,
        "loss": 68.63617706298828
    },
    {
        "epoch": 16,
        "batch": 146,
        "loss": 72.527587890625
    },
    {
        "epoch": 16,
        "batch": 147,
        "loss": 79.82785034179688
    },
    {
        "epoch": 16,
        "batch": 148,
        "loss": 74.20207977294922
    },
    {
        "epoch": 16,
        "batch": 149,
        "loss": 82.2055435180664
    },
    {
        "epoch": 16,
        "batch": 150,
        "loss": 70.06767272949219
    },
    {
        "epoch": 16,
        "batch": 151,
        "loss": 81.83788299560547
    },
    {
        "epoch": 16,
        "batch": 152,
        "loss": 81.51045989990234
    },
    {
        "epoch": 16,
        "batch": 153,
        "loss": 74.00675201416016
    },
    {
        "epoch": 16,
        "batch": 154,
        "loss": 85.15401458740234
    },
    {
        "epoch": 16,
        "batch": 155,
        "loss": 64.62017822265625
    },
    {
        "epoch": 16,
        "batch": 156,
        "loss": 66.88468170166016
    },
    {
        "epoch": 16,
        "batch": 157,
        "loss": 91.03167724609375
    },
    {
        "epoch": 16,
        "batch": 158,
        "loss": 82.36394500732422
    },
    {
        "epoch": 16,
        "batch": 159,
        "loss": 74.26542663574219
    },
    {
        "epoch": 16,
        "batch": 160,
        "loss": 77.98551177978516
    },
    {
        "epoch": 16,
        "batch": 161,
        "loss": 78.01702880859375
    },
    {
        "epoch": 16,
        "batch": 162,
        "loss": 89.66576385498047
    },
    {
        "epoch": 16,
        "batch": 163,
        "loss": 78.22004699707031
    },
    {
        "epoch": 16,
        "batch": 164,
        "loss": 78.23284912109375
    },
    {
        "epoch": 16,
        "batch": 165,
        "loss": 89.64404296875
    },
    {
        "epoch": 16,
        "batch": 166,
        "loss": 72.5478515625
    },
    {
        "epoch": 16,
        "batch": 167,
        "loss": 69.30357360839844
    },
    {
        "epoch": 16,
        "batch": 168,
        "loss": 73.49388122558594
    },
    {
        "epoch": 16,
        "batch": 169,
        "loss": 83.14553833007812
    },
    {
        "epoch": 16,
        "batch": 170,
        "loss": 81.81330108642578
    },
    {
        "epoch": 16,
        "batch": 171,
        "loss": 82.2418212890625
    },
    {
        "epoch": 16,
        "batch": 172,
        "loss": 85.34597778320312
    },
    {
        "epoch": 16,
        "batch": 173,
        "loss": 81.22038269042969
    },
    {
        "epoch": 16,
        "batch": 174,
        "loss": 80.67422485351562
    },
    {
        "epoch": 16,
        "batch": 175,
        "loss": 69.70339965820312
    },
    {
        "epoch": 16,
        "batch": 176,
        "loss": 87.17276000976562
    },
    {
        "epoch": 16,
        "batch": 177,
        "loss": 83.4068603515625
    },
    {
        "epoch": 16,
        "batch": 178,
        "loss": 61.55791473388672
    },
    {
        "epoch": 16,
        "batch": 179,
        "loss": 80.87158966064453
    },
    {
        "epoch": 16,
        "batch": 180,
        "loss": 71.1241683959961
    },
    {
        "epoch": 16,
        "batch": 181,
        "loss": 84.82605743408203
    },
    {
        "epoch": 16,
        "batch": 182,
        "loss": 76.80862426757812
    },
    {
        "epoch": 16,
        "batch": 183,
        "loss": 68.68510437011719
    },
    {
        "epoch": 16,
        "batch": 184,
        "loss": 89.25450134277344
    },
    {
        "epoch": 16,
        "batch": 185,
        "loss": 83.48635864257812
    },
    {
        "epoch": 16,
        "batch": 186,
        "loss": 93.92638397216797
    },
    {
        "epoch": 16,
        "batch": 187,
        "loss": 75.59387969970703
    },
    {
        "epoch": 16,
        "batch": 188,
        "loss": 84.54766845703125
    },
    {
        "epoch": 16,
        "batch": 189,
        "loss": 77.24768829345703
    },
    {
        "epoch": 16,
        "batch": 190,
        "loss": 83.66641235351562
    },
    {
        "epoch": 16,
        "batch": 191,
        "loss": 71.44319152832031
    },
    {
        "epoch": 16,
        "batch": 192,
        "loss": 65.9614028930664
    },
    {
        "epoch": 16,
        "batch": 193,
        "loss": 82.25140380859375
    },
    {
        "epoch": 16,
        "batch": 194,
        "loss": 62.33482360839844
    },
    {
        "epoch": 16,
        "batch": 195,
        "loss": 68.065185546875
    },
    {
        "epoch": 16,
        "batch": 196,
        "loss": 70.37239074707031
    },
    {
        "epoch": 16,
        "batch": 197,
        "loss": 78.95182800292969
    },
    {
        "epoch": 16,
        "batch": 198,
        "loss": 66.67974853515625
    },
    {
        "epoch": 16,
        "batch": 199,
        "loss": 73.11590576171875
    },
    {
        "epoch": 16,
        "batch": 200,
        "loss": 72.41204833984375
    },
    {
        "epoch": 16,
        "batch": 201,
        "loss": 74.5301742553711
    },
    {
        "epoch": 16,
        "batch": 202,
        "loss": 82.77509307861328
    },
    {
        "epoch": 16,
        "batch": 203,
        "loss": 71.12655639648438
    },
    {
        "epoch": 16,
        "batch": 204,
        "loss": 66.68199920654297
    },
    {
        "epoch": 16,
        "batch": 205,
        "loss": 32.747772216796875
    },
    {
        "epoch": 17,
        "batch": 0,
        "loss": 73.04144287109375
    },
    {
        "epoch": 17,
        "batch": 1,
        "loss": 59.777103424072266
    },
    {
        "epoch": 17,
        "batch": 2,
        "loss": 75.15167236328125
    },
    {
        "epoch": 17,
        "batch": 3,
        "loss": 82.8608627319336
    },
    {
        "epoch": 17,
        "batch": 4,
        "loss": 73.44153594970703
    },
    {
        "epoch": 17,
        "batch": 5,
        "loss": 70.34844970703125
    },
    {
        "epoch": 17,
        "batch": 6,
        "loss": 62.253604888916016
    },
    {
        "epoch": 17,
        "batch": 7,
        "loss": 71.549072265625
    },
    {
        "epoch": 17,
        "batch": 8,
        "loss": 79.43519592285156
    },
    {
        "epoch": 17,
        "batch": 9,
        "loss": 58.53730773925781
    },
    {
        "epoch": 17,
        "batch": 10,
        "loss": 87.48860931396484
    },
    {
        "epoch": 17,
        "batch": 11,
        "loss": 76.98487854003906
    },
    {
        "epoch": 17,
        "batch": 12,
        "loss": 86.6409912109375
    },
    {
        "epoch": 17,
        "batch": 13,
        "loss": 82.10364532470703
    },
    {
        "epoch": 17,
        "batch": 14,
        "loss": 71.73095703125
    },
    {
        "epoch": 17,
        "batch": 15,
        "loss": 70.53445434570312
    },
    {
        "epoch": 17,
        "batch": 16,
        "loss": 72.5986557006836
    },
    {
        "epoch": 17,
        "batch": 17,
        "loss": 76.31946563720703
    },
    {
        "epoch": 17,
        "batch": 18,
        "loss": 81.55606079101562
    },
    {
        "epoch": 17,
        "batch": 19,
        "loss": 81.56843566894531
    },
    {
        "epoch": 17,
        "batch": 20,
        "loss": 67.1590805053711
    },
    {
        "epoch": 17,
        "batch": 21,
        "loss": 62.01850891113281
    },
    {
        "epoch": 17,
        "batch": 22,
        "loss": 63.35017395019531
    },
    {
        "epoch": 17,
        "batch": 23,
        "loss": 70.0164566040039
    },
    {
        "epoch": 17,
        "batch": 24,
        "loss": 60.29960632324219
    },
    {
        "epoch": 17,
        "batch": 25,
        "loss": 71.72714233398438
    },
    {
        "epoch": 17,
        "batch": 26,
        "loss": 74.80284881591797
    },
    {
        "epoch": 17,
        "batch": 27,
        "loss": 77.08985137939453
    },
    {
        "epoch": 17,
        "batch": 28,
        "loss": 77.319580078125
    },
    {
        "epoch": 17,
        "batch": 29,
        "loss": 69.72322082519531
    },
    {
        "epoch": 17,
        "batch": 30,
        "loss": 73.51128387451172
    },
    {
        "epoch": 17,
        "batch": 31,
        "loss": 82.45538330078125
    },
    {
        "epoch": 17,
        "batch": 32,
        "loss": 82.33308410644531
    },
    {
        "epoch": 17,
        "batch": 33,
        "loss": 87.78570556640625
    },
    {
        "epoch": 17,
        "batch": 34,
        "loss": 80.01350402832031
    },
    {
        "epoch": 17,
        "batch": 35,
        "loss": 71.35861206054688
    },
    {
        "epoch": 17,
        "batch": 36,
        "loss": 76.89141082763672
    },
    {
        "epoch": 17,
        "batch": 37,
        "loss": 80.53710174560547
    },
    {
        "epoch": 17,
        "batch": 38,
        "loss": 66.40989685058594
    },
    {
        "epoch": 17,
        "batch": 39,
        "loss": 84.5615234375
    },
    {
        "epoch": 17,
        "batch": 40,
        "loss": 73.59791564941406
    },
    {
        "epoch": 17,
        "batch": 41,
        "loss": 70.4860610961914
    },
    {
        "epoch": 17,
        "batch": 42,
        "loss": 67.28336334228516
    },
    {
        "epoch": 17,
        "batch": 43,
        "loss": 85.22209930419922
    },
    {
        "epoch": 17,
        "batch": 44,
        "loss": 74.16598510742188
    },
    {
        "epoch": 17,
        "batch": 45,
        "loss": 81.62384796142578
    },
    {
        "epoch": 17,
        "batch": 46,
        "loss": 76.44729614257812
    },
    {
        "epoch": 17,
        "batch": 47,
        "loss": 75.96512603759766
    },
    {
        "epoch": 17,
        "batch": 48,
        "loss": 76.0722885131836
    },
    {
        "epoch": 17,
        "batch": 49,
        "loss": 83.13743591308594
    },
    {
        "epoch": 17,
        "batch": 50,
        "loss": 71.87347412109375
    },
    {
        "epoch": 17,
        "batch": 51,
        "loss": 88.08270263671875
    },
    {
        "epoch": 17,
        "batch": 52,
        "loss": 66.8072280883789
    },
    {
        "epoch": 17,
        "batch": 53,
        "loss": 78.27650451660156
    },
    {
        "epoch": 17,
        "batch": 54,
        "loss": 70.15512084960938
    },
    {
        "epoch": 17,
        "batch": 55,
        "loss": 79.26579284667969
    },
    {
        "epoch": 17,
        "batch": 56,
        "loss": 76.67057037353516
    },
    {
        "epoch": 17,
        "batch": 57,
        "loss": 74.01699829101562
    },
    {
        "epoch": 17,
        "batch": 58,
        "loss": 65.76759338378906
    },
    {
        "epoch": 17,
        "batch": 59,
        "loss": 79.36897277832031
    },
    {
        "epoch": 17,
        "batch": 60,
        "loss": 68.20970916748047
    },
    {
        "epoch": 17,
        "batch": 61,
        "loss": 79.43476867675781
    },
    {
        "epoch": 17,
        "batch": 62,
        "loss": 66.87384033203125
    },
    {
        "epoch": 17,
        "batch": 63,
        "loss": 86.43359375
    },
    {
        "epoch": 17,
        "batch": 64,
        "loss": 74.32292938232422
    },
    {
        "epoch": 17,
        "batch": 65,
        "loss": 79.39823150634766
    },
    {
        "epoch": 17,
        "batch": 66,
        "loss": 76.1057357788086
    },
    {
        "epoch": 17,
        "batch": 67,
        "loss": 71.70108795166016
    },
    {
        "epoch": 17,
        "batch": 68,
        "loss": 77.08964538574219
    },
    {
        "epoch": 17,
        "batch": 69,
        "loss": 69.38294219970703
    },
    {
        "epoch": 17,
        "batch": 70,
        "loss": 58.22242736816406
    },
    {
        "epoch": 17,
        "batch": 71,
        "loss": 78.90132141113281
    },
    {
        "epoch": 17,
        "batch": 72,
        "loss": 67.97824096679688
    },
    {
        "epoch": 17,
        "batch": 73,
        "loss": 81.72381591796875
    },
    {
        "epoch": 17,
        "batch": 74,
        "loss": 73.38971710205078
    },
    {
        "epoch": 17,
        "batch": 75,
        "loss": 73.13887786865234
    },
    {
        "epoch": 17,
        "batch": 76,
        "loss": 76.26278686523438
    },
    {
        "epoch": 17,
        "batch": 77,
        "loss": 69.29228210449219
    },
    {
        "epoch": 17,
        "batch": 78,
        "loss": 74.80596923828125
    },
    {
        "epoch": 17,
        "batch": 79,
        "loss": 75.27698516845703
    },
    {
        "epoch": 17,
        "batch": 80,
        "loss": 70.81627655029297
    },
    {
        "epoch": 17,
        "batch": 81,
        "loss": 67.23712158203125
    },
    {
        "epoch": 17,
        "batch": 82,
        "loss": 69.55729675292969
    },
    {
        "epoch": 17,
        "batch": 83,
        "loss": 79.16832733154297
    },
    {
        "epoch": 17,
        "batch": 84,
        "loss": 72.86129760742188
    },
    {
        "epoch": 17,
        "batch": 85,
        "loss": 93.98243713378906
    },
    {
        "epoch": 17,
        "batch": 86,
        "loss": 65.8782730102539
    },
    {
        "epoch": 17,
        "batch": 87,
        "loss": 79.3529281616211
    },
    {
        "epoch": 17,
        "batch": 88,
        "loss": 71.75399017333984
    },
    {
        "epoch": 17,
        "batch": 89,
        "loss": 81.26610565185547
    },
    {
        "epoch": 17,
        "batch": 90,
        "loss": 66.50316619873047
    },
    {
        "epoch": 17,
        "batch": 91,
        "loss": 75.4063949584961
    },
    {
        "epoch": 17,
        "batch": 92,
        "loss": 75.33270263671875
    },
    {
        "epoch": 17,
        "batch": 93,
        "loss": 87.97618865966797
    },
    {
        "epoch": 17,
        "batch": 94,
        "loss": 77.09534454345703
    },
    {
        "epoch": 17,
        "batch": 95,
        "loss": 82.29551696777344
    },
    {
        "epoch": 17,
        "batch": 96,
        "loss": 69.151123046875
    },
    {
        "epoch": 17,
        "batch": 97,
        "loss": 73.57493591308594
    },
    {
        "epoch": 17,
        "batch": 98,
        "loss": 63.25748062133789
    },
    {
        "epoch": 17,
        "batch": 99,
        "loss": 78.25473022460938
    },
    {
        "epoch": 17,
        "batch": 100,
        "loss": 82.4577865600586
    },
    {
        "epoch": 17,
        "batch": 101,
        "loss": 82.18675231933594
    },
    {
        "epoch": 17,
        "batch": 102,
        "loss": 64.7745590209961
    },
    {
        "epoch": 17,
        "batch": 103,
        "loss": 71.88003540039062
    },
    {
        "epoch": 17,
        "batch": 104,
        "loss": 73.86065673828125
    },
    {
        "epoch": 17,
        "batch": 105,
        "loss": 73.32487487792969
    },
    {
        "epoch": 17,
        "batch": 106,
        "loss": 63.54835510253906
    },
    {
        "epoch": 17,
        "batch": 107,
        "loss": 80.80628967285156
    },
    {
        "epoch": 17,
        "batch": 108,
        "loss": 79.11185455322266
    },
    {
        "epoch": 17,
        "batch": 109,
        "loss": 77.79712677001953
    },
    {
        "epoch": 17,
        "batch": 110,
        "loss": 75.57091522216797
    },
    {
        "epoch": 17,
        "batch": 111,
        "loss": 83.75590515136719
    },
    {
        "epoch": 17,
        "batch": 112,
        "loss": 77.75404357910156
    },
    {
        "epoch": 17,
        "batch": 113,
        "loss": 72.66683959960938
    },
    {
        "epoch": 17,
        "batch": 114,
        "loss": 75.33843994140625
    },
    {
        "epoch": 17,
        "batch": 115,
        "loss": 77.61941528320312
    },
    {
        "epoch": 17,
        "batch": 116,
        "loss": 79.78402709960938
    },
    {
        "epoch": 17,
        "batch": 117,
        "loss": 91.62158203125
    },
    {
        "epoch": 17,
        "batch": 118,
        "loss": 77.7623291015625
    },
    {
        "epoch": 17,
        "batch": 119,
        "loss": 73.71505737304688
    },
    {
        "epoch": 17,
        "batch": 120,
        "loss": 83.30638122558594
    },
    {
        "epoch": 17,
        "batch": 121,
        "loss": 75.5219955444336
    },
    {
        "epoch": 17,
        "batch": 122,
        "loss": 56.22056579589844
    },
    {
        "epoch": 17,
        "batch": 123,
        "loss": 78.26094818115234
    },
    {
        "epoch": 17,
        "batch": 124,
        "loss": 76.37846374511719
    },
    {
        "epoch": 17,
        "batch": 125,
        "loss": 75.62480163574219
    },
    {
        "epoch": 17,
        "batch": 126,
        "loss": 70.03558349609375
    },
    {
        "epoch": 17,
        "batch": 127,
        "loss": 75.28697204589844
    },
    {
        "epoch": 17,
        "batch": 128,
        "loss": 85.148193359375
    },
    {
        "epoch": 17,
        "batch": 129,
        "loss": 83.53668212890625
    },
    {
        "epoch": 17,
        "batch": 130,
        "loss": 79.73612976074219
    },
    {
        "epoch": 17,
        "batch": 131,
        "loss": 64.92472076416016
    },
    {
        "epoch": 17,
        "batch": 132,
        "loss": 74.04486846923828
    },
    {
        "epoch": 17,
        "batch": 133,
        "loss": 71.95951843261719
    },
    {
        "epoch": 17,
        "batch": 134,
        "loss": 81.0125503540039
    },
    {
        "epoch": 17,
        "batch": 135,
        "loss": 84.19175720214844
    },
    {
        "epoch": 17,
        "batch": 136,
        "loss": 76.02043151855469
    },
    {
        "epoch": 17,
        "batch": 137,
        "loss": 67.47606658935547
    },
    {
        "epoch": 17,
        "batch": 138,
        "loss": 65.78233337402344
    },
    {
        "epoch": 17,
        "batch": 139,
        "loss": 69.69817352294922
    },
    {
        "epoch": 17,
        "batch": 140,
        "loss": 68.69916534423828
    },
    {
        "epoch": 17,
        "batch": 141,
        "loss": 74.93121337890625
    },
    {
        "epoch": 17,
        "batch": 142,
        "loss": 75.14022064208984
    },
    {
        "epoch": 17,
        "batch": 143,
        "loss": 70.97938537597656
    },
    {
        "epoch": 17,
        "batch": 144,
        "loss": 76.66812133789062
    },
    {
        "epoch": 17,
        "batch": 145,
        "loss": 85.03054809570312
    },
    {
        "epoch": 17,
        "batch": 146,
        "loss": 67.76610565185547
    },
    {
        "epoch": 17,
        "batch": 147,
        "loss": 86.83203125
    },
    {
        "epoch": 17,
        "batch": 148,
        "loss": 77.2383041381836
    },
    {
        "epoch": 17,
        "batch": 149,
        "loss": 78.79280090332031
    },
    {
        "epoch": 17,
        "batch": 150,
        "loss": 64.79163360595703
    },
    {
        "epoch": 17,
        "batch": 151,
        "loss": 77.61556243896484
    },
    {
        "epoch": 17,
        "batch": 152,
        "loss": 77.7132797241211
    },
    {
        "epoch": 17,
        "batch": 153,
        "loss": 80.39075469970703
    },
    {
        "epoch": 17,
        "batch": 154,
        "loss": 73.22420501708984
    },
    {
        "epoch": 17,
        "batch": 155,
        "loss": 71.71882629394531
    },
    {
        "epoch": 17,
        "batch": 156,
        "loss": 83.49523162841797
    },
    {
        "epoch": 17,
        "batch": 157,
        "loss": 72.18839263916016
    },
    {
        "epoch": 17,
        "batch": 158,
        "loss": 71.08979034423828
    },
    {
        "epoch": 17,
        "batch": 159,
        "loss": 71.08130645751953
    },
    {
        "epoch": 17,
        "batch": 160,
        "loss": 72.46051025390625
    },
    {
        "epoch": 17,
        "batch": 161,
        "loss": 72.981689453125
    },
    {
        "epoch": 17,
        "batch": 162,
        "loss": 72.82518768310547
    },
    {
        "epoch": 17,
        "batch": 163,
        "loss": 76.98421478271484
    },
    {
        "epoch": 17,
        "batch": 164,
        "loss": 83.1790542602539
    },
    {
        "epoch": 17,
        "batch": 165,
        "loss": 81.17390441894531
    },
    {
        "epoch": 17,
        "batch": 166,
        "loss": 64.56175994873047
    },
    {
        "epoch": 17,
        "batch": 167,
        "loss": 70.52394104003906
    },
    {
        "epoch": 17,
        "batch": 168,
        "loss": 73.74976348876953
    },
    {
        "epoch": 17,
        "batch": 169,
        "loss": 77.86551666259766
    },
    {
        "epoch": 17,
        "batch": 170,
        "loss": 71.01551818847656
    },
    {
        "epoch": 17,
        "batch": 171,
        "loss": 81.02313995361328
    },
    {
        "epoch": 17,
        "batch": 172,
        "loss": 77.83485412597656
    },
    {
        "epoch": 17,
        "batch": 173,
        "loss": 77.1562271118164
    },
    {
        "epoch": 17,
        "batch": 174,
        "loss": 75.19378662109375
    },
    {
        "epoch": 17,
        "batch": 175,
        "loss": 69.01121520996094
    },
    {
        "epoch": 17,
        "batch": 176,
        "loss": 64.39824676513672
    },
    {
        "epoch": 17,
        "batch": 177,
        "loss": 76.42573547363281
    },
    {
        "epoch": 17,
        "batch": 178,
        "loss": 76.8200912475586
    },
    {
        "epoch": 17,
        "batch": 179,
        "loss": 77.55308532714844
    },
    {
        "epoch": 17,
        "batch": 180,
        "loss": 65.6175308227539
    },
    {
        "epoch": 17,
        "batch": 181,
        "loss": 75.99322509765625
    },
    {
        "epoch": 17,
        "batch": 182,
        "loss": 68.64308166503906
    },
    {
        "epoch": 17,
        "batch": 183,
        "loss": 63.62519073486328
    },
    {
        "epoch": 17,
        "batch": 184,
        "loss": 66.86515808105469
    },
    {
        "epoch": 17,
        "batch": 185,
        "loss": 70.10382843017578
    },
    {
        "epoch": 17,
        "batch": 186,
        "loss": 75.84310150146484
    },
    {
        "epoch": 17,
        "batch": 187,
        "loss": 66.42560577392578
    },
    {
        "epoch": 17,
        "batch": 188,
        "loss": 80.89733123779297
    },
    {
        "epoch": 17,
        "batch": 189,
        "loss": 76.3011245727539
    },
    {
        "epoch": 17,
        "batch": 190,
        "loss": 77.36869812011719
    },
    {
        "epoch": 17,
        "batch": 191,
        "loss": 77.1309814453125
    },
    {
        "epoch": 17,
        "batch": 192,
        "loss": 78.31990814208984
    },
    {
        "epoch": 17,
        "batch": 193,
        "loss": 67.73956298828125
    },
    {
        "epoch": 17,
        "batch": 194,
        "loss": 70.70295715332031
    },
    {
        "epoch": 17,
        "batch": 195,
        "loss": 71.16477966308594
    },
    {
        "epoch": 17,
        "batch": 196,
        "loss": 72.88202667236328
    },
    {
        "epoch": 17,
        "batch": 197,
        "loss": 71.82706451416016
    },
    {
        "epoch": 17,
        "batch": 198,
        "loss": 66.93724060058594
    },
    {
        "epoch": 17,
        "batch": 199,
        "loss": 78.8041763305664
    },
    {
        "epoch": 17,
        "batch": 200,
        "loss": 68.24260711669922
    },
    {
        "epoch": 17,
        "batch": 201,
        "loss": 73.60022735595703
    },
    {
        "epoch": 17,
        "batch": 202,
        "loss": 70.77111053466797
    },
    {
        "epoch": 17,
        "batch": 203,
        "loss": 81.34854125976562
    },
    {
        "epoch": 17,
        "batch": 204,
        "loss": 77.19324493408203
    },
    {
        "epoch": 17,
        "batch": 205,
        "loss": 26.914794921875
    },
    {
        "epoch": 18,
        "batch": 0,
        "loss": 81.58049011230469
    },
    {
        "epoch": 18,
        "batch": 1,
        "loss": 70.17426300048828
    },
    {
        "epoch": 18,
        "batch": 2,
        "loss": 63.17613220214844
    },
    {
        "epoch": 18,
        "batch": 3,
        "loss": 77.47330474853516
    },
    {
        "epoch": 18,
        "batch": 4,
        "loss": 61.301116943359375
    },
    {
        "epoch": 18,
        "batch": 5,
        "loss": 78.60125732421875
    },
    {
        "epoch": 18,
        "batch": 6,
        "loss": 78.79195404052734
    },
    {
        "epoch": 18,
        "batch": 7,
        "loss": 75.8891372680664
    },
    {
        "epoch": 18,
        "batch": 8,
        "loss": 77.91415405273438
    },
    {
        "epoch": 18,
        "batch": 9,
        "loss": 85.14635467529297
    },
    {
        "epoch": 18,
        "batch": 10,
        "loss": 95.84463500976562
    },
    {
        "epoch": 18,
        "batch": 11,
        "loss": 91.78707122802734
    },
    {
        "epoch": 18,
        "batch": 12,
        "loss": 84.28506469726562
    },
    {
        "epoch": 18,
        "batch": 13,
        "loss": 68.8138198852539
    },
    {
        "epoch": 18,
        "batch": 14,
        "loss": 78.4195556640625
    },
    {
        "epoch": 18,
        "batch": 15,
        "loss": 64.08584594726562
    },
    {
        "epoch": 18,
        "batch": 16,
        "loss": 72.23323059082031
    },
    {
        "epoch": 18,
        "batch": 17,
        "loss": 70.87126922607422
    },
    {
        "epoch": 18,
        "batch": 18,
        "loss": 74.96664428710938
    },
    {
        "epoch": 18,
        "batch": 19,
        "loss": 72.11480712890625
    },
    {
        "epoch": 18,
        "batch": 20,
        "loss": 74.12141418457031
    },
    {
        "epoch": 18,
        "batch": 21,
        "loss": 82.69952392578125
    },
    {
        "epoch": 18,
        "batch": 22,
        "loss": 66.63327026367188
    },
    {
        "epoch": 18,
        "batch": 23,
        "loss": 72.64578247070312
    },
    {
        "epoch": 18,
        "batch": 24,
        "loss": 85.99248504638672
    },
    {
        "epoch": 18,
        "batch": 25,
        "loss": 71.92919921875
    },
    {
        "epoch": 18,
        "batch": 26,
        "loss": 76.71724700927734
    },
    {
        "epoch": 18,
        "batch": 27,
        "loss": 80.87425231933594
    },
    {
        "epoch": 18,
        "batch": 28,
        "loss": 87.46247863769531
    },
    {
        "epoch": 18,
        "batch": 29,
        "loss": 82.5565185546875
    },
    {
        "epoch": 18,
        "batch": 30,
        "loss": 79.322998046875
    },
    {
        "epoch": 18,
        "batch": 31,
        "loss": 70.71173858642578
    },
    {
        "epoch": 18,
        "batch": 32,
        "loss": 78.66587829589844
    },
    {
        "epoch": 18,
        "batch": 33,
        "loss": 62.95476150512695
    },
    {
        "epoch": 18,
        "batch": 34,
        "loss": 84.94274139404297
    },
    {
        "epoch": 18,
        "batch": 35,
        "loss": 79.1711654663086
    },
    {
        "epoch": 18,
        "batch": 36,
        "loss": 74.9149398803711
    },
    {
        "epoch": 18,
        "batch": 37,
        "loss": 68.68871307373047
    },
    {
        "epoch": 18,
        "batch": 38,
        "loss": 58.67619323730469
    },
    {
        "epoch": 18,
        "batch": 39,
        "loss": 57.112998962402344
    },
    {
        "epoch": 18,
        "batch": 40,
        "loss": 75.45555114746094
    },
    {
        "epoch": 18,
        "batch": 41,
        "loss": 82.43972778320312
    },
    {
        "epoch": 18,
        "batch": 42,
        "loss": 77.45516204833984
    },
    {
        "epoch": 18,
        "batch": 43,
        "loss": 74.21186828613281
    },
    {
        "epoch": 18,
        "batch": 44,
        "loss": 83.53382110595703
    },
    {
        "epoch": 18,
        "batch": 45,
        "loss": 74.70040893554688
    },
    {
        "epoch": 18,
        "batch": 46,
        "loss": 63.93743133544922
    },
    {
        "epoch": 18,
        "batch": 47,
        "loss": 67.81454467773438
    },
    {
        "epoch": 18,
        "batch": 48,
        "loss": 73.37565612792969
    },
    {
        "epoch": 18,
        "batch": 49,
        "loss": 79.38251495361328
    },
    {
        "epoch": 18,
        "batch": 50,
        "loss": 76.26103210449219
    },
    {
        "epoch": 18,
        "batch": 51,
        "loss": 75.65428161621094
    },
    {
        "epoch": 18,
        "batch": 52,
        "loss": 75.57775115966797
    },
    {
        "epoch": 18,
        "batch": 53,
        "loss": 61.390926361083984
    },
    {
        "epoch": 18,
        "batch": 54,
        "loss": 69.02830505371094
    },
    {
        "epoch": 18,
        "batch": 55,
        "loss": 62.51786804199219
    },
    {
        "epoch": 18,
        "batch": 56,
        "loss": 85.69646453857422
    },
    {
        "epoch": 18,
        "batch": 57,
        "loss": 77.08987426757812
    },
    {
        "epoch": 18,
        "batch": 58,
        "loss": 77.70085144042969
    },
    {
        "epoch": 18,
        "batch": 59,
        "loss": 89.84172058105469
    },
    {
        "epoch": 18,
        "batch": 60,
        "loss": 66.73079681396484
    },
    {
        "epoch": 18,
        "batch": 61,
        "loss": 68.3782958984375
    },
    {
        "epoch": 18,
        "batch": 62,
        "loss": 71.71917724609375
    },
    {
        "epoch": 18,
        "batch": 63,
        "loss": 73.35677337646484
    },
    {
        "epoch": 18,
        "batch": 64,
        "loss": 75.83935546875
    },
    {
        "epoch": 18,
        "batch": 65,
        "loss": 69.61167907714844
    },
    {
        "epoch": 18,
        "batch": 66,
        "loss": 74.76557159423828
    },
    {
        "epoch": 18,
        "batch": 67,
        "loss": 78.0083236694336
    },
    {
        "epoch": 18,
        "batch": 68,
        "loss": 74.73796081542969
    },
    {
        "epoch": 18,
        "batch": 69,
        "loss": 70.42631530761719
    },
    {
        "epoch": 18,
        "batch": 70,
        "loss": 75.00930786132812
    },
    {
        "epoch": 18,
        "batch": 71,
        "loss": 70.10836791992188
    },
    {
        "epoch": 18,
        "batch": 72,
        "loss": 83.2542953491211
    },
    {
        "epoch": 18,
        "batch": 73,
        "loss": 75.26872253417969
    },
    {
        "epoch": 18,
        "batch": 74,
        "loss": 85.13289642333984
    },
    {
        "epoch": 18,
        "batch": 75,
        "loss": 76.5390625
    },
    {
        "epoch": 18,
        "batch": 76,
        "loss": 80.82743072509766
    },
    {
        "epoch": 18,
        "batch": 77,
        "loss": 74.83944702148438
    },
    {
        "epoch": 18,
        "batch": 78,
        "loss": 64.22440338134766
    },
    {
        "epoch": 18,
        "batch": 79,
        "loss": 74.25827026367188
    },
    {
        "epoch": 18,
        "batch": 80,
        "loss": 67.216796875
    },
    {
        "epoch": 18,
        "batch": 81,
        "loss": 63.720157623291016
    },
    {
        "epoch": 18,
        "batch": 82,
        "loss": 75.98838806152344
    },
    {
        "epoch": 18,
        "batch": 83,
        "loss": 83.54713439941406
    },
    {
        "epoch": 18,
        "batch": 84,
        "loss": 89.07896423339844
    },
    {
        "epoch": 18,
        "batch": 85,
        "loss": 73.9037094116211
    },
    {
        "epoch": 18,
        "batch": 86,
        "loss": 72.03360748291016
    },
    {
        "epoch": 18,
        "batch": 87,
        "loss": 66.56775665283203
    },
    {
        "epoch": 18,
        "batch": 88,
        "loss": 76.15824127197266
    },
    {
        "epoch": 18,
        "batch": 89,
        "loss": 76.51416015625
    },
    {
        "epoch": 18,
        "batch": 90,
        "loss": 85.21255493164062
    },
    {
        "epoch": 18,
        "batch": 91,
        "loss": 66.3554458618164
    },
    {
        "epoch": 18,
        "batch": 92,
        "loss": 75.53337860107422
    },
    {
        "epoch": 18,
        "batch": 93,
        "loss": 68.21332550048828
    },
    {
        "epoch": 18,
        "batch": 94,
        "loss": 75.85198211669922
    },
    {
        "epoch": 18,
        "batch": 95,
        "loss": 69.96165466308594
    },
    {
        "epoch": 18,
        "batch": 96,
        "loss": 85.72142028808594
    },
    {
        "epoch": 18,
        "batch": 97,
        "loss": 74.93043518066406
    },
    {
        "epoch": 18,
        "batch": 98,
        "loss": 74.19648742675781
    },
    {
        "epoch": 18,
        "batch": 99,
        "loss": 74.89220428466797
    },
    {
        "epoch": 18,
        "batch": 100,
        "loss": 66.4784927368164
    },
    {
        "epoch": 18,
        "batch": 101,
        "loss": 73.8001937866211
    },
    {
        "epoch": 18,
        "batch": 102,
        "loss": 68.17362213134766
    },
    {
        "epoch": 18,
        "batch": 103,
        "loss": 73.45628356933594
    },
    {
        "epoch": 18,
        "batch": 104,
        "loss": 71.24545288085938
    },
    {
        "epoch": 18,
        "batch": 105,
        "loss": 83.58971405029297
    },
    {
        "epoch": 18,
        "batch": 106,
        "loss": 64.91252899169922
    },
    {
        "epoch": 18,
        "batch": 107,
        "loss": 69.98139953613281
    },
    {
        "epoch": 18,
        "batch": 108,
        "loss": 79.53375244140625
    },
    {
        "epoch": 18,
        "batch": 109,
        "loss": 82.352783203125
    },
    {
        "epoch": 18,
        "batch": 110,
        "loss": 61.09881591796875
    },
    {
        "epoch": 18,
        "batch": 111,
        "loss": 74.47531127929688
    },
    {
        "epoch": 18,
        "batch": 112,
        "loss": 63.945167541503906
    },
    {
        "epoch": 18,
        "batch": 113,
        "loss": 83.47178649902344
    },
    {
        "epoch": 18,
        "batch": 114,
        "loss": 58.81404495239258
    },
    {
        "epoch": 18,
        "batch": 115,
        "loss": 81.42977142333984
    },
    {
        "epoch": 18,
        "batch": 116,
        "loss": 70.76509857177734
    },
    {
        "epoch": 18,
        "batch": 117,
        "loss": 80.63285827636719
    },
    {
        "epoch": 18,
        "batch": 118,
        "loss": 74.25984954833984
    },
    {
        "epoch": 18,
        "batch": 119,
        "loss": 67.59443664550781
    },
    {
        "epoch": 18,
        "batch": 120,
        "loss": 70.02670288085938
    },
    {
        "epoch": 18,
        "batch": 121,
        "loss": 81.6082763671875
    },
    {
        "epoch": 18,
        "batch": 122,
        "loss": 60.467002868652344
    },
    {
        "epoch": 18,
        "batch": 123,
        "loss": 70.23323822021484
    },
    {
        "epoch": 18,
        "batch": 124,
        "loss": 72.23157501220703
    },
    {
        "epoch": 18,
        "batch": 125,
        "loss": 68.20720672607422
    },
    {
        "epoch": 18,
        "batch": 126,
        "loss": 61.46277618408203
    },
    {
        "epoch": 18,
        "batch": 127,
        "loss": 79.99266815185547
    },
    {
        "epoch": 18,
        "batch": 128,
        "loss": 78.93577575683594
    },
    {
        "epoch": 18,
        "batch": 129,
        "loss": 73.59846496582031
    },
    {
        "epoch": 18,
        "batch": 130,
        "loss": 75.6321792602539
    },
    {
        "epoch": 18,
        "batch": 131,
        "loss": 85.05097961425781
    },
    {
        "epoch": 18,
        "batch": 132,
        "loss": 65.88775634765625
    },
    {
        "epoch": 18,
        "batch": 133,
        "loss": 73.49710083007812
    },
    {
        "epoch": 18,
        "batch": 134,
        "loss": 73.01844787597656
    },
    {
        "epoch": 18,
        "batch": 135,
        "loss": 63.75117874145508
    },
    {
        "epoch": 18,
        "batch": 136,
        "loss": 64.60768127441406
    },
    {
        "epoch": 18,
        "batch": 137,
        "loss": 83.71253967285156
    },
    {
        "epoch": 18,
        "batch": 138,
        "loss": 79.25825500488281
    },
    {
        "epoch": 18,
        "batch": 139,
        "loss": 67.9574966430664
    },
    {
        "epoch": 18,
        "batch": 140,
        "loss": 74.80821228027344
    },
    {
        "epoch": 18,
        "batch": 141,
        "loss": 84.14647674560547
    },
    {
        "epoch": 18,
        "batch": 142,
        "loss": 66.75328826904297
    },
    {
        "epoch": 18,
        "batch": 143,
        "loss": 72.92645263671875
    },
    {
        "epoch": 18,
        "batch": 144,
        "loss": 74.51885223388672
    },
    {
        "epoch": 18,
        "batch": 145,
        "loss": 84.48583221435547
    },
    {
        "epoch": 18,
        "batch": 146,
        "loss": 76.7320327758789
    },
    {
        "epoch": 18,
        "batch": 147,
        "loss": 76.5344467163086
    },
    {
        "epoch": 18,
        "batch": 148,
        "loss": 67.88664245605469
    },
    {
        "epoch": 18,
        "batch": 149,
        "loss": 78.13627624511719
    },
    {
        "epoch": 18,
        "batch": 150,
        "loss": 65.9438705444336
    },
    {
        "epoch": 18,
        "batch": 151,
        "loss": 71.83065795898438
    },
    {
        "epoch": 18,
        "batch": 152,
        "loss": 87.8266830444336
    },
    {
        "epoch": 18,
        "batch": 153,
        "loss": 63.97168731689453
    },
    {
        "epoch": 18,
        "batch": 154,
        "loss": 76.43500518798828
    },
    {
        "epoch": 18,
        "batch": 155,
        "loss": 87.12226104736328
    },
    {
        "epoch": 18,
        "batch": 156,
        "loss": 76.37873077392578
    },
    {
        "epoch": 18,
        "batch": 157,
        "loss": 74.4023666381836
    },
    {
        "epoch": 18,
        "batch": 158,
        "loss": 70.23828125
    },
    {
        "epoch": 18,
        "batch": 159,
        "loss": 75.13157653808594
    },
    {
        "epoch": 18,
        "batch": 160,
        "loss": 71.20757293701172
    },
    {
        "epoch": 18,
        "batch": 161,
        "loss": 73.275634765625
    },
    {
        "epoch": 18,
        "batch": 162,
        "loss": 75.0458755493164
    },
    {
        "epoch": 18,
        "batch": 163,
        "loss": 71.05607604980469
    },
    {
        "epoch": 18,
        "batch": 164,
        "loss": 84.55783081054688
    },
    {
        "epoch": 18,
        "batch": 165,
        "loss": 79.1829605102539
    },
    {
        "epoch": 18,
        "batch": 166,
        "loss": 63.02503204345703
    },
    {
        "epoch": 18,
        "batch": 167,
        "loss": 77.391357421875
    },
    {
        "epoch": 18,
        "batch": 168,
        "loss": 82.45805358886719
    },
    {
        "epoch": 18,
        "batch": 169,
        "loss": 71.2903060913086
    },
    {
        "epoch": 18,
        "batch": 170,
        "loss": 77.94955444335938
    },
    {
        "epoch": 18,
        "batch": 171,
        "loss": 68.02637481689453
    },
    {
        "epoch": 18,
        "batch": 172,
        "loss": 68.81712341308594
    },
    {
        "epoch": 18,
        "batch": 173,
        "loss": 66.21478271484375
    },
    {
        "epoch": 18,
        "batch": 174,
        "loss": 78.21006774902344
    },
    {
        "epoch": 18,
        "batch": 175,
        "loss": 63.30989074707031
    },
    {
        "epoch": 18,
        "batch": 176,
        "loss": 67.58915710449219
    },
    {
        "epoch": 18,
        "batch": 177,
        "loss": 75.10015869140625
    },
    {
        "epoch": 18,
        "batch": 178,
        "loss": 86.81925201416016
    },
    {
        "epoch": 18,
        "batch": 179,
        "loss": 74.33326721191406
    },
    {
        "epoch": 18,
        "batch": 180,
        "loss": 82.74976348876953
    },
    {
        "epoch": 18,
        "batch": 181,
        "loss": 72.28974151611328
    },
    {
        "epoch": 18,
        "batch": 182,
        "loss": 81.81210327148438
    },
    {
        "epoch": 18,
        "batch": 183,
        "loss": 68.62408447265625
    },
    {
        "epoch": 18,
        "batch": 184,
        "loss": 73.1629638671875
    },
    {
        "epoch": 18,
        "batch": 185,
        "loss": 74.93629455566406
    },
    {
        "epoch": 18,
        "batch": 186,
        "loss": 69.94384765625
    },
    {
        "epoch": 18,
        "batch": 187,
        "loss": 89.27474212646484
    },
    {
        "epoch": 18,
        "batch": 188,
        "loss": 70.32691955566406
    },
    {
        "epoch": 18,
        "batch": 189,
        "loss": 72.13703918457031
    },
    {
        "epoch": 18,
        "batch": 190,
        "loss": 70.90364837646484
    },
    {
        "epoch": 18,
        "batch": 191,
        "loss": 75.7840805053711
    },
    {
        "epoch": 18,
        "batch": 192,
        "loss": 77.69801330566406
    },
    {
        "epoch": 18,
        "batch": 193,
        "loss": 76.15711975097656
    },
    {
        "epoch": 18,
        "batch": 194,
        "loss": 72.89776611328125
    },
    {
        "epoch": 18,
        "batch": 195,
        "loss": 73.83921813964844
    },
    {
        "epoch": 18,
        "batch": 196,
        "loss": 78.16719055175781
    },
    {
        "epoch": 18,
        "batch": 197,
        "loss": 78.92170715332031
    },
    {
        "epoch": 18,
        "batch": 198,
        "loss": 84.90291595458984
    },
    {
        "epoch": 18,
        "batch": 199,
        "loss": 64.79182434082031
    },
    {
        "epoch": 18,
        "batch": 200,
        "loss": 67.75282287597656
    },
    {
        "epoch": 18,
        "batch": 201,
        "loss": 75.77860260009766
    },
    {
        "epoch": 18,
        "batch": 202,
        "loss": 86.24520111083984
    },
    {
        "epoch": 18,
        "batch": 203,
        "loss": 75.47689819335938
    },
    {
        "epoch": 18,
        "batch": 204,
        "loss": 75.64167785644531
    },
    {
        "epoch": 18,
        "batch": 205,
        "loss": 46.77223205566406
    },
    {
        "epoch": 19,
        "batch": 0,
        "loss": 77.57808685302734
    },
    {
        "epoch": 19,
        "batch": 1,
        "loss": 88.79389190673828
    },
    {
        "epoch": 19,
        "batch": 2,
        "loss": 79.39635467529297
    },
    {
        "epoch": 19,
        "batch": 3,
        "loss": 75.32925415039062
    },
    {
        "epoch": 19,
        "batch": 4,
        "loss": 72.48078918457031
    },
    {
        "epoch": 19,
        "batch": 5,
        "loss": 79.36457824707031
    },
    {
        "epoch": 19,
        "batch": 6,
        "loss": 78.70562744140625
    },
    {
        "epoch": 19,
        "batch": 7,
        "loss": 71.09880828857422
    },
    {
        "epoch": 19,
        "batch": 8,
        "loss": 78.94747924804688
    },
    {
        "epoch": 19,
        "batch": 9,
        "loss": 73.325439453125
    },
    {
        "epoch": 19,
        "batch": 10,
        "loss": 79.36128234863281
    },
    {
        "epoch": 19,
        "batch": 11,
        "loss": 92.60330200195312
    },
    {
        "epoch": 19,
        "batch": 12,
        "loss": 82.20958709716797
    },
    {
        "epoch": 19,
        "batch": 13,
        "loss": 64.33899688720703
    },
    {
        "epoch": 19,
        "batch": 14,
        "loss": 80.74839782714844
    },
    {
        "epoch": 19,
        "batch": 15,
        "loss": 70.87174224853516
    },
    {
        "epoch": 19,
        "batch": 16,
        "loss": 87.310791015625
    },
    {
        "epoch": 19,
        "batch": 17,
        "loss": 65.97715759277344
    },
    {
        "epoch": 19,
        "batch": 18,
        "loss": 89.50947570800781
    },
    {
        "epoch": 19,
        "batch": 19,
        "loss": 82.28080749511719
    },
    {
        "epoch": 19,
        "batch": 20,
        "loss": 75.62484741210938
    },
    {
        "epoch": 19,
        "batch": 21,
        "loss": 71.48790740966797
    },
    {
        "epoch": 19,
        "batch": 22,
        "loss": 73.63430786132812
    },
    {
        "epoch": 19,
        "batch": 23,
        "loss": 84.68118286132812
    },
    {
        "epoch": 19,
        "batch": 24,
        "loss": 78.09908294677734
    },
    {
        "epoch": 19,
        "batch": 25,
        "loss": 70.90220642089844
    },
    {
        "epoch": 19,
        "batch": 26,
        "loss": 66.6867446899414
    },
    {
        "epoch": 19,
        "batch": 27,
        "loss": 81.6746826171875
    },
    {
        "epoch": 19,
        "batch": 28,
        "loss": 75.49342346191406
    },
    {
        "epoch": 19,
        "batch": 29,
        "loss": 65.69090270996094
    },
    {
        "epoch": 19,
        "batch": 30,
        "loss": 61.57881164550781
    },
    {
        "epoch": 19,
        "batch": 31,
        "loss": 84.12150573730469
    },
    {
        "epoch": 19,
        "batch": 32,
        "loss": 73.7637710571289
    },
    {
        "epoch": 19,
        "batch": 33,
        "loss": 70.3587646484375
    },
    {
        "epoch": 19,
        "batch": 34,
        "loss": 71.36151885986328
    },
    {
        "epoch": 19,
        "batch": 35,
        "loss": 76.02735137939453
    },
    {
        "epoch": 19,
        "batch": 36,
        "loss": 78.89857482910156
    },
    {
        "epoch": 19,
        "batch": 37,
        "loss": 75.72964477539062
    },
    {
        "epoch": 19,
        "batch": 38,
        "loss": 65.70757293701172
    },
    {
        "epoch": 19,
        "batch": 39,
        "loss": 68.29483795166016
    },
    {
        "epoch": 19,
        "batch": 40,
        "loss": 63.5753173828125
    },
    {
        "epoch": 19,
        "batch": 41,
        "loss": 78.44957733154297
    },
    {
        "epoch": 19,
        "batch": 42,
        "loss": 69.03248596191406
    },
    {
        "epoch": 19,
        "batch": 43,
        "loss": 77.59400939941406
    },
    {
        "epoch": 19,
        "batch": 44,
        "loss": 86.69094848632812
    },
    {
        "epoch": 19,
        "batch": 45,
        "loss": 68.85820770263672
    },
    {
        "epoch": 19,
        "batch": 46,
        "loss": 64.563720703125
    },
    {
        "epoch": 19,
        "batch": 47,
        "loss": 61.420711517333984
    },
    {
        "epoch": 19,
        "batch": 48,
        "loss": 91.97538757324219
    },
    {
        "epoch": 19,
        "batch": 49,
        "loss": 58.304603576660156
    },
    {
        "epoch": 19,
        "batch": 50,
        "loss": 69.41956329345703
    },
    {
        "epoch": 19,
        "batch": 51,
        "loss": 73.33875274658203
    },
    {
        "epoch": 19,
        "batch": 52,
        "loss": 69.11967468261719
    },
    {
        "epoch": 19,
        "batch": 53,
        "loss": 61.76679992675781
    },
    {
        "epoch": 19,
        "batch": 54,
        "loss": 76.65097045898438
    },
    {
        "epoch": 19,
        "batch": 55,
        "loss": 77.20352935791016
    },
    {
        "epoch": 19,
        "batch": 56,
        "loss": 74.48253631591797
    },
    {
        "epoch": 19,
        "batch": 57,
        "loss": 67.05931854248047
    },
    {
        "epoch": 19,
        "batch": 58,
        "loss": 63.016300201416016
    },
    {
        "epoch": 19,
        "batch": 59,
        "loss": 71.52344512939453
    },
    {
        "epoch": 19,
        "batch": 60,
        "loss": 75.6119613647461
    },
    {
        "epoch": 19,
        "batch": 61,
        "loss": 76.5005111694336
    },
    {
        "epoch": 19,
        "batch": 62,
        "loss": 69.16719055175781
    },
    {
        "epoch": 19,
        "batch": 63,
        "loss": 75.82233428955078
    },
    {
        "epoch": 19,
        "batch": 64,
        "loss": 96.5721206665039
    },
    {
        "epoch": 19,
        "batch": 65,
        "loss": 72.3353271484375
    },
    {
        "epoch": 19,
        "batch": 66,
        "loss": 62.994384765625
    },
    {
        "epoch": 19,
        "batch": 67,
        "loss": 74.80128479003906
    },
    {
        "epoch": 19,
        "batch": 68,
        "loss": 75.53456115722656
    },
    {
        "epoch": 19,
        "batch": 69,
        "loss": 66.00190734863281
    },
    {
        "epoch": 19,
        "batch": 70,
        "loss": 74.17408752441406
    },
    {
        "epoch": 19,
        "batch": 71,
        "loss": 74.52593231201172
    },
    {
        "epoch": 19,
        "batch": 72,
        "loss": 71.68523406982422
    },
    {
        "epoch": 19,
        "batch": 73,
        "loss": 61.76191711425781
    },
    {
        "epoch": 19,
        "batch": 74,
        "loss": 69.5685806274414
    },
    {
        "epoch": 19,
        "batch": 75,
        "loss": 80.75169372558594
    },
    {
        "epoch": 19,
        "batch": 76,
        "loss": 83.88174438476562
    },
    {
        "epoch": 19,
        "batch": 77,
        "loss": 77.56324768066406
    },
    {
        "epoch": 19,
        "batch": 78,
        "loss": 64.80543518066406
    },
    {
        "epoch": 19,
        "batch": 79,
        "loss": 70.99724578857422
    },
    {
        "epoch": 19,
        "batch": 80,
        "loss": 67.50154876708984
    },
    {
        "epoch": 19,
        "batch": 81,
        "loss": 65.34669494628906
    },
    {
        "epoch": 19,
        "batch": 82,
        "loss": 65.91743469238281
    },
    {
        "epoch": 19,
        "batch": 83,
        "loss": 69.86808776855469
    },
    {
        "epoch": 19,
        "batch": 84,
        "loss": 73.80577850341797
    },
    {
        "epoch": 19,
        "batch": 85,
        "loss": 64.20474243164062
    },
    {
        "epoch": 19,
        "batch": 86,
        "loss": 69.28804779052734
    },
    {
        "epoch": 19,
        "batch": 87,
        "loss": 76.29694366455078
    },
    {
        "epoch": 19,
        "batch": 88,
        "loss": 72.03458404541016
    },
    {
        "epoch": 19,
        "batch": 89,
        "loss": 78.20100402832031
    },
    {
        "epoch": 19,
        "batch": 90,
        "loss": 70.43101501464844
    },
    {
        "epoch": 19,
        "batch": 91,
        "loss": 83.1966323852539
    },
    {
        "epoch": 19,
        "batch": 92,
        "loss": 71.44818115234375
    },
    {
        "epoch": 19,
        "batch": 93,
        "loss": 71.18095397949219
    },
    {
        "epoch": 19,
        "batch": 94,
        "loss": 71.8747329711914
    },
    {
        "epoch": 19,
        "batch": 95,
        "loss": 67.38257598876953
    },
    {
        "epoch": 19,
        "batch": 96,
        "loss": 78.64161682128906
    },
    {
        "epoch": 19,
        "batch": 97,
        "loss": 67.76699829101562
    },
    {
        "epoch": 19,
        "batch": 98,
        "loss": 71.13038635253906
    },
    {
        "epoch": 19,
        "batch": 99,
        "loss": 73.02005767822266
    },
    {
        "epoch": 19,
        "batch": 100,
        "loss": 59.084861755371094
    },
    {
        "epoch": 19,
        "batch": 101,
        "loss": 82.78459167480469
    },
    {
        "epoch": 19,
        "batch": 102,
        "loss": 73.11228942871094
    },
    {
        "epoch": 19,
        "batch": 103,
        "loss": 70.03253173828125
    },
    {
        "epoch": 19,
        "batch": 104,
        "loss": 63.20714569091797
    },
    {
        "epoch": 19,
        "batch": 105,
        "loss": 75.90715026855469
    },
    {
        "epoch": 19,
        "batch": 106,
        "loss": 79.51649475097656
    },
    {
        "epoch": 19,
        "batch": 107,
        "loss": 78.92796325683594
    },
    {
        "epoch": 19,
        "batch": 108,
        "loss": 81.04812622070312
    },
    {
        "epoch": 19,
        "batch": 109,
        "loss": 81.10533142089844
    },
    {
        "epoch": 19,
        "batch": 110,
        "loss": 79.84989929199219
    },
    {
        "epoch": 19,
        "batch": 111,
        "loss": 77.79609680175781
    },
    {
        "epoch": 19,
        "batch": 112,
        "loss": 71.09498596191406
    },
    {
        "epoch": 19,
        "batch": 113,
        "loss": 71.00730895996094
    },
    {
        "epoch": 19,
        "batch": 114,
        "loss": 64.82294464111328
    },
    {
        "epoch": 19,
        "batch": 115,
        "loss": 74.81330871582031
    },
    {
        "epoch": 19,
        "batch": 116,
        "loss": 66.39993286132812
    },
    {
        "epoch": 19,
        "batch": 117,
        "loss": 81.34400939941406
    },
    {
        "epoch": 19,
        "batch": 118,
        "loss": 68.49336242675781
    },
    {
        "epoch": 19,
        "batch": 119,
        "loss": 74.70671081542969
    },
    {
        "epoch": 19,
        "batch": 120,
        "loss": 82.88081359863281
    },
    {
        "epoch": 19,
        "batch": 121,
        "loss": 80.60487365722656
    },
    {
        "epoch": 19,
        "batch": 122,
        "loss": 72.00392150878906
    },
    {
        "epoch": 19,
        "batch": 123,
        "loss": 84.44265747070312
    },
    {
        "epoch": 19,
        "batch": 124,
        "loss": 89.6204605102539
    },
    {
        "epoch": 19,
        "batch": 125,
        "loss": 73.68014526367188
    },
    {
        "epoch": 19,
        "batch": 126,
        "loss": 63.98810958862305
    },
    {
        "epoch": 19,
        "batch": 127,
        "loss": 71.25453186035156
    },
    {
        "epoch": 19,
        "batch": 128,
        "loss": 79.97415161132812
    },
    {
        "epoch": 19,
        "batch": 129,
        "loss": 68.28694152832031
    },
    {
        "epoch": 19,
        "batch": 130,
        "loss": 73.24676513671875
    },
    {
        "epoch": 19,
        "batch": 131,
        "loss": 77.34487915039062
    },
    {
        "epoch": 19,
        "batch": 132,
        "loss": 66.55339050292969
    },
    {
        "epoch": 19,
        "batch": 133,
        "loss": 83.32319641113281
    },
    {
        "epoch": 19,
        "batch": 134,
        "loss": 67.847412109375
    },
    {
        "epoch": 19,
        "batch": 135,
        "loss": 81.70103454589844
    },
    {
        "epoch": 19,
        "batch": 136,
        "loss": 57.517913818359375
    },
    {
        "epoch": 19,
        "batch": 137,
        "loss": 74.35848999023438
    },
    {
        "epoch": 19,
        "batch": 138,
        "loss": 62.87287139892578
    },
    {
        "epoch": 19,
        "batch": 139,
        "loss": 94.2419662475586
    },
    {
        "epoch": 19,
        "batch": 140,
        "loss": 79.19878387451172
    },
    {
        "epoch": 19,
        "batch": 141,
        "loss": 63.86970138549805
    },
    {
        "epoch": 19,
        "batch": 142,
        "loss": 72.23065185546875
    },
    {
        "epoch": 19,
        "batch": 143,
        "loss": 79.08650970458984
    },
    {
        "epoch": 19,
        "batch": 144,
        "loss": 75.91241455078125
    },
    {
        "epoch": 19,
        "batch": 145,
        "loss": 68.76984405517578
    },
    {
        "epoch": 19,
        "batch": 146,
        "loss": 70.89669036865234
    },
    {
        "epoch": 19,
        "batch": 147,
        "loss": 76.53109741210938
    },
    {
        "epoch": 19,
        "batch": 148,
        "loss": 77.23042297363281
    },
    {
        "epoch": 19,
        "batch": 149,
        "loss": 67.58149719238281
    },
    {
        "epoch": 19,
        "batch": 150,
        "loss": 68.39836120605469
    },
    {
        "epoch": 19,
        "batch": 151,
        "loss": 66.6141357421875
    },
    {
        "epoch": 19,
        "batch": 152,
        "loss": 72.55580139160156
    },
    {
        "epoch": 19,
        "batch": 153,
        "loss": 78.30683898925781
    },
    {
        "epoch": 19,
        "batch": 154,
        "loss": 66.07685089111328
    },
    {
        "epoch": 19,
        "batch": 155,
        "loss": 77.00656127929688
    },
    {
        "epoch": 19,
        "batch": 156,
        "loss": 61.586055755615234
    },
    {
        "epoch": 19,
        "batch": 157,
        "loss": 74.47903442382812
    },
    {
        "epoch": 19,
        "batch": 158,
        "loss": 82.66549682617188
    },
    {
        "epoch": 19,
        "batch": 159,
        "loss": 63.791507720947266
    },
    {
        "epoch": 19,
        "batch": 160,
        "loss": 85.09211730957031
    },
    {
        "epoch": 19,
        "batch": 161,
        "loss": 70.59453582763672
    },
    {
        "epoch": 19,
        "batch": 162,
        "loss": 64.85542297363281
    },
    {
        "epoch": 19,
        "batch": 163,
        "loss": 70.0545883178711
    },
    {
        "epoch": 19,
        "batch": 164,
        "loss": 79.14545440673828
    },
    {
        "epoch": 19,
        "batch": 165,
        "loss": 66.90374755859375
    },
    {
        "epoch": 19,
        "batch": 166,
        "loss": 64.83582305908203
    },
    {
        "epoch": 19,
        "batch": 167,
        "loss": 79.98573303222656
    },
    {
        "epoch": 19,
        "batch": 168,
        "loss": 69.74417877197266
    },
    {
        "epoch": 19,
        "batch": 169,
        "loss": 60.20318603515625
    },
    {
        "epoch": 19,
        "batch": 170,
        "loss": 72.00005340576172
    },
    {
        "epoch": 19,
        "batch": 171,
        "loss": 81.08798217773438
    },
    {
        "epoch": 19,
        "batch": 172,
        "loss": 70.15643310546875
    },
    {
        "epoch": 19,
        "batch": 173,
        "loss": 76.77168273925781
    },
    {
        "epoch": 19,
        "batch": 174,
        "loss": 61.07646560668945
    },
    {
        "epoch": 19,
        "batch": 175,
        "loss": 81.21937561035156
    },
    {
        "epoch": 19,
        "batch": 176,
        "loss": 67.87640380859375
    },
    {
        "epoch": 19,
        "batch": 177,
        "loss": 72.13134765625
    },
    {
        "epoch": 19,
        "batch": 178,
        "loss": 86.78382110595703
    },
    {
        "epoch": 19,
        "batch": 179,
        "loss": 84.05517578125
    },
    {
        "epoch": 19,
        "batch": 180,
        "loss": 73.24481201171875
    },
    {
        "epoch": 19,
        "batch": 181,
        "loss": 76.19049072265625
    },
    {
        "epoch": 19,
        "batch": 182,
        "loss": 65.14524841308594
    },
    {
        "epoch": 19,
        "batch": 183,
        "loss": 70.371826171875
    },
    {
        "epoch": 19,
        "batch": 184,
        "loss": 70.8240966796875
    },
    {
        "epoch": 19,
        "batch": 185,
        "loss": 65.07777404785156
    },
    {
        "epoch": 19,
        "batch": 186,
        "loss": 73.84103393554688
    },
    {
        "epoch": 19,
        "batch": 187,
        "loss": 81.79000091552734
    },
    {
        "epoch": 19,
        "batch": 188,
        "loss": 68.68827056884766
    },
    {
        "epoch": 19,
        "batch": 189,
        "loss": 63.69628143310547
    },
    {
        "epoch": 19,
        "batch": 190,
        "loss": 79.96556854248047
    },
    {
        "epoch": 19,
        "batch": 191,
        "loss": 88.36189270019531
    },
    {
        "epoch": 19,
        "batch": 192,
        "loss": 70.95589447021484
    },
    {
        "epoch": 19,
        "batch": 193,
        "loss": 82.57328796386719
    },
    {
        "epoch": 19,
        "batch": 194,
        "loss": 77.4026107788086
    },
    {
        "epoch": 19,
        "batch": 195,
        "loss": 72.091552734375
    },
    {
        "epoch": 19,
        "batch": 196,
        "loss": 82.23900604248047
    },
    {
        "epoch": 19,
        "batch": 197,
        "loss": 76.33610534667969
    },
    {
        "epoch": 19,
        "batch": 198,
        "loss": 67.18008422851562
    },
    {
        "epoch": 19,
        "batch": 199,
        "loss": 82.55927276611328
    },
    {
        "epoch": 19,
        "batch": 200,
        "loss": 80.00767517089844
    },
    {
        "epoch": 19,
        "batch": 201,
        "loss": 81.59102630615234
    },
    {
        "epoch": 19,
        "batch": 202,
        "loss": 63.564125061035156
    },
    {
        "epoch": 19,
        "batch": 203,
        "loss": 67.24896240234375
    },
    {
        "epoch": 19,
        "batch": 204,
        "loss": 79.11104583740234
    },
    {
        "epoch": 19,
        "batch": 205,
        "loss": 29.791351318359375
    },
    {
        "epoch": 20,
        "batch": 0,
        "loss": 68.53313446044922
    },
    {
        "epoch": 20,
        "batch": 1,
        "loss": 64.48963165283203
    },
    {
        "epoch": 20,
        "batch": 2,
        "loss": 76.38900756835938
    },
    {
        "epoch": 20,
        "batch": 3,
        "loss": 75.46443939208984
    },
    {
        "epoch": 20,
        "batch": 4,
        "loss": 81.61310577392578
    },
    {
        "epoch": 20,
        "batch": 5,
        "loss": 67.45841217041016
    },
    {
        "epoch": 20,
        "batch": 6,
        "loss": 65.87100982666016
    },
    {
        "epoch": 20,
        "batch": 7,
        "loss": 74.2915267944336
    },
    {
        "epoch": 20,
        "batch": 8,
        "loss": 61.97737503051758
    },
    {
        "epoch": 20,
        "batch": 9,
        "loss": 75.64974975585938
    },
    {
        "epoch": 20,
        "batch": 10,
        "loss": 68.19718933105469
    },
    {
        "epoch": 20,
        "batch": 11,
        "loss": 75.52009582519531
    },
    {
        "epoch": 20,
        "batch": 12,
        "loss": 86.57233428955078
    },
    {
        "epoch": 20,
        "batch": 13,
        "loss": 64.87957000732422
    },
    {
        "epoch": 20,
        "batch": 14,
        "loss": 74.40925598144531
    },
    {
        "epoch": 20,
        "batch": 15,
        "loss": 68.44393920898438
    },
    {
        "epoch": 20,
        "batch": 16,
        "loss": 74.17150115966797
    },
    {
        "epoch": 20,
        "batch": 17,
        "loss": 80.27757263183594
    },
    {
        "epoch": 20,
        "batch": 18,
        "loss": 72.96595764160156
    },
    {
        "epoch": 20,
        "batch": 19,
        "loss": 82.77005004882812
    },
    {
        "epoch": 20,
        "batch": 20,
        "loss": 67.60010528564453
    },
    {
        "epoch": 20,
        "batch": 21,
        "loss": 79.6280288696289
    },
    {
        "epoch": 20,
        "batch": 22,
        "loss": 66.80990600585938
    },
    {
        "epoch": 20,
        "batch": 23,
        "loss": 73.99076080322266
    },
    {
        "epoch": 20,
        "batch": 24,
        "loss": 66.88069152832031
    },
    {
        "epoch": 20,
        "batch": 25,
        "loss": 68.52371978759766
    },
    {
        "epoch": 20,
        "batch": 26,
        "loss": 72.01820373535156
    },
    {
        "epoch": 20,
        "batch": 27,
        "loss": 66.61512756347656
    },
    {
        "epoch": 20,
        "batch": 28,
        "loss": 80.01878356933594
    },
    {
        "epoch": 20,
        "batch": 29,
        "loss": 75.70305633544922
    },
    {
        "epoch": 20,
        "batch": 30,
        "loss": 78.28031158447266
    },
    {
        "epoch": 20,
        "batch": 31,
        "loss": 74.68424987792969
    },
    {
        "epoch": 20,
        "batch": 32,
        "loss": 75.08658599853516
    },
    {
        "epoch": 20,
        "batch": 33,
        "loss": 71.37321472167969
    },
    {
        "epoch": 20,
        "batch": 34,
        "loss": 72.28095245361328
    },
    {
        "epoch": 20,
        "batch": 35,
        "loss": 81.200439453125
    },
    {
        "epoch": 20,
        "batch": 36,
        "loss": 75.45083618164062
    },
    {
        "epoch": 20,
        "batch": 37,
        "loss": 66.89242553710938
    },
    {
        "epoch": 20,
        "batch": 38,
        "loss": 70.73658752441406
    },
    {
        "epoch": 20,
        "batch": 39,
        "loss": 78.39354705810547
    },
    {
        "epoch": 20,
        "batch": 40,
        "loss": 71.49320220947266
    },
    {
        "epoch": 20,
        "batch": 41,
        "loss": 80.30512237548828
    },
    {
        "epoch": 20,
        "batch": 42,
        "loss": 69.970947265625
    },
    {
        "epoch": 20,
        "batch": 43,
        "loss": 65.16963195800781
    },
    {
        "epoch": 20,
        "batch": 44,
        "loss": 63.665035247802734
    },
    {
        "epoch": 20,
        "batch": 45,
        "loss": 66.14286041259766
    },
    {
        "epoch": 20,
        "batch": 46,
        "loss": 70.52693176269531
    },
    {
        "epoch": 20,
        "batch": 47,
        "loss": 64.43917083740234
    },
    {
        "epoch": 20,
        "batch": 48,
        "loss": 67.82283020019531
    },
    {
        "epoch": 20,
        "batch": 49,
        "loss": 66.02616882324219
    },
    {
        "epoch": 20,
        "batch": 50,
        "loss": 79.2828598022461
    },
    {
        "epoch": 20,
        "batch": 51,
        "loss": 76.13350677490234
    },
    {
        "epoch": 20,
        "batch": 52,
        "loss": 64.54049682617188
    },
    {
        "epoch": 20,
        "batch": 53,
        "loss": 69.26567840576172
    },
    {
        "epoch": 20,
        "batch": 54,
        "loss": 76.95441436767578
    },
    {
        "epoch": 20,
        "batch": 55,
        "loss": 75.26425170898438
    },
    {
        "epoch": 20,
        "batch": 56,
        "loss": 84.06353759765625
    },
    {
        "epoch": 20,
        "batch": 57,
        "loss": 81.44284057617188
    },
    {
        "epoch": 20,
        "batch": 58,
        "loss": 67.95928955078125
    },
    {
        "epoch": 20,
        "batch": 59,
        "loss": 76.14205932617188
    },
    {
        "epoch": 20,
        "batch": 60,
        "loss": 82.10264587402344
    },
    {
        "epoch": 20,
        "batch": 61,
        "loss": 63.60619354248047
    },
    {
        "epoch": 20,
        "batch": 62,
        "loss": 72.67019653320312
    },
    {
        "epoch": 20,
        "batch": 63,
        "loss": 75.98667907714844
    },
    {
        "epoch": 20,
        "batch": 64,
        "loss": 79.8172607421875
    },
    {
        "epoch": 20,
        "batch": 65,
        "loss": 71.7104263305664
    },
    {
        "epoch": 20,
        "batch": 66,
        "loss": 100.62763214111328
    },
    {
        "epoch": 20,
        "batch": 67,
        "loss": 67.29969024658203
    },
    {
        "epoch": 20,
        "batch": 68,
        "loss": 69.35343933105469
    },
    {
        "epoch": 20,
        "batch": 69,
        "loss": 71.61402893066406
    },
    {
        "epoch": 20,
        "batch": 70,
        "loss": 72.68167114257812
    },
    {
        "epoch": 20,
        "batch": 71,
        "loss": 73.67436981201172
    },
    {
        "epoch": 20,
        "batch": 72,
        "loss": 73.96353912353516
    },
    {
        "epoch": 20,
        "batch": 73,
        "loss": 68.1915512084961
    },
    {
        "epoch": 20,
        "batch": 74,
        "loss": 87.40185546875
    },
    {
        "epoch": 20,
        "batch": 75,
        "loss": 66.19627380371094
    },
    {
        "epoch": 20,
        "batch": 76,
        "loss": 72.91224670410156
    },
    {
        "epoch": 20,
        "batch": 77,
        "loss": 66.60214233398438
    },
    {
        "epoch": 20,
        "batch": 78,
        "loss": 84.36583709716797
    },
    {
        "epoch": 20,
        "batch": 79,
        "loss": 77.63673400878906
    },
    {
        "epoch": 20,
        "batch": 80,
        "loss": 71.15347290039062
    },
    {
        "epoch": 20,
        "batch": 81,
        "loss": 73.6667251586914
    },
    {
        "epoch": 20,
        "batch": 82,
        "loss": 71.26119232177734
    },
    {
        "epoch": 20,
        "batch": 83,
        "loss": 59.442771911621094
    },
    {
        "epoch": 20,
        "batch": 84,
        "loss": 63.28702163696289
    },
    {
        "epoch": 20,
        "batch": 85,
        "loss": 86.18323516845703
    },
    {
        "epoch": 20,
        "batch": 86,
        "loss": 85.31130981445312
    },
    {
        "epoch": 20,
        "batch": 87,
        "loss": 63.0297966003418
    },
    {
        "epoch": 20,
        "batch": 88,
        "loss": 72.94678497314453
    },
    {
        "epoch": 20,
        "batch": 89,
        "loss": 75.080322265625
    },
    {
        "epoch": 20,
        "batch": 90,
        "loss": 84.80424499511719
    },
    {
        "epoch": 20,
        "batch": 91,
        "loss": 71.36564636230469
    },
    {
        "epoch": 20,
        "batch": 92,
        "loss": 72.01377868652344
    },
    {
        "epoch": 20,
        "batch": 93,
        "loss": 80.10193634033203
    },
    {
        "epoch": 20,
        "batch": 94,
        "loss": 76.16373443603516
    },
    {
        "epoch": 20,
        "batch": 95,
        "loss": 64.29750061035156
    },
    {
        "epoch": 20,
        "batch": 96,
        "loss": 74.93891143798828
    },
    {
        "epoch": 20,
        "batch": 97,
        "loss": 62.52790069580078
    },
    {
        "epoch": 20,
        "batch": 98,
        "loss": 89.74768829345703
    },
    {
        "epoch": 20,
        "batch": 99,
        "loss": 74.04082489013672
    },
    {
        "epoch": 20,
        "batch": 100,
        "loss": 76.33674621582031
    },
    {
        "epoch": 20,
        "batch": 101,
        "loss": 62.749244689941406
    },
    {
        "epoch": 20,
        "batch": 102,
        "loss": 70.30368041992188
    },
    {
        "epoch": 20,
        "batch": 103,
        "loss": 70.65478515625
    },
    {
        "epoch": 20,
        "batch": 104,
        "loss": 69.88578796386719
    },
    {
        "epoch": 20,
        "batch": 105,
        "loss": 75.64056396484375
    },
    {
        "epoch": 20,
        "batch": 106,
        "loss": 75.64718627929688
    },
    {
        "epoch": 20,
        "batch": 107,
        "loss": 65.1396484375
    },
    {
        "epoch": 20,
        "batch": 108,
        "loss": 71.99198913574219
    },
    {
        "epoch": 20,
        "batch": 109,
        "loss": 77.71424865722656
    },
    {
        "epoch": 20,
        "batch": 110,
        "loss": 83.78699493408203
    },
    {
        "epoch": 20,
        "batch": 111,
        "loss": 71.4232406616211
    },
    {
        "epoch": 20,
        "batch": 112,
        "loss": 72.34479522705078
    },
    {
        "epoch": 20,
        "batch": 113,
        "loss": 82.01346588134766
    },
    {
        "epoch": 20,
        "batch": 114,
        "loss": 75.32484436035156
    },
    {
        "epoch": 20,
        "batch": 115,
        "loss": 55.745304107666016
    },
    {
        "epoch": 20,
        "batch": 116,
        "loss": 71.87451171875
    },
    {
        "epoch": 20,
        "batch": 117,
        "loss": 66.64356231689453
    },
    {
        "epoch": 20,
        "batch": 118,
        "loss": 83.86380767822266
    },
    {
        "epoch": 20,
        "batch": 119,
        "loss": 73.06645965576172
    },
    {
        "epoch": 20,
        "batch": 120,
        "loss": 74.3551254272461
    },
    {
        "epoch": 20,
        "batch": 121,
        "loss": 63.976898193359375
    },
    {
        "epoch": 20,
        "batch": 122,
        "loss": 62.88365936279297
    },
    {
        "epoch": 20,
        "batch": 123,
        "loss": 60.73029708862305
    },
    {
        "epoch": 20,
        "batch": 124,
        "loss": 66.03351593017578
    },
    {
        "epoch": 20,
        "batch": 125,
        "loss": 68.5982666015625
    },
    {
        "epoch": 20,
        "batch": 126,
        "loss": 78.84130859375
    },
    {
        "epoch": 20,
        "batch": 127,
        "loss": 71.61743927001953
    },
    {
        "epoch": 20,
        "batch": 128,
        "loss": 72.96719360351562
    },
    {
        "epoch": 20,
        "batch": 129,
        "loss": 75.94583129882812
    },
    {
        "epoch": 20,
        "batch": 130,
        "loss": 62.4852294921875
    },
    {
        "epoch": 20,
        "batch": 131,
        "loss": 65.94669342041016
    },
    {
        "epoch": 20,
        "batch": 132,
        "loss": 74.52876281738281
    },
    {
        "epoch": 20,
        "batch": 133,
        "loss": 72.03192901611328
    },
    {
        "epoch": 20,
        "batch": 134,
        "loss": 71.67333984375
    },
    {
        "epoch": 20,
        "batch": 135,
        "loss": 64.66423034667969
    },
    {
        "epoch": 20,
        "batch": 136,
        "loss": 72.86128997802734
    },
    {
        "epoch": 20,
        "batch": 137,
        "loss": 70.9601821899414
    },
    {
        "epoch": 20,
        "batch": 138,
        "loss": 70.55497741699219
    },
    {
        "epoch": 20,
        "batch": 139,
        "loss": 59.65916061401367
    },
    {
        "epoch": 20,
        "batch": 140,
        "loss": 71.30094909667969
    },
    {
        "epoch": 20,
        "batch": 141,
        "loss": 69.76217651367188
    },
    {
        "epoch": 20,
        "batch": 142,
        "loss": 60.1602783203125
    },
    {
        "epoch": 20,
        "batch": 143,
        "loss": 62.874298095703125
    },
    {
        "epoch": 20,
        "batch": 144,
        "loss": 67.7166976928711
    },
    {
        "epoch": 20,
        "batch": 145,
        "loss": 63.80003356933594
    },
    {
        "epoch": 20,
        "batch": 146,
        "loss": 70.17737579345703
    },
    {
        "epoch": 20,
        "batch": 147,
        "loss": 70.48218536376953
    },
    {
        "epoch": 20,
        "batch": 148,
        "loss": 72.60664367675781
    },
    {
        "epoch": 20,
        "batch": 149,
        "loss": 82.85118103027344
    },
    {
        "epoch": 20,
        "batch": 150,
        "loss": 63.21348571777344
    },
    {
        "epoch": 20,
        "batch": 151,
        "loss": 68.74087524414062
    },
    {
        "epoch": 20,
        "batch": 152,
        "loss": 67.17231750488281
    },
    {
        "epoch": 20,
        "batch": 153,
        "loss": 63.93767547607422
    },
    {
        "epoch": 20,
        "batch": 154,
        "loss": 74.60566711425781
    },
    {
        "epoch": 20,
        "batch": 155,
        "loss": 79.23403930664062
    },
    {
        "epoch": 20,
        "batch": 156,
        "loss": 75.36239624023438
    },
    {
        "epoch": 20,
        "batch": 157,
        "loss": 70.97238159179688
    },
    {
        "epoch": 20,
        "batch": 158,
        "loss": 65.60999298095703
    },
    {
        "epoch": 20,
        "batch": 159,
        "loss": 66.51225280761719
    },
    {
        "epoch": 20,
        "batch": 160,
        "loss": 67.64247131347656
    },
    {
        "epoch": 20,
        "batch": 161,
        "loss": 73.95706176757812
    },
    {
        "epoch": 20,
        "batch": 162,
        "loss": 71.30734252929688
    },
    {
        "epoch": 20,
        "batch": 163,
        "loss": 74.63465881347656
    },
    {
        "epoch": 20,
        "batch": 164,
        "loss": 74.79779815673828
    },
    {
        "epoch": 20,
        "batch": 165,
        "loss": 63.05923843383789
    },
    {
        "epoch": 20,
        "batch": 166,
        "loss": 66.34945678710938
    },
    {
        "epoch": 20,
        "batch": 167,
        "loss": 75.50331115722656
    },
    {
        "epoch": 20,
        "batch": 168,
        "loss": 74.13059997558594
    },
    {
        "epoch": 20,
        "batch": 169,
        "loss": 74.04749298095703
    },
    {
        "epoch": 20,
        "batch": 170,
        "loss": 68.09017944335938
    },
    {
        "epoch": 20,
        "batch": 171,
        "loss": 64.44236755371094
    },
    {
        "epoch": 20,
        "batch": 172,
        "loss": 79.76874542236328
    },
    {
        "epoch": 20,
        "batch": 173,
        "loss": 74.40318298339844
    },
    {
        "epoch": 20,
        "batch": 174,
        "loss": 82.85038757324219
    },
    {
        "epoch": 20,
        "batch": 175,
        "loss": 69.16463470458984
    },
    {
        "epoch": 20,
        "batch": 176,
        "loss": 68.37092590332031
    },
    {
        "epoch": 20,
        "batch": 177,
        "loss": 70.82818603515625
    },
    {
        "epoch": 20,
        "batch": 178,
        "loss": 70.47532653808594
    },
    {
        "epoch": 20,
        "batch": 179,
        "loss": 74.94393920898438
    },
    {
        "epoch": 20,
        "batch": 180,
        "loss": 76.4544448852539
    },
    {
        "epoch": 20,
        "batch": 181,
        "loss": 57.77616882324219
    },
    {
        "epoch": 20,
        "batch": 182,
        "loss": 73.25177001953125
    },
    {
        "epoch": 20,
        "batch": 183,
        "loss": 76.38542175292969
    },
    {
        "epoch": 20,
        "batch": 184,
        "loss": 70.0479736328125
    },
    {
        "epoch": 20,
        "batch": 185,
        "loss": 70.92106628417969
    },
    {
        "epoch": 20,
        "batch": 186,
        "loss": 70.46739196777344
    },
    {
        "epoch": 20,
        "batch": 187,
        "loss": 72.9261474609375
    },
    {
        "epoch": 20,
        "batch": 188,
        "loss": 97.75894927978516
    },
    {
        "epoch": 20,
        "batch": 189,
        "loss": 77.14688110351562
    },
    {
        "epoch": 20,
        "batch": 190,
        "loss": 75.63702392578125
    },
    {
        "epoch": 20,
        "batch": 191,
        "loss": 76.13999938964844
    },
    {
        "epoch": 20,
        "batch": 192,
        "loss": 57.82536315917969
    },
    {
        "epoch": 20,
        "batch": 193,
        "loss": 66.14762115478516
    },
    {
        "epoch": 20,
        "batch": 194,
        "loss": 66.97319793701172
    },
    {
        "epoch": 20,
        "batch": 195,
        "loss": 79.68798828125
    },
    {
        "epoch": 20,
        "batch": 196,
        "loss": 79.8912353515625
    },
    {
        "epoch": 20,
        "batch": 197,
        "loss": 75.95794677734375
    },
    {
        "epoch": 20,
        "batch": 198,
        "loss": 85.79615020751953
    },
    {
        "epoch": 20,
        "batch": 199,
        "loss": 80.49005889892578
    },
    {
        "epoch": 20,
        "batch": 200,
        "loss": 63.47855758666992
    },
    {
        "epoch": 20,
        "batch": 201,
        "loss": 70.99466705322266
    },
    {
        "epoch": 20,
        "batch": 202,
        "loss": 73.96920013427734
    },
    {
        "epoch": 20,
        "batch": 203,
        "loss": 80.28046417236328
    },
    {
        "epoch": 20,
        "batch": 204,
        "loss": 77.04852294921875
    },
    {
        "epoch": 20,
        "batch": 205,
        "loss": 18.152090072631836
    },
    {
        "epoch": 21,
        "batch": 0,
        "loss": 70.44852447509766
    },
    {
        "epoch": 21,
        "batch": 1,
        "loss": 73.4666519165039
    },
    {
        "epoch": 21,
        "batch": 2,
        "loss": 72.25041961669922
    },
    {
        "epoch": 21,
        "batch": 3,
        "loss": 83.15992736816406
    },
    {
        "epoch": 21,
        "batch": 4,
        "loss": 68.96955108642578
    },
    {
        "epoch": 21,
        "batch": 5,
        "loss": 66.68557739257812
    },
    {
        "epoch": 21,
        "batch": 6,
        "loss": 71.01358795166016
    },
    {
        "epoch": 21,
        "batch": 7,
        "loss": 67.93304443359375
    },
    {
        "epoch": 21,
        "batch": 8,
        "loss": 65.71231079101562
    },
    {
        "epoch": 21,
        "batch": 9,
        "loss": 81.82198333740234
    },
    {
        "epoch": 21,
        "batch": 10,
        "loss": 84.40098571777344
    },
    {
        "epoch": 21,
        "batch": 11,
        "loss": 80.78417205810547
    },
    {
        "epoch": 21,
        "batch": 12,
        "loss": 65.33967590332031
    },
    {
        "epoch": 21,
        "batch": 13,
        "loss": 64.226806640625
    },
    {
        "epoch": 21,
        "batch": 14,
        "loss": 80.93907928466797
    },
    {
        "epoch": 21,
        "batch": 15,
        "loss": 76.66454315185547
    },
    {
        "epoch": 21,
        "batch": 16,
        "loss": 71.36024475097656
    },
    {
        "epoch": 21,
        "batch": 17,
        "loss": 78.32218170166016
    },
    {
        "epoch": 21,
        "batch": 18,
        "loss": 77.30773162841797
    },
    {
        "epoch": 21,
        "batch": 19,
        "loss": 80.98626708984375
    },
    {
        "epoch": 21,
        "batch": 20,
        "loss": 65.20797729492188
    },
    {
        "epoch": 21,
        "batch": 21,
        "loss": 80.26234436035156
    },
    {
        "epoch": 21,
        "batch": 22,
        "loss": 77.89653015136719
    },
    {
        "epoch": 21,
        "batch": 23,
        "loss": 69.87455749511719
    },
    {
        "epoch": 21,
        "batch": 24,
        "loss": 82.70689392089844
    },
    {
        "epoch": 21,
        "batch": 25,
        "loss": 70.85867309570312
    },
    {
        "epoch": 21,
        "batch": 26,
        "loss": 79.89923858642578
    },
    {
        "epoch": 21,
        "batch": 27,
        "loss": 77.70925903320312
    },
    {
        "epoch": 21,
        "batch": 28,
        "loss": 66.4877700805664
    },
    {
        "epoch": 21,
        "batch": 29,
        "loss": 87.5456314086914
    },
    {
        "epoch": 21,
        "batch": 30,
        "loss": 79.74796295166016
    },
    {
        "epoch": 21,
        "batch": 31,
        "loss": 69.5478286743164
    },
    {
        "epoch": 21,
        "batch": 32,
        "loss": 75.58686065673828
    },
    {
        "epoch": 21,
        "batch": 33,
        "loss": 87.36674499511719
    },
    {
        "epoch": 21,
        "batch": 34,
        "loss": 69.10919952392578
    },
    {
        "epoch": 21,
        "batch": 35,
        "loss": 72.08357238769531
    },
    {
        "epoch": 21,
        "batch": 36,
        "loss": 81.46038818359375
    },
    {
        "epoch": 21,
        "batch": 37,
        "loss": 75.24004364013672
    },
    {
        "epoch": 21,
        "batch": 38,
        "loss": 80.50216674804688
    },
    {
        "epoch": 21,
        "batch": 39,
        "loss": 69.87857818603516
    },
    {
        "epoch": 21,
        "batch": 40,
        "loss": 83.327880859375
    },
    {
        "epoch": 21,
        "batch": 41,
        "loss": 76.42771911621094
    },
    {
        "epoch": 21,
        "batch": 42,
        "loss": 75.58626556396484
    },
    {
        "epoch": 21,
        "batch": 43,
        "loss": 78.38558959960938
    },
    {
        "epoch": 21,
        "batch": 44,
        "loss": 67.75212097167969
    },
    {
        "epoch": 21,
        "batch": 45,
        "loss": 71.00189971923828
    },
    {
        "epoch": 21,
        "batch": 46,
        "loss": 76.65938568115234
    },
    {
        "epoch": 21,
        "batch": 47,
        "loss": 77.53057861328125
    },
    {
        "epoch": 21,
        "batch": 48,
        "loss": 66.24834442138672
    },
    {
        "epoch": 21,
        "batch": 49,
        "loss": 75.5969467163086
    },
    {
        "epoch": 21,
        "batch": 50,
        "loss": 73.52535247802734
    },
    {
        "epoch": 21,
        "batch": 51,
        "loss": 80.19461059570312
    },
    {
        "epoch": 21,
        "batch": 52,
        "loss": 73.8569564819336
    },
    {
        "epoch": 21,
        "batch": 53,
        "loss": 79.6973876953125
    },
    {
        "epoch": 21,
        "batch": 54,
        "loss": 64.52635192871094
    },
    {
        "epoch": 21,
        "batch": 55,
        "loss": 57.064022064208984
    },
    {
        "epoch": 21,
        "batch": 56,
        "loss": 78.11045837402344
    },
    {
        "epoch": 21,
        "batch": 57,
        "loss": 69.96590423583984
    },
    {
        "epoch": 21,
        "batch": 58,
        "loss": 64.76309204101562
    },
    {
        "epoch": 21,
        "batch": 59,
        "loss": 88.24929809570312
    },
    {
        "epoch": 21,
        "batch": 60,
        "loss": 72.08345031738281
    },
    {
        "epoch": 21,
        "batch": 61,
        "loss": 74.39521789550781
    },
    {
        "epoch": 21,
        "batch": 62,
        "loss": 69.3974609375
    },
    {
        "epoch": 21,
        "batch": 63,
        "loss": 73.41532135009766
    },
    {
        "epoch": 21,
        "batch": 64,
        "loss": 72.61628723144531
    },
    {
        "epoch": 21,
        "batch": 65,
        "loss": 76.23932647705078
    },
    {
        "epoch": 21,
        "batch": 66,
        "loss": 74.36286926269531
    },
    {
        "epoch": 21,
        "batch": 67,
        "loss": 73.80008697509766
    },
    {
        "epoch": 21,
        "batch": 68,
        "loss": 72.72856140136719
    },
    {
        "epoch": 21,
        "batch": 69,
        "loss": 63.750152587890625
    },
    {
        "epoch": 21,
        "batch": 70,
        "loss": 60.80714416503906
    },
    {
        "epoch": 21,
        "batch": 71,
        "loss": 60.64533996582031
    },
    {
        "epoch": 21,
        "batch": 72,
        "loss": 68.91297912597656
    },
    {
        "epoch": 21,
        "batch": 73,
        "loss": 84.90544891357422
    },
    {
        "epoch": 21,
        "batch": 74,
        "loss": 75.02192687988281
    },
    {
        "epoch": 21,
        "batch": 75,
        "loss": 83.20465850830078
    },
    {
        "epoch": 21,
        "batch": 76,
        "loss": 76.10709381103516
    },
    {
        "epoch": 21,
        "batch": 77,
        "loss": 73.72418975830078
    },
    {
        "epoch": 21,
        "batch": 78,
        "loss": 54.22296142578125
    },
    {
        "epoch": 21,
        "batch": 79,
        "loss": 66.08311462402344
    },
    {
        "epoch": 21,
        "batch": 80,
        "loss": 71.17415618896484
    },
    {
        "epoch": 21,
        "batch": 81,
        "loss": 75.96745300292969
    },
    {
        "epoch": 21,
        "batch": 82,
        "loss": 74.90050506591797
    },
    {
        "epoch": 21,
        "batch": 83,
        "loss": 70.40769958496094
    },
    {
        "epoch": 21,
        "batch": 84,
        "loss": 71.17913055419922
    },
    {
        "epoch": 21,
        "batch": 85,
        "loss": 73.90731048583984
    },
    {
        "epoch": 21,
        "batch": 86,
        "loss": 86.68781280517578
    },
    {
        "epoch": 21,
        "batch": 87,
        "loss": 66.372802734375
    },
    {
        "epoch": 21,
        "batch": 88,
        "loss": 86.14371490478516
    },
    {
        "epoch": 21,
        "batch": 89,
        "loss": 82.31945037841797
    },
    {
        "epoch": 21,
        "batch": 90,
        "loss": 77.54855346679688
    },
    {
        "epoch": 21,
        "batch": 91,
        "loss": 73.67080688476562
    },
    {
        "epoch": 21,
        "batch": 92,
        "loss": 60.16216278076172
    },
    {
        "epoch": 21,
        "batch": 93,
        "loss": 93.78960418701172
    },
    {
        "epoch": 21,
        "batch": 94,
        "loss": 62.95193862915039
    },
    {
        "epoch": 21,
        "batch": 95,
        "loss": 63.063385009765625
    },
    {
        "epoch": 21,
        "batch": 96,
        "loss": 70.26152038574219
    },
    {
        "epoch": 21,
        "batch": 97,
        "loss": 98.7796630859375
    },
    {
        "epoch": 21,
        "batch": 98,
        "loss": 60.517555236816406
    },
    {
        "epoch": 21,
        "batch": 99,
        "loss": 70.67466735839844
    },
    {
        "epoch": 21,
        "batch": 100,
        "loss": 61.08525466918945
    },
    {
        "epoch": 21,
        "batch": 101,
        "loss": 69.35050201416016
    },
    {
        "epoch": 21,
        "batch": 102,
        "loss": 72.44493103027344
    },
    {
        "epoch": 21,
        "batch": 103,
        "loss": 58.701332092285156
    },
    {
        "epoch": 21,
        "batch": 104,
        "loss": 70.70365905761719
    },
    {
        "epoch": 21,
        "batch": 105,
        "loss": 76.65778350830078
    },
    {
        "epoch": 21,
        "batch": 106,
        "loss": 74.7684326171875
    },
    {
        "epoch": 21,
        "batch": 107,
        "loss": 77.95903778076172
    },
    {
        "epoch": 21,
        "batch": 108,
        "loss": 50.478546142578125
    },
    {
        "epoch": 21,
        "batch": 109,
        "loss": 77.00465393066406
    },
    {
        "epoch": 21,
        "batch": 110,
        "loss": 59.70125961303711
    },
    {
        "epoch": 21,
        "batch": 111,
        "loss": 70.67184448242188
    },
    {
        "epoch": 21,
        "batch": 112,
        "loss": 70.73432922363281
    },
    {
        "epoch": 21,
        "batch": 113,
        "loss": 75.19831848144531
    },
    {
        "epoch": 21,
        "batch": 114,
        "loss": 75.02837371826172
    },
    {
        "epoch": 21,
        "batch": 115,
        "loss": 77.76892852783203
    },
    {
        "epoch": 21,
        "batch": 116,
        "loss": 69.1243667602539
    },
    {
        "epoch": 21,
        "batch": 117,
        "loss": 80.10325622558594
    },
    {
        "epoch": 21,
        "batch": 118,
        "loss": 74.02897644042969
    },
    {
        "epoch": 21,
        "batch": 119,
        "loss": 60.82749557495117
    },
    {
        "epoch": 21,
        "batch": 120,
        "loss": 75.52066040039062
    },
    {
        "epoch": 21,
        "batch": 121,
        "loss": 78.54407501220703
    },
    {
        "epoch": 21,
        "batch": 122,
        "loss": 63.138824462890625
    },
    {
        "epoch": 21,
        "batch": 123,
        "loss": 73.10447692871094
    },
    {
        "epoch": 21,
        "batch": 124,
        "loss": 56.7086181640625
    },
    {
        "epoch": 21,
        "batch": 125,
        "loss": 76.32380676269531
    },
    {
        "epoch": 21,
        "batch": 126,
        "loss": 70.93733215332031
    },
    {
        "epoch": 21,
        "batch": 127,
        "loss": 82.65367126464844
    },
    {
        "epoch": 21,
        "batch": 128,
        "loss": 72.51361083984375
    },
    {
        "epoch": 21,
        "batch": 129,
        "loss": 68.10720825195312
    },
    {
        "epoch": 21,
        "batch": 130,
        "loss": 59.36992645263672
    },
    {
        "epoch": 21,
        "batch": 131,
        "loss": 69.43736267089844
    },
    {
        "epoch": 21,
        "batch": 132,
        "loss": 76.27993774414062
    },
    {
        "epoch": 21,
        "batch": 133,
        "loss": 71.27400207519531
    },
    {
        "epoch": 21,
        "batch": 134,
        "loss": 72.02080535888672
    },
    {
        "epoch": 21,
        "batch": 135,
        "loss": 61.26597595214844
    },
    {
        "epoch": 21,
        "batch": 136,
        "loss": 73.32186126708984
    },
    {
        "epoch": 21,
        "batch": 137,
        "loss": 88.0430908203125
    },
    {
        "epoch": 21,
        "batch": 138,
        "loss": 68.10693359375
    },
    {
        "epoch": 21,
        "batch": 139,
        "loss": 78.45452880859375
    },
    {
        "epoch": 21,
        "batch": 140,
        "loss": 78.09405517578125
    },
    {
        "epoch": 21,
        "batch": 141,
        "loss": 104.75663757324219
    },
    {
        "epoch": 21,
        "batch": 142,
        "loss": 68.0991439819336
    },
    {
        "epoch": 21,
        "batch": 143,
        "loss": 68.8072738647461
    },
    {
        "epoch": 21,
        "batch": 144,
        "loss": 67.94966888427734
    },
    {
        "epoch": 21,
        "batch": 145,
        "loss": 74.36932373046875
    },
    {
        "epoch": 21,
        "batch": 146,
        "loss": 78.54931640625
    },
    {
        "epoch": 21,
        "batch": 147,
        "loss": 86.79805755615234
    },
    {
        "epoch": 21,
        "batch": 148,
        "loss": 69.754638671875
    },
    {
        "epoch": 21,
        "batch": 149,
        "loss": 71.53082275390625
    },
    {
        "epoch": 21,
        "batch": 150,
        "loss": 77.9229965209961
    },
    {
        "epoch": 21,
        "batch": 151,
        "loss": 64.49119567871094
    },
    {
        "epoch": 21,
        "batch": 152,
        "loss": 65.29931640625
    },
    {
        "epoch": 21,
        "batch": 153,
        "loss": 66.16011047363281
    },
    {
        "epoch": 21,
        "batch": 154,
        "loss": 65.01649475097656
    },
    {
        "epoch": 21,
        "batch": 155,
        "loss": 84.38275909423828
    },
    {
        "epoch": 21,
        "batch": 156,
        "loss": 67.78724670410156
    },
    {
        "epoch": 21,
        "batch": 157,
        "loss": 79.71782684326172
    },
    {
        "epoch": 21,
        "batch": 158,
        "loss": 63.11895751953125
    },
    {
        "epoch": 21,
        "batch": 159,
        "loss": 79.96627044677734
    },
    {
        "epoch": 21,
        "batch": 160,
        "loss": 55.137786865234375
    },
    {
        "epoch": 21,
        "batch": 161,
        "loss": 79.94783020019531
    },
    {
        "epoch": 21,
        "batch": 162,
        "loss": 79.25944519042969
    },
    {
        "epoch": 21,
        "batch": 163,
        "loss": 74.2052230834961
    },
    {
        "epoch": 21,
        "batch": 164,
        "loss": 71.0675048828125
    },
    {
        "epoch": 21,
        "batch": 165,
        "loss": 73.82024383544922
    },
    {
        "epoch": 21,
        "batch": 166,
        "loss": 67.5087890625
    },
    {
        "epoch": 21,
        "batch": 167,
        "loss": 79.36268615722656
    },
    {
        "epoch": 21,
        "batch": 168,
        "loss": 77.28984069824219
    },
    {
        "epoch": 21,
        "batch": 169,
        "loss": 68.76953125
    },
    {
        "epoch": 21,
        "batch": 170,
        "loss": 54.1937255859375
    },
    {
        "epoch": 21,
        "batch": 171,
        "loss": 82.15400695800781
    },
    {
        "epoch": 21,
        "batch": 172,
        "loss": 72.38130950927734
    },
    {
        "epoch": 21,
        "batch": 173,
        "loss": 71.037841796875
    },
    {
        "epoch": 21,
        "batch": 174,
        "loss": 73.79459381103516
    },
    {
        "epoch": 21,
        "batch": 175,
        "loss": 74.86128234863281
    },
    {
        "epoch": 21,
        "batch": 176,
        "loss": 75.70381164550781
    },
    {
        "epoch": 21,
        "batch": 177,
        "loss": 84.32191467285156
    },
    {
        "epoch": 21,
        "batch": 178,
        "loss": 79.23571014404297
    },
    {
        "epoch": 21,
        "batch": 179,
[truncated: 1,440,994 more chars]
