# Supplementary material for: Enhanced human pose estimation using YOLOv8 with Integrated SimDLKA attention mechanism and DCIOU loss function: Analysis of human body behavior and posture
Source: PLoS One. 2025 May 7;20(5):e0318578. doi: 10.1371/journal.pone.0318578 (PMC12057905; doi:10.1371/journal.pone.0318578)
Supplement: S1 File — (ZIP) [file pone.0318578.s002.zip › suooprt information/pose/train34/results.csv]

epoch	train/box_loss	train/pose_loss	train/kobj_loss	train/cls_loss	train/dfl_loss	metrics/precision(B)	metrics/recall(B)	metrics/mAP50(B)	metrics/mAP50-95(B)	metrics/precision(P)	metrics/recall(P)	metrics/mAP50(P)	metrics/mAP50-95(P)	val/box_loss	val/pose_loss	val/kobj_loss	val/cls_loss	val/dfl_loss	lr/pg0	lr/pg1	lr/pg2
1	1.145	4.2193	0.35655	1.0512	1.2549	0.73769	0.67869	0.74169	0.45264	0.59152	0.50161	0.43409	0.14048	1.2878	4.7135	0.38965	1.2631	1.3802	0.00066343	0.00066343	0.00066343
2	1.3976	5.3241	0.40278	1.3359	1.4188	0.63465	0.54144	0.59489	0.33885	0.44902	0.35899	0.27975	0.07186	1.5064	5.5242	0.44145	1.8817	1.5422	0.0013169	0.0013169	0.0013169
3	1.4874	5.8071	0.42921	1.4861	1.4971	0.63386	0.57104	0.60781	0.33186	0.49333	0.37298	0.31312	0.08592	1.5148	5.6788	0.48394	1.6438	1.5588	0.0019572	0.0019572	0.0019572
4	1.5198	6.0016	0.44017	1.5351	1.5329	0.68131	0.61572	0.67244	0.38833	0.52518	0.37621	0.34574	0.0976	1.4463	5.5513	0.42102	1.5928	1.5292	0.0019406	0.0019406	0.0019406
5	1.48	6.0413	0.4323	1.5067	1.4999	0.66077	0.54629	0.62957	0.3538	0.50207	0.31693	0.28902	0.07616	1.5631	5.7504	0.45	1.6029	1.587	0.0019406	0.0019406	0.0019406
6	1.4536	5.8508	0.42223	1.4748	1.4821	0.70403	0.62917	0.67789	0.3828	0.56581	0.39774	0.34765	0.1064	1.4735	5.4518	0.42997	1.4649	1.5363	0.0019208	0.0019208	0.0019208
7	1.4336	5.7402	0.42179	1.4516	1.4704	0.6926	0.62756	0.69017	0.4105	0.58169	0.42034	0.404	0.12985	1.3942	5.2474	0.421	1.359	1.4865	0.001901	0.001901	0.001901
8	1.3917	5.6244	0.42149	1.3939	1.448	0.73456	0.64424	0.71845	0.42731	0.61424	0.4408	0.42119	0.13546	1.3601	5.1858	0.41494	1.3603	1.4502	0.0018812	0.0018812	0.0018812
9	1.3812	5.5661	0.40738	1.3921	1.4378	0.68498	0.63546	0.68387	0.40345	0.55747	0.42949	0.39622	0.13665	1.3798	5.1193	0.40076	1.5756	1.4612	0.0018614	0.0018614	0.0018614
10	1.3502	5.4849	0.40821	1.3456	1.4233	0.72676	0.62559	0.71764	0.44541	0.58287	0.46771	0.42878	0.13415	1.3265	5.0199	0.41979	1.2532	1.4115	0.0018416	0.0018416	0.0018416
11	1.3775	5.4808	0.4083	1.372	1.4435	0.75866	0.63446	0.72895	0.43167	0.58785	0.44995	0.4208	0.14116	1.3956	5.083	0.41603	1.3203	1.4877	0.0018218	0.0018218	0.0018218
12	1.3453	5.4473	0.40261	1.3545	1.4154	0.73851	0.67115	0.75053	0.46093	0.64034	0.49061	0.4708	0.16082	1.3362	4.8933	0.39469	1.2269	1.4189	0.001802	0.001802	0.001802
13	1.3273	5.3678	0.40091	1.3444	1.4052	0.771	0.67226	0.76707	0.48461	0.65669	0.48062	0.47623	0.16173	1.2824	4.8871	0.4	1.1868	1.393	0.0017822	0.0017822	0.0017822
14	1.2936	5.2742	0.39508	1.2898	1.3892	0.76576	0.65277	0.75074	0.46524	0.64272	0.49767	0.47919	0.17088	1.3215	4.8413	0.39344	1.2425	1.4148	0.0017624	0.0017624	0.0017624
15	1.3243	5.284	0.40054	1.2944	1.4031	0.77411	0.66769	0.75849	0.47367	0.66565	0.50362	0.49818	0.18056	1.3123	4.7977	0.39037	1.187	1.3834	0.0017426	0.0017426	0.0017426
16	1.2981	5.1907	0.40069	1.2854	1.388	0.79634	0.64263	0.76651	0.48588	0.66962	0.48708	0.49826	0.18276	1.2855	4.6862	0.38634	1.1733	1.3921	0.0017228	0.0017228	0.0017228
17	1.2947	5.1172	0.39039	1.254	1.3809	0.79269	0.65016	0.7498	0.47049	0.64199	0.49516	0.47959	0.16257	1.2991	4.8287	0.38669	1.2209	1.4008	0.001703	0.001703	0.001703
18	1.2607	5.1096	0.38673	1.2242	1.3514	0.76747	0.68568	0.77333	0.49029	0.67152	0.51238	0.51793	0.19023	1.2904	4.6426	0.38542	1.1279	1.3812	0.0016832	0.0016832	0.0016832
19	1.2584	5.0886	0.39084	1.2407	1.3644	0.77366	0.70075	0.78995	0.4966	0.66072	0.50161	0.50067	0.17187	1.2627	4.6922	0.38585	1.1143	1.3626	0.0016634	0.0016634	0.0016634
20	1.2513	4.998	0.38588	1.2302	1.3552	0.74885	0.6916	0.77166	0.48993	0.655	0.52368	0.52198	0.19364	1.2709	4.6281	0.3727	1.1478	1.3686	0.0016436	0.0016436	0.0016436
21	1.2363	4.9021	0.37975	1.1731	1.3438	0.80029	0.669	0.77077	0.49435	0.70936	0.52807	0.53664	0.2032	1.2735	4.5896	0.3734	1.1227	1.3854	0.0016238	0.0016238	0.0016238
22	1.2521	4.9599	0.37856	1.2027	1.3587	0.80708	0.67815	0.78508	0.50303	0.70819	0.50377	0.52313	0.19311	1.2511	4.6301	0.37807	1.1101	1.3607	0.001604	0.001604	0.001604
23	1.2397	4.963	0.38082	1.2051	1.3472	0.79686	0.67561	0.76959	0.49412	0.6855	0.51668	0.51783	0.18773	1.2424	4.5791	0.37365	1.145	1.3532	0.0015842	0.0015842	0.0015842
24	1.2285	4.9298	0.3828	1.1913	1.3452	0.79681	0.68593	0.78078	0.49896	0.69489	0.52314	0.5172	0.18763	1.2611	4.6273	0.37773	1.1172	1.3503	0.0015644	0.0015644	0.0015644
25	1.2016	4.8027	0.37438	1.1472	1.3252	0.79351	0.6733	0.78219	0.49358	0.66904	0.53445	0.53484	0.21232	1.274	4.4604	0.3702	1.1126	1.3763	0.0015446	0.0015446	0.0015446
26	1.215	4.82	0.38261	1.148	1.3294	0.80808	0.676	0.78278	0.50674	0.68824	0.53983	0.53854	0.2089	1.2367	4.4761	0.37624	1.1133	1.3514	0.0015248	0.0015248	0.0015248
27	1.2153	4.8316	0.38085	1.1603	1.3236	0.80806	0.70936	0.80753	0.52816	0.70369	0.55867	0.55513	0.22251	1.2085	4.3496	0.3658	1.0334	1.3245	0.001505	0.001505	0.001505
28	1.199	4.6602	0.36893	1.1277	1.3249	0.79548	0.67827	0.78357	0.50845	0.70145	0.54467	0.55111	0.21658	1.2323	4.4133	0.36917	1.0944	1.3424	0.0014852	0.0014852	0.0014852
29	1.1877	4.6991	0.37065	1.1182	1.3053	0.79331	0.69806	0.79197	0.51254	0.70201	0.53552	0.54767	0.21457	1.2277	4.4556	0.36861	1.0704	1.3473	0.0014654	0.0014654	0.0014654
30	1.1889	4.6918	0.36983	1.124	1.3152	0.79604	0.67653	0.78396	0.51125	0.68248	0.53175	0.5393	0.20878	1.2217	4.4133	0.36915	1.0802	1.3202	0.0014456	0.0014456	0.0014456
31	1.182	4.6497	0.36786	1.115	1.311	0.79651	0.70786	0.79647	0.51981	0.70253	0.54844	0.5546	0.22403	1.1928	4.3458	0.36299	1.043	1.3171	0.0014258	0.0014258	0.0014258
32	1.1728	4.5737	0.36268	1.0962	1.2957	0.78905	0.7167	0.8029	0.52422	0.67758	0.55761	0.55172	0.21968	1.1944	4.3425	0.36645	1.0392	1.3179	0.001406	0.001406	0.001406
33	1.1642	4.4909	0.36354	1.104	1.2958	0.81727	0.69569	0.80847	0.53157	0.71298	0.55485	0.57116	0.23861	1.1872	4.2236	0.35901	1.0171	1.3099	0.0013862	0.0013862	0.0013862
34	1.1545	4.5307	0.36304	1.0806	1.2897	0.78829	0.71636	0.80288	0.52819	0.72714	0.53498	0.5698	0.23068	1.1829	4.264	0.36321	1.0315	1.3209	0.0013664	0.0013664	0.0013664
35	1.1521	4.5425	0.36313	1.0779	1.2819	0.79045	0.71059	0.79861	0.53166	0.71291	0.5707	0.58458	0.23974	1.1665	4.2015	0.35739	1.0134	1.2904	0.0013466	0.0013466	0.0013466
36	1.1452	4.4871	0.3611	1.0822	1.2862	0.81124	0.7032	0.81158	0.53746	0.71995	0.56452	0.58358	0.24697	1.1693	4.2291	0.35776	1.0027	1.3119	0.0013268	0.0013268	0.0013268
37	1.1401	4.4419	0.35995	1.0682	1.2817	0.79779	0.72228	0.80813	0.52959	0.71709	0.54252	0.56799	0.24739	1.1953	4.2198	0.36471	1.0067	1.3054	0.001307	0.001307	0.001307
38	1.1435	4.4821	0.36576	1.0658	1.2695	0.80968	0.71367	0.80928	0.53683	0.68633	0.56405	0.5718	0.23366	1.1839	4.2812	0.35834	1.0041	1.3133	0.0012872	0.0012872	0.0012872
39	1.1498	4.5322	0.36449	1.0595	1.2859	0.80808	0.73735	0.82553	0.54417	0.70139	0.56512	0.58117	0.24819	1.1592	4.1842	0.35809	0.98043	1.3006	0.0012674	0.0012674	0.0012674
40	1.1356	4.3714	0.35771	1.0576	1.2758	0.80426	0.72336	0.81924	0.54023	0.74851	0.56459	0.59493	0.25845	1.1884	4.1806	0.35993	0.99057	1.315	0.0012476	0.0012476	0.0012476
41	1.1454	4.4126	0.35951	1.0589	1.2797	0.80224	0.70129	0.79997	0.52955	0.722	0.56136	0.58025	0.24792	1.1754	4.1977	0.35939	1.02	1.312	0.0012278	0.0012278	0.0012278
42	1.1304	4.3894	0.35571	1.0483	1.2741	0.78015	0.73412	0.81531	0.54104	0.73845	0.56224	0.59294	0.25199	1.1531	4.1699	0.36248	0.98081	1.2848	0.001208	0.001208	0.001208
43	1.1201	4.327	0.35384	1.0413	1.2705	0.79979	0.73101	0.82308	0.55132	0.72662	0.58611	0.60147	0.25794	1.1478	4.1289	0.35561	0.98942	1.2824	0.0011882	0.0011882	0.0011882
44	1.1052	4.3472	0.35467	1.0318	1.2673	0.80823	0.70774	0.81651	0.5462	0.72893	0.56734	0.59521	0.25766	1.1476	4.1106	0.35398	0.96943	1.287	0.0011684	0.0011684	0.0011684
45	1.0833	4.2634	0.35083	1.0114	1.2458	0.79828	0.73907	0.82071	0.54772	0.71583	0.60062	0.60091	0.25893	1.1459	4.0889	0.35225	0.97183	1.2725	0.0011486	0.0011486	0.0011486
46	1.1094	4.3054	0.35378	1.0237	1.2597	0.8203	0.73358	0.8237	0.55156	0.69033	0.6095	0.6029	0.26375	1.1288	4.1199	0.35755	0.96625	1.2676	0.0011288	0.0011288	0.0011288
47	1.0934	4.2499	0.353	1.0054	1.2559	0.81655	0.74023	0.82608	0.54877	0.70995	0.60011	0.60134	0.25981	1.1713	4.0713	0.35361	0.9668	1.2959	0.001109	0.001109	0.001109
48	1.1093	4.2617	0.35097	1.0191	1.2645	0.83269	0.70452	0.81648	0.54887	0.72639	0.5915	0.60713	0.27532	1.135	4.0323	0.35113	0.97201	1.266	0.0010892	0.0010892	0.0010892
49	1.0872	4.1901	0.34615	1.0125	1.2444	0.7903	0.72615	0.81826	0.55398	0.73538	0.5908	0.61644	0.27578	1.1375	3.9982	0.35027	0.95547	1.273	0.0010694	0.0010694	0.0010694
50	1.0989	4.1236	0.34645	0.9874	1.2435	0.82607	0.73089	0.82612	0.55618	0.71482	0.60118	0.61217	0.26857	1.1325	4.0587	0.35709	0.95348	1.2743	0.0010496	0.0010496	0.0010496
51	1.0904	4.1898	0.34862	0.97975	1.2407	0.81671	0.72713	0.8245	0.55834	0.73621	0.5915	0.60238	0.26862	1.1388	4.0368	0.35004	0.94754	1.2852	0.0010298	0.0010298	0.0010298
52	1.0768	4.164	0.34735	0.9799	1.2331	0.82305	0.72982	0.83185	0.56452	0.75132	0.59187	0.61494	0.27835	1.1217	3.9798	0.34864	0.92741	1.2648	0.00101	0.00101	0.00101
53	1.0693	4.0954	0.34553	0.97325	1.2255	0.79325	0.74339	0.8271	0.56112	0.76139	0.57535	0.60606	0.27057	1.1102	4.0295	0.34808	0.93681	1.2584	0.0009902	0.0009902	0.0009902
54	1.0838	4.0812	0.34689	0.98508	1.234	0.83088	0.72013	0.82547	0.56726	0.74636	0.60818	0.62809	0.28462	1.1128	3.9551	0.3508	0.93025	1.2632	0.0009704	0.0009704	0.0009704
55	1.0548	4.0587	0.34371	0.95393	1.2308	0.84408	0.72551	0.83101	0.55927	0.73414	0.6141	0.62342	0.27575	1.1241	3.9221	0.34366	0.93619	1.2741	0.0009506	0.0009506	0.0009506
56	1.0625	4.0491	0.34814	0.96164	1.2371	0.81725	0.73168	0.81897	0.56033	0.72546	0.60495	0.61669	0.28189	1.1167	3.9181	0.3484	0.94154	1.2649	0.0009308	0.0009308	0.0009308
57	1.0604	4.0175	0.34716	0.94346	1.2192	0.82734	0.72336	0.83108	0.56357	0.73399	0.59957	0.61982	0.28689	1.1102	3.9175	0.35536	0.92055	1.2653	0.000911	0.000911	0.000911
58	1.0575	4.0093	0.34273	0.9507	1.2209	0.84623	0.72497	0.8338	0.56929	0.74494	0.60834	0.63199	0.29629	1.1153	3.8697	0.34906	0.92332	1.2646	0.0008912	0.0008912	0.0008912
59	1.0395	3.9946	0.34048	0.9461	1.2214	0.83373	0.73412	0.83126	0.56455	0.71979	0.62491	0.6309	0.28876	1.1069	3.8765	0.35194	0.91743	1.2481	0.0008714	0.0008714	0.0008714
60	1.0318	3.8988	0.34098	0.92309	1.2048	0.83877	0.72928	0.83299	0.57001	0.75929	0.57912	0.61566	0.2797	1.1049	3.9349	0.35169	0.90988	1.2595	0.0008516	0.0008516	0.0008516
61	1.0411	3.9411	0.34125	0.92793	1.2154	0.83181	0.75064	0.83955	0.57579	0.74897	0.62164	0.63755	0.29576	1.1007	3.8813	0.34561	0.89455	1.2477	0.0008318	0.0008318	0.0008318
62	1.0125	3.8707	0.33606	0.90224	1.2009	0.829	0.74596	0.8332	0.57111	0.73264	0.63348	0.63702	0.29744	1.1097	3.8427	0.34427	0.9036	1.2549	0.000812	0.000812	0.000812
63	1.0291	3.8223	0.33085	0.91481	1.2147	0.82751	0.74812	0.83965	0.57694	0.75836	0.6028	0.6348	0.29501	1.1096	3.8346	0.34539	0.88995	1.2636	0.0007922	0.0007922	0.0007922
64	1.0411	3.8292	0.3369	0.91685	1.218	0.82683	0.73753	0.83763	0.5786	0.73286	0.60603	0.61865	0.28785	1.0986	3.8635	0.3465	0.90072	1.2534	0.0007724	0.0007724	0.0007724
65	1.0291	3.8389	0.33562	0.92629	1.2131	0.82926	0.73735	0.83829	0.56984	0.76514	0.59441	0.62686	0.29066	1.1045	3.8467	0.34733	0.91362	1.2549	0.0007526	0.0007526	0.0007526
66	1.0212	3.7413	0.33333	0.89759	1.1982	0.83102	0.75081	0.84357	0.57232	0.7705	0.59473	0.63184	0.28494	1.1103	3.8312	0.34702	0.89355	1.2506	0.0007328	0.0007328	0.0007328
67	1.0306	3.9408	0.336	0.91892	1.2053	0.82189	0.74758	0.83203	0.57065	0.74227	0.62271	0.63159	0.30117	1.1127	3.8165	0.34622	0.90245	1.2525	0.000713	0.000713	0.000713
68	1.0221	3.8848	0.33264	0.89618	1.2077	0.79419	0.75727	0.83125	0.5709	0.75089	0.60028	0.63027	0.29811	1.0953	3.7751	0.34469	0.90064	1.249	0.0006932	0.0006932	0.0006932
69	1.0036	3.7694	0.33547	0.8775	1.1889	0.81237	0.75033	0.83327	0.57476	0.75071	0.60118	0.62368	0.29536	1.0917	3.7783	0.34433	0.89034	1.2521	0.0006734	0.0006734	0.0006734
70	0.99772	3.7071	0.32886	0.86629	1.184	0.83375	0.7422	0.83601	0.57432	0.75861	0.6254	0.64361	0.30227	1.1022	3.7993	0.34353	0.88605	1.2514	0.0006536	0.0006536	0.0006536
71	1.0122	3.7462	0.33225	0.86406	1.1981	0.84061	0.74368	0.83634	0.57882	0.76413	0.61841	0.64313	0.29307	1.0872	3.7904	0.34369	0.88185	1.2464	0.0006338	0.0006338	0.0006338
72	1.0005	3.6967	0.33098	0.87251	1.1863	0.8107	0.76523	0.83538	0.57766	0.76678	0.61141	0.64222	0.30384	1.084	3.7609	0.34458	0.8917	1.243	0.000614	0.000614	0.000614
73	0.99366	3.6711	0.33002	0.86347	1.1822	0.83614	0.74701	0.83905	0.58568	0.76072	0.61625	0.64503	0.30882	1.068	3.7407	0.34448	0.87973	1.2282	0.0005942	0.0005942	0.0005942
74	0.98766	3.6725	0.32967	0.85518	1.1795	0.81005	0.75673	0.83495	0.58072	0.76423	0.60885	0.64197	0.30807	1.0747	3.7198	0.34571	0.88088	1.2346	0.0005744	0.0005744	0.0005744
75	0.99308	3.6373	0.33253	0.86172	1.1845	0.8173	0.76265	0.83668	0.5816	0.76297	0.61249	0.63411	0.29872	1.0819	3.7353	0.34517	0.87212	1.2434	0.0005546	0.0005546	0.0005546
76	0.97757	3.5918	0.3283	0.84792	1.1757	0.84149	0.74489	0.84667	0.59064	0.7686	0.6324	0.65658	0.31499	1.0664	3.685	0.34117	0.8566	1.2318	0.0005348	0.0005348	0.0005348
77	0.97537	3.5821	0.32222	0.84012	1.1814	0.84508	0.73986	0.84045	0.59142	0.77057	0.62905	0.65733	0.31573	1.0702	3.7081	0.34098	0.86247	1.2357	0.000515	0.000515	0.000515
78	0.97067	3.6153	0.32761	0.83933	1.1683	0.85701	0.74435	0.84575	0.59186	0.77018	0.61195	0.64508	0.31728	1.0675	3.6999	0.34336	0.85644	1.2289	0.0004952	0.0004952	0.0004952
79	0.96564	3.5385	0.32335	0.82906	1.1702	0.85193	0.74629	0.84358	0.58811	0.77747	0.62863	0.65601	0.3155	1.0699	3.7259	0.34011	0.85885	1.2305	0.0004754	0.0004754	0.0004754
80	0.97919	3.5587	0.3277	0.83158	1.1741	0.84341	0.73843	0.845	0.59462	0.74845	0.62917	0.64611	0.31311	1.0635	3.6893	0.33672	0.85139	1.232	0.0004556	0.0004556	0.0004556
81	0.9747	3.5122	0.32073	0.83102	1.1716	0.83288	0.74919	0.83971	0.59155	0.74727	0.62433	0.64662	0.31686	1.0629	3.6538	0.33879	0.85526	1.2269	0.0004358	0.0004358	0.0004358
82	0.96274	3.4908	0.32127	0.81663	1.1709	0.84174	0.75571	0.84542	0.5909	0.73745	0.6437	0.64983	0.32225	1.0661	3.6526	0.33942	0.85525	1.2227	0.000416	0.000416	0.000416
83	0.9511	3.5507	0.32141	0.81916	1.1649	0.8283	0.75035	0.8404	0.58888	0.75737	0.63617	0.65334	0.31904	1.0542	3.6673	0.33908	0.85658	1.2225	0.0003962	0.0003962	0.0003962
84	0.94886	3.486	0.321	0.80992	1.161	0.84665	0.75478	0.84863	0.59765	0.76479	0.637	0.65361	0.32139	1.0559	3.6365	0.33785	0.84227	1.2176	0.0003764	0.0003764	0.0003764
85	0.94147	3.4148	0.31451	0.80888	1.1576	0.82376	0.75217	0.83718	0.58993	0.74905	0.63079	0.64553	0.32011	1.0513	3.646	0.33707	0.85733	1.2205	0.0003566	0.0003566	0.0003566
86	0.93551	3.4276	0.32513	0.79693	1.1452	0.83627	0.75027	0.84753	0.59672	0.76167	0.63455	0.65064	0.32213	1.0546	3.6575	0.33731	0.84047	1.2227	0.0003368	0.0003368	0.0003368
87	0.93887	3.4401	0.32088	0.80237	1.1514	0.83003	0.76482	0.84664	0.59637	0.75102	0.64586	0.65661	0.32081	1.0428	3.6254	0.3387	0.83715	1.211	0.000317	0.000317	0.000317
88	0.93739	3.4357	0.3244	0.80172	1.1424	0.83001	0.75942	0.84339	0.59453	0.7669	0.63186	0.65711	0.33072	1.0459	3.5972	0.33703	0.84117	1.2132	0.0002972	0.0002972	0.0002972
89	0.94182	3.347	0.31919	0.78408	1.1494	0.83094	0.7539	0.84463	0.594	0.78595	0.6245	0.66262	0.3263	1.0491	3.5757	0.33762	0.83891	1.2127	0.0002774	0.0002774	0.0002774
90	0.93573	3.3205	0.31853	0.79492	1.1525	0.83565	0.74434	0.84714	0.59554	0.76681	0.64069	0.66476	0.3315	1.0442	3.5728	0.33341	0.83727	1.208	0.0002576	0.0002576	0.0002576
91	0.86881	2.787	0.30915	0.69223	1.109	0.85406	0.75135	0.84886	0.59378	0.75825	0.64909	0.66342	0.33093	1.0555	3.6051	0.33651	0.8388	1.2167	0.0002378	0.0002378	0.0002378
92	0.84864	2.794	0.3064	0.66201	1.0903	0.84936	0.74953	0.8468	0.59155	0.74903	0.65231	0.66321	0.33161	1.048	3.5865	0.33634	0.8431	1.2196	0.000218	0.000218	0.000218
93	0.84147	2.7013	0.30359	0.64556	1.0881	0.8535	0.75254	0.85036	0.59534	0.76029	0.65038	0.6594	0.32947	1.0549	3.6004	0.33526	0.83512	1.2252	0.0001982	0.0001982	0.0001982
94	0.84697	2.7083	0.30714	0.65213	1.0993	0.8571	0.74571	0.84637	0.59612	0.76008	0.64316	0.65809	0.32829	1.0387	3.6054	0.33519	0.84115	1.2131	0.0001784	0.0001784	0.0001784
95	0.8384	2.6861	0.30464	0.64426	1.0837	0.84342	0.75375	0.85091	0.6004	0.78427	0.64178	0.6643	0.33333	1.0357	3.5606	0.33451	0.82517	1.2089	0.0001586	0.0001586	0.0001586
96	0.81964	2.642	0.30309	0.63319	1.0791	0.85241	0.74865	0.84944	0.59882	0.77082	0.63455	0.65674	0.33132	1.0367	3.5643	0.33305	0.82524	1.2145	0.0001388	0.0001388	0.0001388
97	0.83371	2.6816	0.299	0.63727	1.0872	0.84854	0.75834	0.8525	0.59943	0.7716	0.64316	0.65973	0.33146	1.0401	3.5617	0.33449	0.81842	1.2151	0.000119	0.000119	0.000119
98	0.82756	2.6308	0.29901	0.6234	1.0793	0.84208	0.76588	0.85299	0.60138	0.78716	0.63298	0.66446	0.33466	1.0341	3.5672	0.33464	0.82133	1.2122	9.92e-05	9.92e-05	9.92e-05
99	0.81301	2.6172	0.29964	0.62026	1.0732	0.84234	0.76534	0.85397	0.60431	0.785	0.63778	0.66848	0.3372	1.0336	3.5619	0.33441	0.82068	1.2149	7.94e-05	7.94e-05	7.94e-05
100	0.8182	2.5427	0.30098	0.61559	1.0758	0.84277	0.76588	0.85358	0.60362	0.78912	0.63441	0.66824	0.335	1.0369	3.5504	0.33407	0.81401	1.2168	5.96e-05	5.96e-05	5.96e-05
