# Supplementary material for: Enhanced human pose estimation using YOLOv8 with Integrated SimDLKA attention mechanism and DCIOU loss function: Analysis of human body behavior and posture
Source: PLoS One. 2025 May 7;20(5):e0318578. doi: 10.1371/journal.pone.0318578 (PMC12057905; doi:10.1371/journal.pone.0318578)
Supplement: S1 File — (ZIP) [file pone.0318578.s002.zip › suooprt information/pose/train35/loss_history.json]

[
    {
        "epoch": 0,
        "batch": 0,
        "loss": 37.61405944824219
    },
    {
        "epoch": 0,
        "batch": 1,
        "loss": 63.024784088134766
    },
    {
        "epoch": 0,
        "batch": 2,
        "loss": 62.94042205810547
    },
    {
        "epoch": 0,
        "batch": 3,
        "loss": 49.44797897338867
    },
    {
        "epoch": 0,
        "batch": 4,
        "loss": 53.457130432128906
    },
    {
        "epoch": 0,
        "batch": 5,
        "loss": 42.908451080322266
    },
    {
        "epoch": 0,
        "batch": 6,
        "loss": 55.835357666015625
    },
    {
        "epoch": 0,
        "batch": 7,
        "loss": 65.46887969970703
    },
    {
        "epoch": 0,
        "batch": 8,
        "loss": 59.403533935546875
    },
    {
        "epoch": 0,
        "batch": 9,
        "loss": 57.39319610595703
    },
    {
        "epoch": 0,
        "batch": 10,
        "loss": 51.2243537902832
    },
    {
        "epoch": 0,
        "batch": 11,
        "loss": 49.82705307006836
    },
    {
        "epoch": 0,
        "batch": 12,
        "loss": 44.53897476196289
    },
    {
        "epoch": 0,
        "batch": 13,
        "loss": 58.38064956665039
    },
    {
        "epoch": 0,
        "batch": 14,
        "loss": 56.62485885620117
    },
    {
        "epoch": 0,
        "batch": 15,
        "loss": 54.953922271728516
    },
    {
        "epoch": 0,
        "batch": 16,
        "loss": 58.65364456176758
    },
    {
        "epoch": 0,
        "batch": 17,
        "loss": 52.390106201171875
    },
    {
        "epoch": 0,
        "batch": 18,
        "loss": 57.25051498413086
    },
    {
        "epoch": 0,
        "batch": 19,
        "loss": 49.783023834228516
    },
    {
        "epoch": 0,
        "batch": 20,
        "loss": 60.265647888183594
    },
    {
        "epoch": 0,
        "batch": 21,
        "loss": 64.7765121459961
    },
    {
        "epoch": 0,
        "batch": 22,
        "loss": 55.62266540527344
    },
    {
        "epoch": 0,
        "batch": 23,
        "loss": 64.36004638671875
    },
    {
        "epoch": 0,
        "batch": 24,
        "loss": 56.572505950927734
    },
    {
        "epoch": 0,
        "batch": 25,
        "loss": 53.29820251464844
    },
    {
        "epoch": 0,
        "batch": 26,
        "loss": 51.07087707519531
    },
    {
        "epoch": 0,
        "batch": 27,
        "loss": 55.99896240234375
    },
    {
        "epoch": 0,
        "batch": 28,
        "loss": 51.98677062988281
    },
    {
        "epoch": 0,
        "batch": 29,
        "loss": 52.51776885986328
    },
    {
        "epoch": 0,
        "batch": 30,
        "loss": 45.4482536315918
    },
    {
        "epoch": 0,
        "batch": 31,
        "loss": 47.159915924072266
    },
    {
        "epoch": 0,
        "batch": 32,
        "loss": 65.9040756225586
    },
    {
        "epoch": 0,
        "batch": 33,
        "loss": 63.05278015136719
    },
    {
        "epoch": 0,
        "batch": 34,
        "loss": 49.025169372558594
    },
    {
        "epoch": 0,
        "batch": 35,
        "loss": 53.622493743896484
    },
    {
        "epoch": 0,
        "batch": 36,
        "loss": 56.62353515625
    },
    {
        "epoch": 0,
        "batch": 37,
        "loss": 45.650535583496094
    },
    {
        "epoch": 0,
        "batch": 38,
        "loss": 60.43440246582031
    },
    {
        "epoch": 0,
        "batch": 39,
        "loss": 48.0058479309082
    },
    {
        "epoch": 0,
        "batch": 40,
        "loss": 61.676326751708984
    },
    {
        "epoch": 0,
        "batch": 41,
        "loss": 66.73393249511719
    },
    {
        "epoch": 0,
        "batch": 42,
        "loss": 57.109214782714844
    },
    {
        "epoch": 0,
        "batch": 43,
        "loss": 72.44178009033203
    },
    {
        "epoch": 0,
        "batch": 44,
        "loss": 62.16484832763672
    },
    {
        "epoch": 0,
        "batch": 45,
        "loss": 53.68727111816406
    },
    {
        "epoch": 0,
        "batch": 46,
        "loss": 69.09014892578125
    },
    {
        "epoch": 0,
        "batch": 47,
        "loss": 62.76167678833008
    },
    {
        "epoch": 0,
        "batch": 48,
        "loss": 52.405887603759766
    },
    {
        "epoch": 0,
        "batch": 49,
        "loss": 59.96951675415039
    },
    {
        "epoch": 0,
        "batch": 50,
        "loss": 57.121116638183594
    },
    {
        "epoch": 0,
        "batch": 51,
        "loss": 58.20556640625
    },
    {
        "epoch": 0,
        "batch": 52,
        "loss": 54.108551025390625
    },
    {
        "epoch": 0,
        "batch": 53,
        "loss": 48.94659423828125
    },
    {
        "epoch": 0,
        "batch": 54,
        "loss": 52.52101135253906
    },
    {
        "epoch": 0,
        "batch": 55,
        "loss": 70.4890365600586
    },
    {
        "epoch": 0,
        "batch": 56,
        "loss": 57.649497985839844
    },
    {
        "epoch": 0,
        "batch": 57,
        "loss": 49.90629196166992
    },
    {
        "epoch": 0,
        "batch": 58,
        "loss": 57.84683609008789
    },
    {
        "epoch": 0,
        "batch": 59,
        "loss": 56.72294616699219
    },
    {
        "epoch": 0,
        "batch": 60,
        "loss": 56.68787384033203
    },
    {
        "epoch": 0,
        "batch": 61,
        "loss": 46.561065673828125
    },
    {
        "epoch": 0,
        "batch": 62,
        "loss": 49.846885681152344
    },
    {
        "epoch": 0,
        "batch": 63,
        "loss": 61.39634704589844
    },
    {
        "epoch": 0,
        "batch": 64,
        "loss": 66.92118072509766
    },
    {
        "epoch": 0,
        "batch": 65,
        "loss": 53.5814323425293
    },
    {
        "epoch": 0,
        "batch": 66,
        "loss": 71.07978820800781
    },
    {
        "epoch": 0,
        "batch": 67,
        "loss": 51.058589935302734
    },
    {
        "epoch": 0,
        "batch": 68,
        "loss": 44.111488342285156
    },
    {
        "epoch": 0,
        "batch": 69,
        "loss": 51.204872131347656
    },
    {
        "epoch": 0,
        "batch": 70,
        "loss": 44.31892013549805
    },
    {
        "epoch": 0,
        "batch": 71,
        "loss": 63.088356018066406
    },
    {
        "epoch": 0,
        "batch": 72,
        "loss": 66.41817474365234
    },
    {
        "epoch": 0,
        "batch": 73,
        "loss": 61.17438507080078
    },
    {
        "epoch": 0,
        "batch": 74,
        "loss": 61.868099212646484
    },
    {
        "epoch": 0,
        "batch": 75,
        "loss": 55.274574279785156
    },
    {
        "epoch": 0,
        "batch": 76,
        "loss": 56.450565338134766
    },
    {
        "epoch": 0,
        "batch": 77,
        "loss": 49.72789764404297
    },
    {
        "epoch": 0,
        "batch": 78,
        "loss": 55.2501220703125
    },
    {
        "epoch": 0,
        "batch": 79,
        "loss": 60.952232360839844
    },
    {
        "epoch": 0,
        "batch": 80,
        "loss": 45.74538803100586
    },
    {
        "epoch": 0,
        "batch": 81,
        "loss": 60.866371154785156
    },
    {
        "epoch": 0,
        "batch": 82,
        "loss": 75.3193130493164
    },
    {
        "epoch": 0,
        "batch": 83,
        "loss": 59.2232666015625
    },
    {
        "epoch": 0,
        "batch": 84,
        "loss": 63.19071960449219
    },
    {
        "epoch": 0,
        "batch": 85,
        "loss": 55.24382781982422
    },
    {
        "epoch": 0,
        "batch": 86,
        "loss": 62.36202621459961
    },
    {
        "epoch": 0,
        "batch": 87,
        "loss": 68.54971313476562
    },
    {
        "epoch": 0,
        "batch": 88,
        "loss": 67.85955810546875
    },
    {
        "epoch": 0,
        "batch": 89,
        "loss": 67.74296569824219
    },
    {
        "epoch": 0,
        "batch": 90,
        "loss": 56.35651397705078
    },
    {
        "epoch": 0,
        "batch": 91,
        "loss": 70.64484405517578
    },
    {
        "epoch": 0,
        "batch": 92,
        "loss": 61.535606384277344
    },
    {
        "epoch": 0,
        "batch": 93,
        "loss": 64.46823120117188
    },
    {
        "epoch": 0,
        "batch": 94,
        "loss": 69.18826293945312
    },
    {
        "epoch": 0,
        "batch": 95,
        "loss": 55.23724365234375
    },
    {
        "epoch": 0,
        "batch": 96,
        "loss": 62.18505096435547
    },
    {
        "epoch": 0,
        "batch": 97,
        "loss": 70.4486312866211
    },
    {
        "epoch": 0,
        "batch": 98,
        "loss": 69.3802490234375
    },
    {
        "epoch": 0,
        "batch": 99,
        "loss": 66.63402557373047
    },
    {
        "epoch": 0,
        "batch": 100,
        "loss": 56.44142150878906
    },
    {
        "epoch": 0,
        "batch": 101,
        "loss": 68.5315933227539
    },
    {
        "epoch": 0,
        "batch": 102,
        "loss": 66.91182708740234
    },
    {
        "epoch": 0,
        "batch": 103,
        "loss": 70.74254608154297
    },
    {
        "epoch": 0,
        "batch": 104,
        "loss": 63.78482437133789
    },
    {
        "epoch": 0,
        "batch": 105,
        "loss": 69.17373657226562
    },
    {
        "epoch": 0,
        "batch": 106,
        "loss": 68.33473205566406
    },
    {
        "epoch": 0,
        "batch": 107,
        "loss": 58.415000915527344
    },
    {
        "epoch": 0,
        "batch": 108,
        "loss": 55.843223571777344
    },
    {
        "epoch": 0,
        "batch": 109,
        "loss": 72.2380142211914
    },
    {
        "epoch": 0,
        "batch": 110,
        "loss": 66.66875457763672
    },
    {
        "epoch": 0,
        "batch": 111,
        "loss": 66.87342834472656
    },
    {
        "epoch": 0,
        "batch": 112,
        "loss": 70.97722625732422
    },
    {
        "epoch": 0,
        "batch": 113,
        "loss": 75.96498107910156
    },
    {
        "epoch": 0,
        "batch": 114,
        "loss": 62.5226936340332
    },
    {
        "epoch": 0,
        "batch": 115,
        "loss": 69.75444793701172
    },
    {
        "epoch": 0,
        "batch": 116,
        "loss": 60.3775520324707
    },
    {
        "epoch": 0,
        "batch": 117,
        "loss": 68.5029525756836
    },
    {
        "epoch": 0,
        "batch": 118,
        "loss": 68.55660247802734
    },
    {
        "epoch": 0,
        "batch": 119,
        "loss": 64.94219970703125
    },
    {
        "epoch": 0,
        "batch": 120,
        "loss": 55.714866638183594
    },
    {
        "epoch": 0,
        "batch": 121,
        "loss": 66.41224670410156
    },
    {
        "epoch": 0,
        "batch": 122,
        "loss": 64.9923095703125
    },
    {
        "epoch": 0,
        "batch": 123,
        "loss": 76.09244537353516
    },
    {
        "epoch": 0,
        "batch": 124,
        "loss": 68.37467193603516
    },
    {
        "epoch": 0,
        "batch": 125,
        "loss": 67.2192153930664
    },
    {
        "epoch": 0,
        "batch": 126,
        "loss": 72.3460693359375
    },
    {
        "epoch": 0,
        "batch": 127,
        "loss": 69.81727600097656
    },
    {
        "epoch": 0,
        "batch": 128,
        "loss": 63.0980110168457
    },
    {
        "epoch": 0,
        "batch": 129,
        "loss": 75.9530258178711
    },
    {
        "epoch": 0,
        "batch": 130,
        "loss": 74.74913787841797
    },
    {
        "epoch": 0,
        "batch": 131,
        "loss": 85.15279388427734
    },
    {
        "epoch": 0,
        "batch": 132,
        "loss": 77.29142761230469
    },
    {
        "epoch": 0,
        "batch": 133,
        "loss": 67.28832244873047
    },
    {
        "epoch": 0,
        "batch": 134,
        "loss": 63.83073043823242
    },
    {
        "epoch": 0,
        "batch": 135,
        "loss": 66.74549865722656
    },
    {
        "epoch": 0,
        "batch": 136,
        "loss": 80.50027465820312
    },
    {
        "epoch": 0,
        "batch": 137,
        "loss": 69.17100524902344
    },
    {
        "epoch": 0,
        "batch": 138,
        "loss": 67.69966888427734
    },
    {
        "epoch": 0,
        "batch": 139,
        "loss": 75.2110366821289
    },
    {
        "epoch": 0,
        "batch": 140,
        "loss": 80.48522186279297
    },
    {
        "epoch": 0,
        "batch": 141,
        "loss": 66.3426284790039
    },
    {
        "epoch": 0,
        "batch": 142,
        "loss": 77.98704528808594
    },
    {
        "epoch": 0,
        "batch": 143,
        "loss": 65.9742660522461
    },
    {
        "epoch": 0,
        "batch": 144,
        "loss": 71.35359954833984
    },
    {
        "epoch": 0,
        "batch": 145,
        "loss": 62.31977844238281
    },
    {
        "epoch": 0,
        "batch": 146,
        "loss": 62.805564880371094
    },
    {
        "epoch": 0,
        "batch": 147,
        "loss": 65.65013885498047
    },
    {
        "epoch": 0,
        "batch": 148,
        "loss": 81.56126403808594
    },
    {
        "epoch": 0,
        "batch": 149,
        "loss": 70.80279541015625
    },
    {
        "epoch": 0,
        "batch": 150,
        "loss": 79.5606460571289
    },
    {
        "epoch": 0,
        "batch": 151,
        "loss": 71.15711212158203
    },
    {
        "epoch": 0,
        "batch": 152,
        "loss": 78.05715942382812
    },
    {
        "epoch": 0,
        "batch": 153,
        "loss": 81.14265441894531
    },
    {
        "epoch": 0,
        "batch": 154,
        "loss": 63.67633819580078
    },
    {
        "epoch": 0,
        "batch": 155,
        "loss": 68.9011459350586
    },
    {
        "epoch": 0,
        "batch": 156,
        "loss": 78.87333679199219
    },
    {
        "epoch": 0,
        "batch": 157,
        "loss": 63.899314880371094
    },
    {
        "epoch": 0,
        "batch": 158,
        "loss": 76.01803588867188
    },
    {
        "epoch": 0,
        "batch": 159,
        "loss": 66.6405029296875
    },
    {
        "epoch": 0,
        "batch": 160,
        "loss": 70.20176696777344
    },
    {
        "epoch": 0,
        "batch": 161,
        "loss": 68.46002197265625
    },
    {
        "epoch": 0,
        "batch": 162,
        "loss": 78.13553619384766
    },
    {
        "epoch": 0,
        "batch": 163,
        "loss": 83.24401092529297
    },
    {
        "epoch": 0,
        "batch": 164,
        "loss": 74.16458892822266
    },
    {
        "epoch": 0,
        "batch": 165,
        "loss": 69.64605712890625
    },
    {
        "epoch": 0,
        "batch": 166,
        "loss": 78.34864807128906
    },
    {
        "epoch": 0,
        "batch": 167,
        "loss": 75.77131652832031
    },
    {
        "epoch": 0,
        "batch": 168,
        "loss": 72.3829345703125
    },
    {
        "epoch": 0,
        "batch": 169,
        "loss": 76.0068130493164
    },
    {
        "epoch": 0,
        "batch": 170,
        "loss": 67.39546203613281
    },
    {
        "epoch": 0,
        "batch": 171,
        "loss": 79.6912612915039
    },
    {
        "epoch": 0,
        "batch": 172,
        "loss": 65.92438507080078
    },
    {
        "epoch": 0,
        "batch": 173,
        "loss": 65.34637451171875
    },
    {
        "epoch": 0,
        "batch": 174,
        "loss": 80.42494201660156
    },
    {
        "epoch": 0,
        "batch": 175,
        "loss": 70.6207046508789
    },
    {
        "epoch": 0,
        "batch": 176,
        "loss": 75.42768859863281
    },
    {
        "epoch": 0,
        "batch": 177,
        "loss": 64.58309173583984
    },
    {
        "epoch": 0,
        "batch": 178,
        "loss": 60.17196273803711
    },
    {
        "epoch": 0,
        "batch": 179,
        "loss": 82.4661865234375
    },
    {
        "epoch": 0,
        "batch": 180,
        "loss": 70.00999450683594
    },
    {
        "epoch": 0,
        "batch": 181,
        "loss": 61.135040283203125
    },
    {
        "epoch": 0,
        "batch": 182,
        "loss": 80.37458038330078
    },
    {
        "epoch": 0,
        "batch": 183,
        "loss": 74.10079193115234
    },
    {
        "epoch": 0,
        "batch": 184,
        "loss": 74.65130615234375
    },
    {
        "epoch": 0,
        "batch": 185,
        "loss": 77.16000366210938
    },
    {
        "epoch": 0,
        "batch": 186,
        "loss": 66.56185913085938
    },
    {
        "epoch": 0,
        "batch": 187,
        "loss": 81.13713073730469
    },
    {
        "epoch": 0,
        "batch": 188,
        "loss": 74.3239517211914
    },
    {
        "epoch": 0,
        "batch": 189,
        "loss": 72.28760528564453
    },
    {
        "epoch": 0,
        "batch": 190,
        "loss": 70.41151428222656
    },
    {
        "epoch": 0,
        "batch": 191,
        "loss": 76.95154571533203
    },
    {
        "epoch": 0,
        "batch": 192,
        "loss": 80.08789825439453
    },
    {
        "epoch": 0,
        "batch": 193,
        "loss": 79.0970230102539
    },
    {
        "epoch": 0,
        "batch": 194,
        "loss": 66.92798614501953
    },
    {
        "epoch": 0,
        "batch": 195,
        "loss": 66.40692138671875
    },
    {
        "epoch": 0,
        "batch": 196,
        "loss": 79.61074829101562
    },
    {
        "epoch": 0,
        "batch": 197,
        "loss": 56.310081481933594
    },
    {
        "epoch": 0,
        "batch": 198,
        "loss": 82.06298065185547
    },
    {
        "epoch": 0,
        "batch": 199,
        "loss": 75.36080169677734
    },
    {
        "epoch": 0,
        "batch": 200,
        "loss": 66.46717834472656
    },
    {
        "epoch": 0,
        "batch": 201,
        "loss": 78.21761322021484
    },
    {
        "epoch": 0,
        "batch": 202,
        "loss": 84.81602478027344
    },
    {
        "epoch": 0,
        "batch": 203,
        "loss": 80.36506652832031
    },
    {
        "epoch": 0,
        "batch": 204,
        "loss": 69.55004119873047
    },
    {
        "epoch": 0,
        "batch": 205,
        "loss": 22.537899017333984
    },
    {
        "epoch": 1,
        "batch": 0,
        "loss": 81.25048828125
    },
    {
        "epoch": 1,
        "batch": 1,
        "loss": 81.25674438476562
    },
    {
        "epoch": 1,
        "batch": 2,
        "loss": 72.70988464355469
    },
    {
        "epoch": 1,
        "batch": 3,
        "loss": 68.65058898925781
    },
    {
        "epoch": 1,
        "batch": 4,
        "loss": 75.26283264160156
    },
    {
        "epoch": 1,
        "batch": 5,
        "loss": 76.25747680664062
    },
    {
        "epoch": 1,
        "batch": 6,
        "loss": 86.7660903930664
    },
    {
        "epoch": 1,
        "batch": 7,
        "loss": 82.53914642333984
    },
    {
        "epoch": 1,
        "batch": 8,
        "loss": 84.46463012695312
    },
    {
        "epoch": 1,
        "batch": 9,
        "loss": 76.77466583251953
    },
    {
        "epoch": 1,
        "batch": 10,
        "loss": 75.9371566772461
    },
    {
        "epoch": 1,
        "batch": 11,
        "loss": 68.38482666015625
    },
    {
        "epoch": 1,
        "batch": 12,
        "loss": 82.38514709472656
    },
    {
        "epoch": 1,
        "batch": 13,
        "loss": 63.82899475097656
    },
    {
        "epoch": 1,
        "batch": 14,
        "loss": 67.51974487304688
    },
    {
        "epoch": 1,
        "batch": 15,
        "loss": 70.0048599243164
    },
    {
        "epoch": 1,
        "batch": 16,
        "loss": 88.43128204345703
    },
    {
        "epoch": 1,
        "batch": 17,
        "loss": 74.3170394897461
    },
    {
        "epoch": 1,
        "batch": 18,
        "loss": 83.76264953613281
    },
    {
        "epoch": 1,
        "batch": 19,
        "loss": 65.06989288330078
    },
    {
        "epoch": 1,
        "batch": 20,
        "loss": 72.65708923339844
    },
    {
        "epoch": 1,
        "batch": 21,
        "loss": 82.63714599609375
    },
    {
        "epoch": 1,
        "batch": 22,
        "loss": 58.061553955078125
    },
    {
        "epoch": 1,
        "batch": 23,
        "loss": 74.91748046875
    },
    {
        "epoch": 1,
        "batch": 24,
        "loss": 74.20216369628906
    },
    {
        "epoch": 1,
        "batch": 25,
        "loss": 88.46534729003906
    },
    {
        "epoch": 1,
        "batch": 26,
        "loss": 76.18954467773438
    },
    {
        "epoch": 1,
        "batch": 27,
        "loss": 80.10530090332031
    },
    {
        "epoch": 1,
        "batch": 28,
        "loss": 69.33721160888672
    },
    {
        "epoch": 1,
        "batch": 29,
        "loss": 84.50102233886719
    },
    {
        "epoch": 1,
        "batch": 30,
        "loss": 68.9534912109375
    },
    {
        "epoch": 1,
        "batch": 31,
        "loss": 77.27801513671875
    },
    {
        "epoch": 1,
        "batch": 32,
        "loss": 84.12384796142578
    },
    {
        "epoch": 1,
        "batch": 33,
        "loss": 69.51409912109375
    },
    {
        "epoch": 1,
        "batch": 34,
        "loss": 62.516380310058594
    },
    {
        "epoch": 1,
        "batch": 35,
        "loss": 87.47152709960938
    },
    {
        "epoch": 1,
        "batch": 36,
        "loss": 73.40225982666016
    },
    {
        "epoch": 1,
        "batch": 37,
        "loss": 71.93223571777344
    },
    {
        "epoch": 1,
        "batch": 38,
        "loss": 72.58747100830078
    },
    {
        "epoch": 1,
        "batch": 39,
        "loss": 80.73563385009766
    },
    {
        "epoch": 1,
        "batch": 40,
        "loss": 82.41261291503906
    },
    {
        "epoch": 1,
        "batch": 41,
        "loss": 62.55356216430664
    },
    {
        "epoch": 1,
        "batch": 42,
        "loss": 77.46612548828125
    },
    {
        "epoch": 1,
        "batch": 43,
        "loss": 73.37939453125
    },
    {
        "epoch": 1,
        "batch": 44,
        "loss": 79.89511108398438
    },
    {
        "epoch": 1,
        "batch": 45,
        "loss": 72.75597381591797
    },
    {
        "epoch": 1,
        "batch": 46,
        "loss": 72.89543914794922
    },
    {
        "epoch": 1,
        "batch": 47,
        "loss": 73.56636047363281
    },
    {
        "epoch": 1,
        "batch": 48,
        "loss": 82.92586517333984
    },
    {
        "epoch": 1,
        "batch": 49,
        "loss": 79.2271728515625
    },
    {
        "epoch": 1,
        "batch": 50,
        "loss": 79.17586517333984
    },
    {
        "epoch": 1,
        "batch": 51,
        "loss": 65.81494140625
    },
    {
        "epoch": 1,
        "batch": 52,
        "loss": 64.27584838867188
    },
    {
        "epoch": 1,
        "batch": 53,
        "loss": 83.24072265625
    },
    {
        "epoch": 1,
        "batch": 54,
        "loss": 69.11953735351562
    },
    {
        "epoch": 1,
        "batch": 55,
        "loss": 85.74320983886719
    },
    {
        "epoch": 1,
        "batch": 56,
        "loss": 71.99535369873047
    },
    {
        "epoch": 1,
        "batch": 57,
        "loss": 71.76908111572266
    },
    {
        "epoch": 1,
        "batch": 58,
        "loss": 68.71479034423828
    },
    {
        "epoch": 1,
        "batch": 59,
        "loss": 72.16159057617188
    },
    {
        "epoch": 1,
        "batch": 60,
        "loss": 69.16437530517578
    },
    {
        "epoch": 1,
        "batch": 61,
        "loss": 86.43992614746094
    },
    {
        "epoch": 1,
        "batch": 62,
        "loss": 73.30949401855469
    },
    {
        "epoch": 1,
        "batch": 63,
        "loss": 65.41358947753906
    },
    {
        "epoch": 1,
        "batch": 64,
        "loss": 74.022216796875
    },
    {
        "epoch": 1,
        "batch": 65,
        "loss": 69.97555541992188
    },
    {
        "epoch": 1,
        "batch": 66,
        "loss": 69.1411361694336
    },
    {
        "epoch": 1,
        "batch": 67,
        "loss": 75.95186614990234
    },
    {
        "epoch": 1,
        "batch": 68,
        "loss": 89.557861328125
    },
    {
        "epoch": 1,
        "batch": 69,
        "loss": 72.49335479736328
    },
    {
        "epoch": 1,
        "batch": 70,
        "loss": 79.52131652832031
    },
    {
        "epoch": 1,
        "batch": 71,
        "loss": 67.99082946777344
    },
    {
        "epoch": 1,
        "batch": 72,
        "loss": 70.26014709472656
    },
    {
        "epoch": 1,
        "batch": 73,
        "loss": 73.49795532226562
    },
    {
        "epoch": 1,
        "batch": 74,
        "loss": 69.18240356445312
    },
    {
        "epoch": 1,
        "batch": 75,
        "loss": 69.93692779541016
    },
    {
        "epoch": 1,
        "batch": 76,
        "loss": 80.46406555175781
    },
    {
        "epoch": 1,
        "batch": 77,
        "loss": 80.01704406738281
    },
    {
        "epoch": 1,
        "batch": 78,
        "loss": 78.194580078125
    },
    {
        "epoch": 1,
        "batch": 79,
        "loss": 69.53800964355469
    },
    {
        "epoch": 1,
        "batch": 80,
        "loss": 77.13973236083984
    },
    {
        "epoch": 1,
        "batch": 81,
        "loss": 82.40514373779297
    },
    {
        "epoch": 1,
        "batch": 82,
        "loss": 92.1674575805664
    },
    {
        "epoch": 1,
        "batch": 83,
        "loss": 74.05522155761719
    },
    {
        "epoch": 1,
        "batch": 84,
        "loss": 82.39933013916016
    },
    {
        "epoch": 1,
        "batch": 85,
        "loss": 73.46745300292969
    },
    {
        "epoch": 1,
        "batch": 86,
        "loss": 86.05643463134766
    },
    {
        "epoch": 1,
        "batch": 87,
        "loss": 88.04463958740234
    },
    {
        "epoch": 1,
        "batch": 88,
        "loss": 72.44612121582031
    },
    {
        "epoch": 1,
        "batch": 89,
        "loss": 73.35887908935547
    },
    {
        "epoch": 1,
        "batch": 90,
        "loss": 75.92066955566406
    },
    {
        "epoch": 1,
        "batch": 91,
        "loss": 80.06541442871094
    },
    {
        "epoch": 1,
        "batch": 92,
        "loss": 75.04255676269531
    },
    {
        "epoch": 1,
        "batch": 93,
        "loss": 77.74429321289062
    },
    {
        "epoch": 1,
        "batch": 94,
        "loss": 76.93904113769531
    },
    {
        "epoch": 1,
        "batch": 95,
        "loss": 79.17713165283203
    },
    {
        "epoch": 1,
        "batch": 96,
        "loss": 85.24403381347656
    },
    {
        "epoch": 1,
        "batch": 97,
        "loss": 77.03103637695312
    },
    {
        "epoch": 1,
        "batch": 98,
        "loss": 88.95770263671875
    },
    {
        "epoch": 1,
        "batch": 99,
        "loss": 71.11872100830078
    },
    {
        "epoch": 1,
        "batch": 100,
        "loss": 68.84339141845703
    },
    {
        "epoch": 1,
        "batch": 101,
        "loss": 84.58777618408203
    },
    {
        "epoch": 1,
        "batch": 102,
        "loss": 78.59001922607422
    },
    {
        "epoch": 1,
        "batch": 103,
        "loss": 81.0207748413086
    },
    {
        "epoch": 1,
        "batch": 104,
        "loss": 66.43584442138672
    },
    {
        "epoch": 1,
        "batch": 105,
        "loss": 78.5093994140625
    },
    {
        "epoch": 1,
        "batch": 106,
        "loss": 82.24444580078125
    },
    {
        "epoch": 1,
        "batch": 107,
        "loss": 82.0180892944336
    },
    {
        "epoch": 1,
        "batch": 108,
        "loss": 73.17302703857422
    },
    {
        "epoch": 1,
        "batch": 109,
        "loss": 82.6436996459961
    },
    {
        "epoch": 1,
        "batch": 110,
        "loss": 71.78804779052734
    },
    {
        "epoch": 1,
        "batch": 111,
        "loss": 87.2958984375
    },
    {
        "epoch": 1,
        "batch": 112,
        "loss": 71.95074462890625
    },
    {
        "epoch": 1,
        "batch": 113,
        "loss": 81.14590454101562
    },
    {
        "epoch": 1,
        "batch": 114,
        "loss": 72.71285247802734
    },
    {
        "epoch": 1,
        "batch": 115,
        "loss": 75.18998718261719
    },
    {
        "epoch": 1,
        "batch": 116,
        "loss": 78.534423828125
    },
    {
        "epoch": 1,
        "batch": 117,
        "loss": 88.08267974853516
    },
    {
        "epoch": 1,
        "batch": 118,
        "loss": 77.15042114257812
    },
    {
        "epoch": 1,
        "batch": 119,
        "loss": 80.97248840332031
    },
    {
        "epoch": 1,
        "batch": 120,
        "loss": 69.59063720703125
    },
    {
        "epoch": 1,
        "batch": 121,
        "loss": 66.1746597290039
    },
    {
        "epoch": 1,
        "batch": 122,
        "loss": 90.28318786621094
    },
    {
        "epoch": 1,
        "batch": 123,
        "loss": 87.09912109375
    },
    {
        "epoch": 1,
        "batch": 124,
        "loss": 77.94021606445312
    },
    {
        "epoch": 1,
        "batch": 125,
        "loss": 95.6675796508789
    },
    {
        "epoch": 1,
        "batch": 126,
        "loss": 78.17024230957031
    },
    {
        "epoch": 1,
        "batch": 127,
        "loss": 69.290771484375
    },
    {
        "epoch": 1,
        "batch": 128,
        "loss": 78.04723358154297
    },
    {
        "epoch": 1,
        "batch": 129,
        "loss": 77.9923324584961
    },
    {
        "epoch": 1,
        "batch": 130,
        "loss": 79.5576400756836
    },
    {
        "epoch": 1,
        "batch": 131,
        "loss": 89.24798583984375
    },
    {
        "epoch": 1,
        "batch": 132,
        "loss": 77.94977569580078
    },
    {
        "epoch": 1,
        "batch": 133,
        "loss": 71.33619689941406
    },
    {
        "epoch": 1,
        "batch": 134,
        "loss": 78.2420654296875
    },
    {
        "epoch": 1,
        "batch": 135,
        "loss": 81.76397705078125
    },
    {
        "epoch": 1,
        "batch": 136,
        "loss": 83.8170166015625
    },
    {
        "epoch": 1,
        "batch": 137,
        "loss": 84.72521209716797
    },
    {
        "epoch": 1,
        "batch": 138,
        "loss": 74.11978149414062
    },
    {
        "epoch": 1,
        "batch": 139,
        "loss": 78.05437469482422
    },
    {
        "epoch": 1,
        "batch": 140,
        "loss": 85.90116882324219
    },
    {
        "epoch": 1,
        "batch": 141,
        "loss": 85.38008117675781
    },
    {
        "epoch": 1,
        "batch": 142,
        "loss": 84.33837127685547
    },
    {
        "epoch": 1,
        "batch": 143,
        "loss": 84.28062438964844
    },
    {
        "epoch": 1,
        "batch": 144,
        "loss": 89.01107025146484
    },
    {
        "epoch": 1,
        "batch": 145,
        "loss": 85.92192840576172
    },
    {
        "epoch": 1,
        "batch": 146,
        "loss": 77.97337341308594
    },
    {
        "epoch": 1,
        "batch": 147,
        "loss": 74.42776489257812
    },
    {
        "epoch": 1,
        "batch": 148,
        "loss": 81.4245376586914
    },
    {
        "epoch": 1,
        "batch": 149,
        "loss": 87.46065521240234
    },
    {
        "epoch": 1,
        "batch": 150,
        "loss": 69.8102035522461
    },
    {
        "epoch": 1,
        "batch": 151,
        "loss": 99.48292541503906
    },
    {
        "epoch": 1,
        "batch": 152,
        "loss": 80.05680847167969
    },
    {
        "epoch": 1,
        "batch": 153,
        "loss": 90.50975799560547
    },
    {
        "epoch": 1,
        "batch": 154,
        "loss": 85.29090881347656
    },
    {
        "epoch": 1,
        "batch": 155,
        "loss": 79.1116714477539
    },
    {
        "epoch": 1,
        "batch": 156,
        "loss": 81.81938171386719
    },
    {
        "epoch": 1,
        "batch": 157,
        "loss": 72.53868103027344
    },
    {
        "epoch": 1,
        "batch": 158,
        "loss": 81.18032836914062
    },
    {
        "epoch": 1,
        "batch": 159,
        "loss": 82.6949234008789
    },
    {
        "epoch": 1,
        "batch": 160,
        "loss": 89.76365661621094
    },
    {
        "epoch": 1,
        "batch": 161,
        "loss": 64.48275756835938
    },
    {
        "epoch": 1,
        "batch": 162,
        "loss": 66.34709167480469
    },
    {
        "epoch": 1,
        "batch": 163,
        "loss": 61.972557067871094
    },
    {
        "epoch": 1,
        "batch": 164,
        "loss": 88.75289916992188
    },
    {
        "epoch": 1,
        "batch": 165,
        "loss": 66.20379638671875
    },
    {
        "epoch": 1,
        "batch": 166,
        "loss": 76.94872283935547
    },
    {
        "epoch": 1,
        "batch": 167,
        "loss": 90.87104797363281
    },
    {
        "epoch": 1,
        "batch": 168,
        "loss": 67.68058776855469
    },
    {
        "epoch": 1,
        "batch": 169,
        "loss": 79.95314025878906
    },
    {
        "epoch": 1,
        "batch": 170,
        "loss": 76.5476303100586
    },
    {
        "epoch": 1,
        "batch": 171,
        "loss": 83.00556945800781
    },
    {
        "epoch": 1,
        "batch": 172,
        "loss": 91.55774688720703
    },
    {
        "epoch": 1,
        "batch": 173,
        "loss": 86.19371795654297
    },
    {
        "epoch": 1,
        "batch": 174,
        "loss": 89.92802429199219
    },
    {
        "epoch": 1,
        "batch": 175,
        "loss": 76.13700103759766
    },
    {
        "epoch": 1,
        "batch": 176,
        "loss": 89.84164428710938
    },
    {
        "epoch": 1,
        "batch": 177,
        "loss": 80.95950317382812
    },
    {
        "epoch": 1,
        "batch": 178,
        "loss": 79.91383361816406
    },
    {
        "epoch": 1,
        "batch": 179,
        "loss": 82.27153015136719
    },
    {
        "epoch": 1,
        "batch": 180,
        "loss": 72.91718292236328
    },
    {
        "epoch": 1,
        "batch": 181,
        "loss": 85.99810791015625
    },
    {
        "epoch": 1,
        "batch": 182,
        "loss": 78.43379974365234
    },
    {
        "epoch": 1,
        "batch": 183,
        "loss": 85.6530532836914
    },
    {
        "epoch": 1,
        "batch": 184,
        "loss": 86.69744873046875
    },
    {
        "epoch": 1,
        "batch": 185,
        "loss": 81.746337890625
    },
    {
        "epoch": 1,
        "batch": 186,
        "loss": 75.57825469970703
    },
    {
        "epoch": 1,
        "batch": 187,
        "loss": 77.40977478027344
    },
    {
        "epoch": 1,
        "batch": 188,
        "loss": 77.07462310791016
    },
    {
        "epoch": 1,
        "batch": 189,
        "loss": 92.7654037475586
    },
    {
        "epoch": 1,
        "batch": 190,
        "loss": 98.56044006347656
    },
    {
        "epoch": 1,
        "batch": 191,
        "loss": 88.2499771118164
    },
    {
        "epoch": 1,
        "batch": 192,
        "loss": 94.3941650390625
    },
    {
        "epoch": 1,
        "batch": 193,
        "loss": 83.46829986572266
    },
    {
        "epoch": 1,
        "batch": 194,
        "loss": 83.7317886352539
    },
    {
        "epoch": 1,
        "batch": 195,
        "loss": 92.58819580078125
    },
    {
        "epoch": 1,
        "batch": 196,
        "loss": 86.89410400390625
    },
    {
        "epoch": 1,
        "batch": 197,
        "loss": 79.21000671386719
    },
    {
        "epoch": 1,
        "batch": 198,
        "loss": 75.42801666259766
    },
    {
        "epoch": 1,
        "batch": 199,
        "loss": 84.9808120727539
    },
    {
        "epoch": 1,
        "batch": 200,
        "loss": 85.85327911376953
    },
    {
        "epoch": 1,
        "batch": 201,
        "loss": 80.0859603881836
    },
    {
        "epoch": 1,
        "batch": 202,
        "loss": 77.07511901855469
    },
    {
        "epoch": 1,
        "batch": 203,
        "loss": 78.53369140625
    },
    {
        "epoch": 1,
        "batch": 204,
        "loss": 73.40306854248047
    },
    {
        "epoch": 1,
        "batch": 205,
        "loss": 35.048095703125
    },
    {
        "epoch": 2,
        "batch": 0,
        "loss": 80.52277374267578
    },
    {
        "epoch": 2,
        "batch": 1,
        "loss": 82.639892578125
    },
    {
        "epoch": 2,
        "batch": 2,
        "loss": 78.54782104492188
    },
    {
        "epoch": 2,
        "batch": 3,
        "loss": 74.54796600341797
    },
    {
        "epoch": 2,
        "batch": 4,
        "loss": 101.47884368896484
    },
    {
        "epoch": 2,
        "batch": 5,
        "loss": 77.10358428955078
    },
    {
        "epoch": 2,
        "batch": 6,
        "loss": 104.03297424316406
    },
    {
        "epoch": 2,
        "batch": 7,
        "loss": 89.82643127441406
    },
    {
        "epoch": 2,
        "batch": 8,
        "loss": 82.46094512939453
    },
    {
        "epoch": 2,
        "batch": 9,
        "loss": 86.57492065429688
    },
    {
        "epoch": 2,
        "batch": 10,
        "loss": 84.80677032470703
    },
    {
        "epoch": 2,
        "batch": 11,
        "loss": 73.35233306884766
    },
    {
        "epoch": 2,
        "batch": 12,
        "loss": 80.68411254882812
    },
    {
        "epoch": 2,
        "batch": 13,
        "loss": 84.28056335449219
    },
    {
        "epoch": 2,
        "batch": 14,
        "loss": 71.4016342163086
    },
    {
        "epoch": 2,
        "batch": 15,
        "loss": 84.08662414550781
    },
    {
        "epoch": 2,
        "batch": 16,
        "loss": 81.4560546875
    },
    {
        "epoch": 2,
        "batch": 17,
        "loss": 83.96013641357422
    },
    {
        "epoch": 2,
        "batch": 18,
        "loss": 87.59835815429688
    },
    {
        "epoch": 2,
        "batch": 19,
        "loss": 85.47140502929688
    },
    {
        "epoch": 2,
        "batch": 20,
        "loss": 84.09634399414062
    },
    {
        "epoch": 2,
        "batch": 21,
        "loss": 76.7893295288086
    },
    {
        "epoch": 2,
        "batch": 22,
        "loss": 79.44072723388672
    },
    {
        "epoch": 2,
        "batch": 23,
        "loss": 85.81446838378906
    },
    {
        "epoch": 2,
        "batch": 24,
        "loss": 70.39061737060547
    },
    {
        "epoch": 2,
        "batch": 25,
        "loss": 71.06074523925781
    },
    {
        "epoch": 2,
        "batch": 26,
        "loss": 87.26210021972656
    },
    {
        "epoch": 2,
        "batch": 27,
        "loss": 87.95099639892578
    },
    {
        "epoch": 2,
        "batch": 28,
        "loss": 89.77078247070312
    },
    {
        "epoch": 2,
        "batch": 29,
        "loss": 81.75883483886719
    },
    {
        "epoch": 2,
        "batch": 30,
        "loss": 85.26103210449219
    },
    {
        "epoch": 2,
        "batch": 31,
        "loss": 72.58139038085938
    },
    {
        "epoch": 2,
        "batch": 32,
        "loss": 76.71507263183594
    },
    {
        "epoch": 2,
        "batch": 33,
        "loss": 75.64908599853516
    },
    {
        "epoch": 2,
        "batch": 34,
        "loss": 96.8221435546875
    },
    {
        "epoch": 2,
        "batch": 35,
        "loss": 97.17231750488281
    },
    {
        "epoch": 2,
        "batch": 36,
        "loss": 88.71878814697266
    },
    {
        "epoch": 2,
        "batch": 37,
        "loss": 79.19288635253906
    },
    {
        "epoch": 2,
        "batch": 38,
        "loss": 93.95317840576172
    },
    {
        "epoch": 2,
        "batch": 39,
        "loss": 78.13687896728516
    },
    {
        "epoch": 2,
        "batch": 40,
        "loss": 70.25174713134766
    },
    {
        "epoch": 2,
        "batch": 41,
        "loss": 77.03607940673828
    },
    {
        "epoch": 2,
        "batch": 42,
        "loss": 77.51301574707031
    },
    {
        "epoch": 2,
        "batch": 43,
        "loss": 80.00191497802734
    },
    {
        "epoch": 2,
        "batch": 44,
        "loss": 74.12545776367188
    },
    {
        "epoch": 2,
        "batch": 45,
        "loss": 89.6327896118164
    },
    {
        "epoch": 2,
        "batch": 46,
        "loss": 89.04608917236328
    },
    {
        "epoch": 2,
        "batch": 47,
        "loss": 75.37109375
    },
    {
        "epoch": 2,
        "batch": 48,
        "loss": 72.61990356445312
    },
    {
        "epoch": 2,
        "batch": 49,
        "loss": 70.0385513305664
    },
    {
        "epoch": 2,
        "batch": 50,
        "loss": 83.03514099121094
    },
    {
        "epoch": 2,
        "batch": 51,
        "loss": 90.01697540283203
    },
    {
        "epoch": 2,
        "batch": 52,
        "loss": 85.6947250366211
    },
    {
        "epoch": 2,
        "batch": 53,
        "loss": 82.58625793457031
    },
    {
        "epoch": 2,
        "batch": 54,
        "loss": 94.33012390136719
    },
    {
        "epoch": 2,
        "batch": 55,
        "loss": 88.58403015136719
    },
    {
        "epoch": 2,
        "batch": 56,
        "loss": 73.38475799560547
    },
    {
        "epoch": 2,
        "batch": 57,
        "loss": 71.68923950195312
    },
    {
        "epoch": 2,
        "batch": 58,
        "loss": 91.78291320800781
    },
    {
        "epoch": 2,
        "batch": 59,
        "loss": 94.28091430664062
    },
    {
        "epoch": 2,
        "batch": 60,
        "loss": 93.71611022949219
    },
    {
        "epoch": 2,
        "batch": 61,
        "loss": 86.79357147216797
    },
    {
        "epoch": 2,
        "batch": 62,
        "loss": 81.14507293701172
    },
    {
        "epoch": 2,
        "batch": 63,
        "loss": 85.59917449951172
    },
    {
        "epoch": 2,
        "batch": 64,
        "loss": 77.88775634765625
    },
    {
        "epoch": 2,
        "batch": 65,
        "loss": 69.77632141113281
    },
    {
        "epoch": 2,
        "batch": 66,
        "loss": 77.19898986816406
    },
    {
        "epoch": 2,
        "batch": 67,
        "loss": 86.37388610839844
    },
    {
        "epoch": 2,
        "batch": 68,
        "loss": 69.31419372558594
    },
    {
        "epoch": 2,
        "batch": 69,
        "loss": 79.1649398803711
    },
    {
        "epoch": 2,
        "batch": 70,
        "loss": 71.59051513671875
    },
    {
        "epoch": 2,
        "batch": 71,
        "loss": 81.93965148925781
    },
    {
        "epoch": 2,
        "batch": 72,
        "loss": 78.89576721191406
    },
    {
        "epoch": 2,
        "batch": 73,
        "loss": 89.77803039550781
    },
    {
        "epoch": 2,
        "batch": 74,
        "loss": 88.7560043334961
    },
    {
        "epoch": 2,
        "batch": 75,
        "loss": 95.34449005126953
    },
    {
        "epoch": 2,
        "batch": 76,
        "loss": 97.74915313720703
    },
    {
        "epoch": 2,
        "batch": 77,
        "loss": 75.33611297607422
    },
    {
        "epoch": 2,
        "batch": 78,
        "loss": 91.59774017333984
    },
    {
        "epoch": 2,
        "batch": 79,
        "loss": 95.19712829589844
    },
    {
        "epoch": 2,
        "batch": 80,
        "loss": 87.788818359375
    },
    {
        "epoch": 2,
        "batch": 81,
        "loss": 76.11473846435547
    },
    {
        "epoch": 2,
        "batch": 82,
        "loss": 77.50125122070312
    },
    {
        "epoch": 2,
        "batch": 83,
        "loss": 87.07585906982422
    },
    {
        "epoch": 2,
        "batch": 84,
        "loss": 87.00862884521484
    },
    {
        "epoch": 2,
        "batch": 85,
        "loss": 89.0424575805664
    },
    {
        "epoch": 2,
        "batch": 86,
        "loss": 97.2043685913086
    },
    {
        "epoch": 2,
        "batch": 87,
        "loss": 88.94454193115234
    },
    {
        "epoch": 2,
        "batch": 88,
        "loss": 73.96189880371094
    },
    {
        "epoch": 2,
        "batch": 89,
        "loss": 85.03727722167969
    },
    {
        "epoch": 2,
        "batch": 90,
        "loss": 79.52676391601562
    },
    {
        "epoch": 2,
        "batch": 91,
        "loss": 78.4946517944336
    },
    {
        "epoch": 2,
        "batch": 92,
        "loss": 74.47868347167969
    },
    {
        "epoch": 2,
        "batch": 93,
        "loss": 85.79305267333984
    },
    {
        "epoch": 2,
        "batch": 94,
        "loss": 85.42669677734375
    },
    {
        "epoch": 2,
        "batch": 95,
        "loss": 90.24974822998047
    },
    {
        "epoch": 2,
        "batch": 96,
        "loss": 76.95805358886719
    },
    {
        "epoch": 2,
        "batch": 97,
        "loss": 84.52518463134766
    },
    {
        "epoch": 2,
        "batch": 98,
        "loss": 86.06100463867188
    },
    {
        "epoch": 2,
        "batch": 99,
        "loss": 90.52484130859375
    },
    {
        "epoch": 2,
        "batch": 100,
        "loss": 78.91014099121094
    },
    {
        "epoch": 2,
        "batch": 101,
        "loss": 75.69506072998047
    },
    {
        "epoch": 2,
        "batch": 102,
        "loss": 87.32118225097656
    },
    {
        "epoch": 2,
        "batch": 103,
        "loss": 75.67272186279297
    },
    {
        "epoch": 2,
        "batch": 104,
        "loss": 95.66267395019531
    },
    {
        "epoch": 2,
        "batch": 105,
        "loss": 79.43682861328125
    },
    {
        "epoch": 2,
        "batch": 106,
        "loss": 92.65139770507812
    },
    {
        "epoch": 2,
        "batch": 107,
        "loss": 86.25690460205078
    },
    {
        "epoch": 2,
        "batch": 108,
        "loss": 87.2584228515625
    },
    {
        "epoch": 2,
        "batch": 109,
        "loss": 87.99159240722656
    },
    {
        "epoch": 2,
        "batch": 110,
        "loss": 87.56263732910156
    },
    {
        "epoch": 2,
        "batch": 111,
        "loss": 87.61964416503906
    },
    {
        "epoch": 2,
        "batch": 112,
        "loss": 90.17779541015625
    },
    {
        "epoch": 2,
        "batch": 113,
        "loss": 95.21267700195312
    },
    {
        "epoch": 2,
        "batch": 114,
        "loss": 90.72380065917969
    },
    {
        "epoch": 2,
        "batch": 115,
        "loss": 80.40640258789062
    },
    {
        "epoch": 2,
        "batch": 116,
        "loss": 85.75711822509766
    },
    {
        "epoch": 2,
        "batch": 117,
        "loss": 85.29008483886719
    },
    {
        "epoch": 2,
        "batch": 118,
        "loss": 76.42941284179688
    },
    {
        "epoch": 2,
        "batch": 119,
        "loss": 84.203125
    },
    {
        "epoch": 2,
        "batch": 120,
        "loss": 79.25347137451172
    },
    {
        "epoch": 2,
        "batch": 121,
        "loss": 90.2122802734375
    },
    {
        "epoch": 2,
        "batch": 122,
        "loss": 85.51112365722656
    },
    {
        "epoch": 2,
        "batch": 123,
        "loss": 85.19512939453125
    },
    {
        "epoch": 2,
        "batch": 124,
        "loss": 84.48294830322266
    },
    {
        "epoch": 2,
        "batch": 125,
        "loss": 83.86351013183594
    },
    {
        "epoch": 2,
        "batch": 126,
        "loss": 88.92030334472656
    },
    {
        "epoch": 2,
        "batch": 127,
        "loss": 91.58654022216797
    },
    {
        "epoch": 2,
        "batch": 128,
        "loss": 89.44122314453125
    },
    {
        "epoch": 2,
        "batch": 129,
        "loss": 74.5593032836914
    },
    {
        "epoch": 2,
        "batch": 130,
        "loss": 75.40519714355469
    },
    {
        "epoch": 2,
        "batch": 131,
        "loss": 91.00791931152344
    },
    {
        "epoch": 2,
        "batch": 132,
        "loss": 94.5308837890625
    },
    {
        "epoch": 2,
        "batch": 133,
        "loss": 82.79096984863281
    },
    {
        "epoch": 2,
        "batch": 134,
        "loss": 86.77739715576172
    },
    {
        "epoch": 2,
        "batch": 135,
        "loss": 91.8275375366211
    },
    {
        "epoch": 2,
        "batch": 136,
        "loss": 94.80363464355469
    },
    {
        "epoch": 2,
        "batch": 137,
        "loss": 73.30362701416016
    },
    {
        "epoch": 2,
        "batch": 138,
        "loss": 71.70308685302734
    },
    {
        "epoch": 2,
        "batch": 139,
        "loss": 78.91881561279297
    },
    {
        "epoch": 2,
        "batch": 140,
        "loss": 84.63573455810547
    },
    {
        "epoch": 2,
        "batch": 141,
        "loss": 84.32213592529297
    },
    {
        "epoch": 2,
        "batch": 142,
        "loss": 78.69194793701172
    },
    {
        "epoch": 2,
        "batch": 143,
        "loss": 87.19033813476562
    },
    {
        "epoch": 2,
        "batch": 144,
        "loss": 87.8619613647461
    },
    {
        "epoch": 2,
        "batch": 145,
        "loss": 91.4006576538086
    },
    {
        "epoch": 2,
        "batch": 146,
        "loss": 84.62310028076172
    },
    {
        "epoch": 2,
        "batch": 147,
        "loss": 85.8896484375
    },
    {
        "epoch": 2,
        "batch": 148,
        "loss": 89.86282348632812
    },
    {
        "epoch": 2,
        "batch": 149,
        "loss": 90.09491729736328
    },
    {
        "epoch": 2,
        "batch": 150,
        "loss": 85.35494232177734
    },
    {
        "epoch": 2,
        "batch": 151,
        "loss": 91.77836608886719
    },
    {
        "epoch": 2,
        "batch": 152,
        "loss": 87.31838989257812
    },
    {
        "epoch": 2,
        "batch": 153,
        "loss": 84.0889892578125
    },
    {
        "epoch": 2,
        "batch": 154,
        "loss": 72.65483093261719
    },
    {
        "epoch": 2,
        "batch": 155,
        "loss": 87.67894744873047
    },
    {
        "epoch": 2,
        "batch": 156,
        "loss": 91.46221923828125
    },
    {
        "epoch": 2,
        "batch": 157,
        "loss": 84.46488952636719
    },
    {
        "epoch": 2,
        "batch": 158,
        "loss": 83.8277587890625
    },
    {
        "epoch": 2,
        "batch": 159,
        "loss": 82.75532531738281
    },
    {
        "epoch": 2,
        "batch": 160,
        "loss": 82.69013214111328
    },
    {
        "epoch": 2,
        "batch": 161,
        "loss": 85.65801239013672
    },
    {
        "epoch": 2,
        "batch": 162,
        "loss": 76.93592834472656
    },
    {
        "epoch": 2,
        "batch": 163,
        "loss": 98.21432495117188
    },
    {
        "epoch": 2,
        "batch": 164,
        "loss": 98.8661880493164
    },
    {
        "epoch": 2,
        "batch": 165,
        "loss": 76.58377075195312
    },
    {
        "epoch": 2,
        "batch": 166,
        "loss": 80.60408782958984
    },
    {
        "epoch": 2,
        "batch": 167,
        "loss": 86.43614196777344
    },
    {
        "epoch": 2,
        "batch": 168,
        "loss": 83.92703247070312
    },
    {
        "epoch": 2,
        "batch": 169,
        "loss": 98.30343627929688
    },
    {
        "epoch": 2,
        "batch": 170,
        "loss": 80.8480453491211
    },
    {
        "epoch": 2,
        "batch": 171,
        "loss": 79.39366912841797
    },
    {
        "epoch": 2,
        "batch": 172,
        "loss": 94.47944641113281
    },
    {
        "epoch": 2,
        "batch": 173,
        "loss": 81.55175018310547
    },
    {
        "epoch": 2,
        "batch": 174,
        "loss": 87.7002944946289
    },
    {
        "epoch": 2,
        "batch": 175,
        "loss": 93.53140258789062
    },
    {
        "epoch": 2,
        "batch": 176,
        "loss": 80.1176528930664
    },
    {
        "epoch": 2,
        "batch": 177,
        "loss": 91.9583511352539
    },
    {
        "epoch": 2,
        "batch": 178,
        "loss": 87.8458023071289
    },
    {
        "epoch": 2,
        "batch": 179,
        "loss": 90.69651794433594
    },
    {
        "epoch": 2,
        "batch": 180,
        "loss": 92.44181060791016
    },
    {
        "epoch": 2,
        "batch": 181,
        "loss": 91.72750854492188
    },
    {
        "epoch": 2,
        "batch": 182,
        "loss": 85.20988464355469
    },
    {
        "epoch": 2,
        "batch": 183,
        "loss": 87.86002349853516
    },
    {
        "epoch": 2,
        "batch": 184,
        "loss": 99.26071166992188
    },
    {
        "epoch": 2,
        "batch": 185,
        "loss": 95.86381530761719
    },
    {
        "epoch": 2,
        "batch": 186,
        "loss": 74.40931701660156
    },
    {
        "epoch": 2,
        "batch": 187,
        "loss": 83.95225524902344
    },
    {
        "epoch": 2,
        "batch": 188,
        "loss": 100.89031219482422
    },
    {
        "epoch": 2,
        "batch": 189,
        "loss": 84.58888244628906
    },
    {
        "epoch": 2,
        "batch": 190,
        "loss": 72.83282470703125
    },
    {
        "epoch": 2,
        "batch": 191,
        "loss": 91.4957046508789
    },
    {
        "epoch": 2,
        "batch": 192,
        "loss": 86.42057037353516
    },
    {
        "epoch": 2,
        "batch": 193,
        "loss": 79.96490478515625
    },
    {
        "epoch": 2,
        "batch": 194,
        "loss": 85.79672241210938
    },
    {
        "epoch": 2,
        "batch": 195,
        "loss": 89.86793518066406
    },
    {
        "epoch": 2,
        "batch": 196,
        "loss": 92.28939056396484
    },
    {
        "epoch": 2,
        "batch": 197,
        "loss": 80.15579986572266
    },
    {
        "epoch": 2,
        "batch": 198,
        "loss": 88.64684295654297
    },
    {
        "epoch": 2,
        "batch": 199,
        "loss": 103.49112701416016
    },
    {
        "epoch": 2,
        "batch": 200,
        "loss": 80.87527465820312
    },
    {
        "epoch": 2,
        "batch": 201,
        "loss": 89.58805847167969
    },
    {
        "epoch": 2,
        "batch": 202,
        "loss": 90.77173614501953
    },
    {
        "epoch": 2,
        "batch": 203,
        "loss": 84.68720245361328
    },
    {
        "epoch": 2,
        "batch": 204,
        "loss": 101.50450134277344
    },
    {
        "epoch": 2,
        "batch": 205,
        "loss": 32.80860137939453
    },
    {
        "epoch": 3,
        "batch": 0,
        "loss": 86.94269561767578
    },
    {
        "epoch": 3,
        "batch": 1,
        "loss": 86.77306365966797
    },
    {
        "epoch": 3,
        "batch": 2,
        "loss": 86.40513610839844
    },
    {
        "epoch": 3,
        "batch": 3,
        "loss": 100.64164733886719
    },
    {
        "epoch": 3,
        "batch": 4,
        "loss": 79.3980712890625
    },
    {
        "epoch": 3,
        "batch": 5,
        "loss": 87.39933013916016
    },
    {
        "epoch": 3,
        "batch": 6,
        "loss": 98.92051696777344
    },
    {
        "epoch": 3,
        "batch": 7,
        "loss": 91.61575317382812
    },
    {
        "epoch": 3,
        "batch": 8,
        "loss": 72.39216613769531
    },
    {
        "epoch": 3,
        "batch": 9,
        "loss": 81.91743469238281
    },
    {
        "epoch": 3,
        "batch": 10,
        "loss": 87.76683044433594
    },
    {
        "epoch": 3,
        "batch": 11,
        "loss": 79.03138732910156
    },
    {
        "epoch": 3,
        "batch": 12,
        "loss": 86.14140319824219
    },
    {
        "epoch": 3,
        "batch": 13,
        "loss": 85.34014892578125
    },
    {
        "epoch": 3,
        "batch": 14,
        "loss": 92.8031234741211
    },
    {
        "epoch": 3,
        "batch": 15,
        "loss": 84.1776123046875
    },
    {
        "epoch": 3,
        "batch": 16,
        "loss": 87.8278579711914
    },
    {
        "epoch": 3,
        "batch": 17,
        "loss": 104.3155517578125
    },
    {
        "epoch": 3,
        "batch": 18,
        "loss": 84.16824340820312
    },
    {
        "epoch": 3,
        "batch": 19,
        "loss": 84.63412475585938
    },
    {
        "epoch": 3,
        "batch": 20,
        "loss": 94.01595306396484
    },
    {
        "epoch": 3,
        "batch": 21,
        "loss": 96.39864349365234
    },
    {
        "epoch": 3,
        "batch": 22,
        "loss": 85.060791015625
    },
    {
        "epoch": 3,
        "batch": 23,
        "loss": 103.14578247070312
    },
    {
        "epoch": 3,
        "batch": 24,
        "loss": 97.947509765625
    },
    {
        "epoch": 3,
        "batch": 25,
        "loss": 95.4983139038086
    },
    {
        "epoch": 3,
        "batch": 26,
        "loss": 97.63188934326172
    },
    {
        "epoch": 3,
        "batch": 27,
        "loss": 84.98117065429688
    },
    {
        "epoch": 3,
        "batch": 28,
        "loss": 74.34273529052734
    },
    {
        "epoch": 3,
        "batch": 29,
        "loss": 98.7123794555664
    },
    {
        "epoch": 3,
        "batch": 30,
        "loss": 80.48101043701172
    },
    {
        "epoch": 3,
        "batch": 31,
        "loss": 90.81265258789062
    },
    {
        "epoch": 3,
        "batch": 32,
        "loss": 83.26593017578125
    },
    {
        "epoch": 3,
        "batch": 33,
        "loss": 86.23419189453125
    },
    {
        "epoch": 3,
        "batch": 34,
        "loss": 72.28683471679688
    },
    {
        "epoch": 3,
        "batch": 35,
        "loss": 84.88729858398438
    },
    {
        "epoch": 3,
        "batch": 36,
        "loss": 98.64095306396484
    },
    {
        "epoch": 3,
        "batch": 37,
        "loss": 89.7772216796875
    },
    {
        "epoch": 3,
        "batch": 38,
        "loss": 88.78947448730469
    },
    {
        "epoch": 3,
        "batch": 39,
        "loss": 93.36280059814453
    },
    {
        "epoch": 3,
        "batch": 40,
        "loss": 90.5741195678711
    },
    {
        "epoch": 3,
        "batch": 41,
        "loss": 79.37370300292969
    },
    {
        "epoch": 3,
        "batch": 42,
        "loss": 83.20183563232422
    },
    {
        "epoch": 3,
        "batch": 43,
        "loss": 80.46398162841797
    },
    {
        "epoch": 3,
        "batch": 44,
        "loss": 91.3404769897461
    },
    {
        "epoch": 3,
        "batch": 45,
        "loss": 93.23783874511719
    },
    {
        "epoch": 3,
        "batch": 46,
        "loss": 85.91565704345703
    },
    {
        "epoch": 3,
        "batch": 47,
        "loss": 75.0368881225586
    },
    {
        "epoch": 3,
        "batch": 48,
        "loss": 93.65605926513672
    },
    {
        "epoch": 3,
        "batch": 49,
        "loss": 85.38496398925781
    },
    {
        "epoch": 3,
        "batch": 50,
        "loss": 93.40554809570312
    },
    {
        "epoch": 3,
        "batch": 51,
        "loss": 98.90282440185547
    },
    {
        "epoch": 3,
        "batch": 52,
        "loss": 85.8814468383789
    },
    {
        "epoch": 3,
        "batch": 53,
        "loss": 86.02033233642578
    },
    {
        "epoch": 3,
        "batch": 54,
        "loss": 91.5843734741211
    },
    {
        "epoch": 3,
        "batch": 55,
        "loss": 94.19780731201172
    },
    {
        "epoch": 3,
        "batch": 56,
        "loss": 82.2868423461914
    },
    {
        "epoch": 3,
        "batch": 57,
        "loss": 84.2565689086914
    },
    {
        "epoch": 3,
        "batch": 58,
        "loss": 99.88023376464844
    },
    {
        "epoch": 3,
        "batch": 59,
        "loss": 85.61255645751953
    },
    {
        "epoch": 3,
        "batch": 60,
        "loss": 85.37043762207031
    },
    {
        "epoch": 3,
        "batch": 61,
        "loss": 78.59601593017578
    },
    {
        "epoch": 3,
        "batch": 62,
        "loss": 101.94223022460938
    },
    {
        "epoch": 3,
        "batch": 63,
        "loss": 83.01172637939453
    },
    {
        "epoch": 3,
        "batch": 64,
        "loss": 86.61236572265625
    },
    {
        "epoch": 3,
        "batch": 65,
        "loss": 88.4997787475586
    },
    {
        "epoch": 3,
        "batch": 66,
        "loss": 88.29800415039062
    },
    {
        "epoch": 3,
        "batch": 67,
        "loss": 79.77983856201172
    },
    {
        "epoch": 3,
        "batch": 68,
        "loss": 80.27407836914062
    },
    {
        "epoch": 3,
        "batch": 69,
        "loss": 94.60840606689453
    },
    {
        "epoch": 3,
        "batch": 70,
        "loss": 81.95320129394531
    },
    {
        "epoch": 3,
        "batch": 71,
        "loss": 92.73358154296875
    },
    {
        "epoch": 3,
        "batch": 72,
        "loss": 83.82281494140625
    },
    {
        "epoch": 3,
        "batch": 73,
        "loss": 91.31890869140625
    },
    {
        "epoch": 3,
        "batch": 74,
        "loss": 97.09202575683594
    },
    {
        "epoch": 3,
        "batch": 75,
        "loss": 85.06568145751953
    },
    {
        "epoch": 3,
        "batch": 76,
        "loss": 77.16581726074219
    },
    {
        "epoch": 3,
        "batch": 77,
        "loss": 89.59973907470703
    },
    {
        "epoch": 3,
        "batch": 78,
        "loss": 92.76454162597656
    },
    {
        "epoch": 3,
        "batch": 79,
        "loss": 85.42799377441406
    },
    {
        "epoch": 3,
        "batch": 80,
        "loss": 86.13201141357422
    },
    {
        "epoch": 3,
        "batch": 81,
        "loss": 91.75051879882812
    },
    {
        "epoch": 3,
        "batch": 82,
        "loss": 94.94032287597656
    },
    {
        "epoch": 3,
        "batch": 83,
        "loss": 82.26177978515625
    },
    {
        "epoch": 3,
        "batch": 84,
        "loss": 79.88268280029297
    },
    {
        "epoch": 3,
        "batch": 85,
        "loss": 97.27436828613281
    },
    {
        "epoch": 3,
        "batch": 86,
        "loss": 88.40824127197266
    },
    {
        "epoch": 3,
        "batch": 87,
        "loss": 77.03839111328125
    },
    {
        "epoch": 3,
        "batch": 88,
        "loss": 87.80876922607422
    },
    {
        "epoch": 3,
        "batch": 89,
        "loss": 80.87528991699219
    },
    {
        "epoch": 3,
        "batch": 90,
        "loss": 86.83003997802734
    },
    {
        "epoch": 3,
        "batch": 91,
        "loss": 80.47653198242188
    },
    {
        "epoch": 3,
        "batch": 92,
        "loss": 88.27259063720703
    },
    {
        "epoch": 3,
        "batch": 93,
        "loss": 90.41552734375
    },
    {
        "epoch": 3,
        "batch": 94,
        "loss": 80.12754821777344
    },
    {
        "epoch": 3,
        "batch": 95,
        "loss": 85.24989318847656
    },
    {
        "epoch": 3,
        "batch": 96,
        "loss": 95.02254486083984
    },
    {
        "epoch": 3,
        "batch": 97,
        "loss": 82.2450180053711
    },
    {
        "epoch": 3,
        "batch": 98,
        "loss": 81.05547332763672
    },
    {
        "epoch": 3,
        "batch": 99,
        "loss": 80.62274169921875
    },
    {
        "epoch": 3,
        "batch": 100,
        "loss": 92.33782196044922
    },
    {
        "epoch": 3,
        "batch": 101,
        "loss": 99.19053649902344
    },
    {
        "epoch": 3,
        "batch": 102,
        "loss": 96.7843017578125
    },
    {
        "epoch": 3,
        "batch": 103,
        "loss": 89.93376922607422
    },
    {
        "epoch": 3,
        "batch": 104,
        "loss": 90.95277404785156
    },
    {
        "epoch": 3,
        "batch": 105,
        "loss": 86.73678588867188
    },
    {
        "epoch": 3,
        "batch": 106,
        "loss": 91.55340576171875
    },
    {
        "epoch": 3,
        "batch": 107,
        "loss": 92.69622802734375
    },
    {
        "epoch": 3,
        "batch": 108,
        "loss": 86.6615219116211
    },
    {
        "epoch": 3,
        "batch": 109,
        "loss": 91.66729736328125
    },
    {
        "epoch": 3,
        "batch": 110,
        "loss": 88.51207733154297
    },
    {
        "epoch": 3,
        "batch": 111,
        "loss": 91.39839172363281
    },
    {
        "epoch": 3,
        "batch": 112,
        "loss": 85.16291046142578
    },
    {
        "epoch": 3,
        "batch": 113,
        "loss": 95.20247650146484
    },
    {
        "epoch": 3,
        "batch": 114,
        "loss": 90.2244873046875
    },
    {
        "epoch": 3,
        "batch": 115,
        "loss": 96.10856628417969
    },
    {
        "epoch": 3,
        "batch": 116,
        "loss": 85.66317749023438
    },
    {
        "epoch": 3,
        "batch": 117,
        "loss": 81.8887939453125
    },
    {
        "epoch": 3,
        "batch": 118,
        "loss": 83.87728118896484
    },
    {
        "epoch": 3,
        "batch": 119,
        "loss": 83.63327026367188
    },
    {
        "epoch": 3,
        "batch": 120,
        "loss": 91.97437286376953
    },
    {
        "epoch": 3,
        "batch": 121,
        "loss": 79.12757873535156
    },
    {
        "epoch": 3,
        "batch": 122,
        "loss": 93.38874816894531
    },
    {
        "epoch": 3,
        "batch": 123,
        "loss": 88.26678466796875
    },
    {
        "epoch": 3,
        "batch": 124,
        "loss": 89.04793548583984
    },
    {
        "epoch": 3,
        "batch": 125,
        "loss": 77.37571716308594
    },
    {
        "epoch": 3,
        "batch": 126,
        "loss": 98.66244506835938
    },
    {
        "epoch": 3,
        "batch": 127,
        "loss": 77.35108947753906
    },
    {
        "epoch": 3,
        "batch": 128,
        "loss": 100.83236694335938
    },
    {
        "epoch": 3,
        "batch": 129,
        "loss": 87.18904876708984
    },
    {
        "epoch": 3,
        "batch": 130,
        "loss": 89.44630432128906
    },
    {
        "epoch": 3,
        "batch": 131,
        "loss": 88.21129608154297
    },
    {
        "epoch": 3,
        "batch": 132,
        "loss": 78.57085418701172
    },
    {
        "epoch": 3,
        "batch": 133,
        "loss": 95.40937805175781
    },
    {
        "epoch": 3,
        "batch": 134,
        "loss": 93.05368041992188
    },
    {
        "epoch": 3,
        "batch": 135,
        "loss": 93.8514404296875
    },
    {
        "epoch": 3,
        "batch": 136,
        "loss": 95.8951644897461
    },
    {
        "epoch": 3,
        "batch": 137,
        "loss": 98.66738891601562
    },
    {
        "epoch": 3,
        "batch": 138,
        "loss": 87.52021789550781
    },
    {
        "epoch": 3,
        "batch": 139,
        "loss": 83.48892211914062
    },
    {
        "epoch": 3,
        "batch": 140,
        "loss": 77.11505126953125
    },
    {
        "epoch": 3,
        "batch": 141,
        "loss": 78.90229034423828
    },
    {
        "epoch": 3,
        "batch": 142,
        "loss": 85.28730010986328
    },
    {
        "epoch": 3,
        "batch": 143,
        "loss": 85.5994873046875
    },
    {
        "epoch": 3,
        "batch": 144,
        "loss": 80.17587280273438
    },
    {
        "epoch": 3,
        "batch": 145,
        "loss": 89.70707702636719
    },
    {
        "epoch": 3,
        "batch": 146,
        "loss": 87.60985565185547
    },
    {
        "epoch": 3,
        "batch": 147,
        "loss": 83.95972442626953
    },
    {
        "epoch": 3,
        "batch": 148,
        "loss": 86.78145599365234
    },
    {
        "epoch": 3,
        "batch": 149,
        "loss": 91.37297821044922
    },
    {
        "epoch": 3,
        "batch": 150,
        "loss": 84.65318298339844
    },
    {
        "epoch": 3,
        "batch": 151,
        "loss": 92.41000366210938
    },
    {
        "epoch": 3,
        "batch": 152,
        "loss": 99.952392578125
    },
    {
        "epoch": 3,
        "batch": 153,
        "loss": 84.81243896484375
    },
    {
        "epoch": 3,
        "batch": 154,
        "loss": 83.08993530273438
    },
    {
        "epoch": 3,
        "batch": 155,
        "loss": 95.19721221923828
    },
    {
        "epoch": 3,
        "batch": 156,
        "loss": 95.05587768554688
    },
    {
        "epoch": 3,
        "batch": 157,
        "loss": 86.83720397949219
    },
    {
        "epoch": 3,
        "batch": 158,
        "loss": 101.23910522460938
    },
    {
        "epoch": 3,
        "batch": 159,
        "loss": 81.54861450195312
    },
    {
        "epoch": 3,
        "batch": 160,
        "loss": 82.16337585449219
    },
    {
        "epoch": 3,
        "batch": 161,
        "loss": 93.42314147949219
    },
    {
        "epoch": 3,
        "batch": 162,
        "loss": 79.90121459960938
    },
    {
        "epoch": 3,
        "batch": 163,
        "loss": 89.61480712890625
    },
    {
        "epoch": 3,
        "batch": 164,
        "loss": 93.94444274902344
    },
    {
        "epoch": 3,
        "batch": 165,
        "loss": 97.32234191894531
    },
    {
        "epoch": 3,
        "batch": 166,
        "loss": 82.45578002929688
    },
    {
        "epoch": 3,
        "batch": 167,
        "loss": 92.19482421875
    },
    {
        "epoch": 3,
        "batch": 168,
        "loss": 84.82449340820312
    },
    {
        "epoch": 3,
        "batch": 169,
        "loss": 84.8410873413086
    },
    {
        "epoch": 3,
        "batch": 170,
        "loss": 75.6555404663086
    },
    {
        "epoch": 3,
        "batch": 171,
        "loss": 77.32870483398438
    },
    {
        "epoch": 3,
        "batch": 172,
        "loss": 83.58296203613281
    },
    {
        "epoch": 3,
        "batch": 173,
        "loss": 102.16854095458984
    },
    {
        "epoch": 3,
        "batch": 174,
        "loss": 94.22404479980469
    },
    {
        "epoch": 3,
        "batch": 175,
        "loss": 86.5328598022461
    },
    {
        "epoch": 3,
        "batch": 176,
        "loss": 78.85493469238281
    },
    {
        "epoch": 3,
        "batch": 177,
        "loss": 84.3902816772461
    },
    {
        "epoch": 3,
        "batch": 178,
        "loss": 84.79264068603516
    },
    {
        "epoch": 3,
        "batch": 179,
        "loss": 99.60000610351562
    },
    {
        "epoch": 3,
        "batch": 180,
        "loss": 92.62859344482422
    },
    {
        "epoch": 3,
        "batch": 181,
        "loss": 86.02849578857422
    },
    {
        "epoch": 3,
        "batch": 182,
        "loss": 82.2262191772461
    },
    {
        "epoch": 3,
        "batch": 183,
        "loss": 87.1142349243164
    },
    {
        "epoch": 3,
        "batch": 184,
        "loss": 80.76582336425781
    },
    {
        "epoch": 3,
        "batch": 185,
        "loss": 81.23094940185547
    },
    {
        "epoch": 3,
        "batch": 186,
        "loss": 88.98899841308594
    },
    {
        "epoch": 3,
        "batch": 187,
        "loss": 97.74160766601562
    },
    {
        "epoch": 3,
        "batch": 188,
        "loss": 86.45768737792969
    },
    {
        "epoch": 3,
        "batch": 189,
        "loss": 88.87855529785156
    },
    {
        "epoch": 3,
        "batch": 190,
        "loss": 98.84686279296875
    },
    {
        "epoch": 3,
        "batch": 191,
        "loss": 86.46516418457031
    },
    {
        "epoch": 3,
        "batch": 192,
        "loss": 94.26605224609375
    },
    {
        "epoch": 3,
        "batch": 193,
        "loss": 83.70037841796875
    },
    {
        "epoch": 3,
        "batch": 194,
        "loss": 96.92923736572266
    },
    {
        "epoch": 3,
        "batch": 195,
        "loss": 89.54005432128906
    },
    {
        "epoch": 3,
        "batch": 196,
        "loss": 91.70780944824219
    },
    {
        "epoch": 3,
        "batch": 197,
        "loss": 92.53478240966797
    },
    {
        "epoch": 3,
        "batch": 198,
        "loss": 92.24430084228516
    },
    {
        "epoch": 3,
        "batch": 199,
        "loss": 96.55868530273438
    },
    {
        "epoch": 3,
        "batch": 200,
        "loss": 95.02033996582031
    },
    {
        "epoch": 3,
        "batch": 201,
        "loss": 87.96668243408203
    },
    {
        "epoch": 3,
        "batch": 202,
        "loss": 77.28959655761719
    },
    {
        "epoch": 3,
        "batch": 203,
        "loss": 98.25435638427734
    },
    {
        "epoch": 3,
        "batch": 204,
        "loss": 83.208740234375
    },
    {
        "epoch": 3,
        "batch": 205,
        "loss": 42.935386657714844
    },
    {
        "epoch": 4,
        "batch": 0,
        "loss": 84.9344482421875
    },
    {
        "epoch": 4,
        "batch": 1,
        "loss": 93.92125701904297
    },
    {
        "epoch": 4,
        "batch": 2,
        "loss": 91.23678588867188
    },
    {
        "epoch": 4,
        "batch": 3,
        "loss": 72.3248291015625
    },
    {
        "epoch": 4,
        "batch": 4,
        "loss": 86.28018951416016
    },
    {
        "epoch": 4,
        "batch": 5,
        "loss": 82.89169311523438
    },
    {
        "epoch": 4,
        "batch": 6,
        "loss": 85.63114166259766
    },
    {
        "epoch": 4,
        "batch": 7,
        "loss": 73.00634765625
    },
    {
        "epoch": 4,
        "batch": 8,
        "loss": 88.81011962890625
    },
    {
        "epoch": 4,
        "batch": 9,
        "loss": 80.63716125488281
    },
    {
        "epoch": 4,
        "batch": 10,
        "loss": 91.31040954589844
    },
    {
        "epoch": 4,
        "batch": 11,
        "loss": 86.58854675292969
    },
    {
        "epoch": 4,
        "batch": 12,
        "loss": 81.74569702148438
    },
    {
        "epoch": 4,
        "batch": 13,
        "loss": 73.63347625732422
    },
    {
        "epoch": 4,
        "batch": 14,
        "loss": 89.96117401123047
    },
    {
        "epoch": 4,
        "batch": 15,
        "loss": 98.93655395507812
    },
    {
        "epoch": 4,
        "batch": 16,
        "loss": 93.06059265136719
    },
    {
        "epoch": 4,
        "batch": 17,
        "loss": 87.5484619140625
    },
    {
        "epoch": 4,
        "batch": 18,
        "loss": 96.67098999023438
    },
    {
        "epoch": 4,
        "batch": 19,
        "loss": 80.4129638671875
    },
    {
        "epoch": 4,
        "batch": 20,
        "loss": 78.75923156738281
    },
    {
        "epoch": 4,
        "batch": 21,
        "loss": 89.10999298095703
    },
    {
        "epoch": 4,
        "batch": 22,
        "loss": 94.65409851074219
    },
    {
        "epoch": 4,
        "batch": 23,
        "loss": 100.18235778808594
    },
    {
        "epoch": 4,
        "batch": 24,
        "loss": 93.23545837402344
    },
    {
        "epoch": 4,
        "batch": 25,
        "loss": 96.77140808105469
    },
    {
        "epoch": 4,
        "batch": 26,
        "loss": 89.77830505371094
    },
    {
        "epoch": 4,
        "batch": 27,
        "loss": 88.4289321899414
    },
    {
        "epoch": 4,
        "batch": 28,
        "loss": 86.85296630859375
    },
    {
        "epoch": 4,
        "batch": 29,
        "loss": 81.07746124267578
    },
    {
        "epoch": 4,
        "batch": 30,
        "loss": 104.72473907470703
    },
    {
        "epoch": 4,
        "batch": 31,
        "loss": 100.76130676269531
    },
    {
        "epoch": 4,
        "batch": 32,
        "loss": 84.02421569824219
    },
    {
        "epoch": 4,
        "batch": 33,
        "loss": 88.55085754394531
    },
    {
        "epoch": 4,
        "batch": 34,
        "loss": 85.52799987792969
    },
    {
        "epoch": 4,
        "batch": 35,
        "loss": 90.2763442993164
    },
    {
        "epoch": 4,
        "batch": 36,
        "loss": 86.27940368652344
    },
    {
        "epoch": 4,
        "batch": 37,
        "loss": 97.93244171142578
    },
    {
        "epoch": 4,
        "batch": 38,
        "loss": 90.34675598144531
    },
    {
        "epoch": 4,
        "batch": 39,
        "loss": 95.2408447265625
    },
    {
        "epoch": 4,
        "batch": 40,
        "loss": 90.30088806152344
    },
    {
        "epoch": 4,
        "batch": 41,
        "loss": 90.48087310791016
    },
    {
        "epoch": 4,
        "batch": 42,
        "loss": 91.79875183105469
    },
    {
        "epoch": 4,
        "batch": 43,
        "loss": 93.2088394165039
    },
    {
        "epoch": 4,
        "batch": 44,
        "loss": 90.55088806152344
    },
    {
        "epoch": 4,
        "batch": 45,
        "loss": 89.17588806152344
    },
    {
        "epoch": 4,
        "batch": 46,
        "loss": 85.64899444580078
    },
    {
        "epoch": 4,
        "batch": 47,
        "loss": 79.38533782958984
    },
    {
        "epoch": 4,
        "batch": 48,
        "loss": 91.64144134521484
    },
    {
        "epoch": 4,
        "batch": 49,
        "loss": 87.34162902832031
    },
    {
        "epoch": 4,
        "batch": 50,
        "loss": 75.11582946777344
    },
    {
        "epoch": 4,
        "batch": 51,
        "loss": 96.60355377197266
    },
    {
        "epoch": 4,
        "batch": 52,
        "loss": 87.08636474609375
    },
    {
        "epoch": 4,
        "batch": 53,
        "loss": 84.57101440429688
    },
    {
        "epoch": 4,
        "batch": 54,
        "loss": 71.4049072265625
    },
    {
        "epoch": 4,
        "batch": 55,
        "loss": 79.85816192626953
    },
    {
        "epoch": 4,
        "batch": 56,
        "loss": 86.40675354003906
    },
    {
        "epoch": 4,
        "batch": 57,
        "loss": 80.49775695800781
    },
    {
        "epoch": 4,
        "batch": 58,
        "loss": 83.56018829345703
    },
    {
        "epoch": 4,
        "batch": 59,
        "loss": 83.84855651855469
    },
    {
        "epoch": 4,
        "batch": 60,
        "loss": 89.60343933105469
    },
    {
        "epoch": 4,
        "batch": 61,
        "loss": 81.30252838134766
    },
    {
        "epoch": 4,
        "batch": 62,
        "loss": 89.85980987548828
    },
    {
        "epoch": 4,
        "batch": 63,
        "loss": 74.4942398071289
    },
    {
        "epoch": 4,
        "batch": 64,
        "loss": 85.5693588256836
    },
    {
        "epoch": 4,
        "batch": 65,
        "loss": 90.8927993774414
    },
    {
        "epoch": 4,
        "batch": 66,
        "loss": 82.4652328491211
    },
    {
        "epoch": 4,
        "batch": 67,
        "loss": 96.65351867675781
    },
    {
        "epoch": 4,
        "batch": 68,
        "loss": 89.53353881835938
    },
    {
        "epoch": 4,
        "batch": 69,
        "loss": 95.55966186523438
    },
    {
        "epoch": 4,
        "batch": 70,
        "loss": 86.81803131103516
    },
    {
        "epoch": 4,
        "batch": 71,
        "loss": 81.9862289428711
    },
    {
        "epoch": 4,
        "batch": 72,
        "loss": 90.76152038574219
    },
    {
        "epoch": 4,
        "batch": 73,
        "loss": 85.54090881347656
    },
    {
        "epoch": 4,
        "batch": 74,
        "loss": 79.5279312133789
    },
    {
        "epoch": 4,
        "batch": 75,
        "loss": 101.65471649169922
    },
    {
        "epoch": 4,
        "batch": 76,
        "loss": 93.56448364257812
    },
    {
        "epoch": 4,
        "batch": 77,
        "loss": 89.4351577758789
    },
    {
        "epoch": 4,
        "batch": 78,
        "loss": 72.93639373779297
    },
    {
        "epoch": 4,
        "batch": 79,
        "loss": 92.17141723632812
    },
    {
        "epoch": 4,
        "batch": 80,
        "loss": 72.04964447021484
    },
    {
        "epoch": 4,
        "batch": 81,
        "loss": 87.09992218017578
    },
    {
        "epoch": 4,
        "batch": 82,
        "loss": 95.427734375
    },
    {
        "epoch": 4,
        "batch": 83,
        "loss": 82.94070434570312
    },
    {
        "epoch": 4,
        "batch": 84,
        "loss": 85.16751861572266
    },
    {
        "epoch": 4,
        "batch": 85,
        "loss": 80.68975830078125
    },
    {
        "epoch": 4,
        "batch": 86,
        "loss": 83.06484985351562
    },
    {
        "epoch": 4,
        "batch": 87,
        "loss": 93.04602813720703
    },
    {
        "epoch": 4,
        "batch": 88,
        "loss": 83.02111053466797
    },
    {
        "epoch": 4,
        "batch": 89,
        "loss": 93.34181213378906
    },
    {
        "epoch": 4,
        "batch": 90,
        "loss": 83.7662582397461
    },
    {
        "epoch": 4,
        "batch": 91,
        "loss": 85.9360580444336
    },
    {
        "epoch": 4,
        "batch": 92,
        "loss": 89.20169067382812
    },
    {
        "epoch": 4,
        "batch": 93,
        "loss": 82.49260711669922
    },
    {
        "epoch": 4,
        "batch": 94,
        "loss": 89.84625244140625
    },
    {
        "epoch": 4,
        "batch": 95,
        "loss": 91.80799102783203
    },
    {
        "epoch": 4,
        "batch": 96,
        "loss": 95.76373291015625
    },
    {
        "epoch": 4,
        "batch": 97,
        "loss": 88.66291809082031
    },
    {
        "epoch": 4,
        "batch": 98,
        "loss": 75.06398010253906
    },
    {
        "epoch": 4,
        "batch": 99,
        "loss": 87.6126708984375
    },
    {
        "epoch": 4,
        "batch": 100,
        "loss": 94.58292388916016
    },
    {
        "epoch": 4,
        "batch": 101,
        "loss": 87.36367797851562
    },
    {
        "epoch": 4,
        "batch": 102,
        "loss": 97.37228393554688
    },
    {
        "epoch": 4,
        "batch": 103,
        "loss": 98.78690338134766
    },
    {
        "epoch": 4,
        "batch": 104,
        "loss": 90.1745834350586
    },
    {
        "epoch": 4,
        "batch": 105,
        "loss": 85.63957214355469
    },
    {
        "epoch": 4,
        "batch": 106,
        "loss": 78.74181365966797
    },
    {
        "epoch": 4,
        "batch": 107,
        "loss": 86.85281372070312
    },
    {
        "epoch": 4,
        "batch": 108,
        "loss": 82.87194061279297
    },
    {
        "epoch": 4,
        "batch": 109,
        "loss": 98.98038482666016
    },
    {
        "epoch": 4,
        "batch": 110,
        "loss": 73.8752212524414
    },
    {
        "epoch": 4,
        "batch": 111,
        "loss": 88.90156555175781
    },
    {
        "epoch": 4,
        "batch": 112,
        "loss": 83.23505401611328
    },
    {
        "epoch": 4,
        "batch": 113,
        "loss": 87.65757751464844
    },
    {
        "epoch": 4,
        "batch": 114,
        "loss": 78.26376342773438
    },
    {
        "epoch": 4,
        "batch": 115,
        "loss": 81.60398864746094
    },
    {
        "epoch": 4,
        "batch": 116,
        "loss": 101.72338104248047
    },
    {
        "epoch": 4,
        "batch": 117,
        "loss": 83.8721923828125
    },
    {
        "epoch": 4,
        "batch": 118,
        "loss": 83.32449340820312
    },
    {
        "epoch": 4,
        "batch": 119,
        "loss": 89.6380615234375
    },
    {
        "epoch": 4,
        "batch": 120,
        "loss": 87.76837158203125
    },
    {
        "epoch": 4,
        "batch": 121,
        "loss": 95.445556640625
    },
    {
        "epoch": 4,
        "batch": 122,
        "loss": 86.70272827148438
    },
    {
        "epoch": 4,
        "batch": 123,
        "loss": 79.27642059326172
    },
    {
        "epoch": 4,
        "batch": 124,
        "loss": 99.48573303222656
    },
    {
        "epoch": 4,
        "batch": 125,
        "loss": 93.1278076171875
    },
    {
        "epoch": 4,
        "batch": 126,
        "loss": 91.44404602050781
    },
    {
        "epoch": 4,
        "batch": 127,
        "loss": 89.7616195678711
    },
    {
        "epoch": 4,
        "batch": 128,
        "loss": 76.27373504638672
    },
    {
        "epoch": 4,
        "batch": 129,
        "loss": 89.8656234741211
    },
    {
        "epoch": 4,
        "batch": 130,
        "loss": 87.56572723388672
    },
    {
        "epoch": 4,
        "batch": 131,
        "loss": 84.44585418701172
    },
    {
        "epoch": 4,
        "batch": 132,
        "loss": 85.5962142944336
    },
    {
        "epoch": 4,
        "batch": 133,
        "loss": 93.0119857788086
    },
    {
        "epoch": 4,
        "batch": 134,
        "loss": 85.71485900878906
    },
    {
        "epoch": 4,
        "batch": 135,
        "loss": 94.21306610107422
    },
    {
        "epoch": 4,
        "batch": 136,
        "loss": 98.38695526123047
    },
    {
        "epoch": 4,
        "batch": 137,
        "loss": 79.32489776611328
    },
    {
        "epoch": 4,
        "batch": 138,
        "loss": 104.57417297363281
    },
    {
        "epoch": 4,
        "batch": 139,
        "loss": 73.65110778808594
    },
    {
        "epoch": 4,
        "batch": 140,
        "loss": 95.5740737915039
    },
    {
        "epoch": 4,
        "batch": 141,
        "loss": 71.80307006835938
    },
    {
        "epoch": 4,
        "batch": 142,
        "loss": 91.95648193359375
    },
    {
        "epoch": 4,
        "batch": 143,
        "loss": 99.06858825683594
    },
    {
        "epoch": 4,
        "batch": 144,
        "loss": 90.82178497314453
    },
    {
        "epoch": 4,
        "batch": 145,
        "loss": 91.37026977539062
    },
    {
        "epoch": 4,
        "batch": 146,
        "loss": 95.47723388671875
    },
    {
        "epoch": 4,
        "batch": 147,
        "loss": 81.69972229003906
    },
    {
        "epoch": 4,
        "batch": 148,
        "loss": 93.0673599243164
    },
    {
        "epoch": 4,
        "batch": 149,
        "loss": 89.05242919921875
    },
    {
        "epoch": 4,
        "batch": 150,
        "loss": 90.72419738769531
    },
    {
        "epoch": 4,
        "batch": 151,
        "loss": 99.18006896972656
    },
    {
        "epoch": 4,
        "batch": 152,
        "loss": 80.35565185546875
    },
    {
        "epoch": 4,
        "batch": 153,
        "loss": 81.080078125
    },
    {
        "epoch": 4,
        "batch": 154,
        "loss": 86.37434387207031
    },
    {
        "epoch": 4,
        "batch": 155,
        "loss": 92.04955291748047
    },
    {
        "epoch": 4,
        "batch": 156,
        "loss": 97.56059265136719
    },
    {
        "epoch": 4,
        "batch": 157,
        "loss": 81.27754974365234
    },
    {
        "epoch": 4,
        "batch": 158,
        "loss": 88.5959701538086
    },
    {
        "epoch": 4,
        "batch": 159,
        "loss": 79.1576156616211
    },
    {
        "epoch": 4,
        "batch": 160,
        "loss": 76.1443862915039
    },
    {
        "epoch": 4,
        "batch": 161,
        "loss": 84.6797866821289
    },
    {
        "epoch": 4,
        "batch": 162,
        "loss": 90.19503784179688
    },
    {
        "epoch": 4,
        "batch": 163,
        "loss": 97.22637939453125
    },
    {
        "epoch": 4,
        "batch": 164,
        "loss": 103.7366714477539
    },
    {
        "epoch": 4,
        "batch": 165,
        "loss": 90.07100677490234
    },
    {
        "epoch": 4,
        "batch": 166,
        "loss": 90.22846984863281
    },
    {
        "epoch": 4,
        "batch": 167,
        "loss": 92.08291625976562
    },
    {
        "epoch": 4,
        "batch": 168,
        "loss": 88.76020812988281
    },
    {
        "epoch": 4,
        "batch": 169,
        "loss": 81.02530670166016
    },
    {
        "epoch": 4,
        "batch": 170,
        "loss": 75.6257553100586
    },
    {
        "epoch": 4,
        "batch": 171,
        "loss": 72.16717529296875
    },
    {
        "epoch": 4,
        "batch": 172,
        "loss": 100.88597106933594
    },
    {
        "epoch": 4,
        "batch": 173,
        "loss": 90.47908020019531
    },
    {
        "epoch": 4,
        "batch": 174,
        "loss": 88.1805419921875
    },
    {
        "epoch": 4,
        "batch": 175,
        "loss": 97.78038787841797
    },
    {
        "epoch": 4,
        "batch": 176,
        "loss": 90.82093048095703
    },
    {
        "epoch": 4,
        "batch": 177,
        "loss": 93.57244110107422
    },
    {
        "epoch": 4,
        "batch": 178,
        "loss": 91.5666732788086
    },
    {
        "epoch": 4,
        "batch": 179,
        "loss": 102.35946655273438
    },
    {
        "epoch": 4,
        "batch": 180,
        "loss": 89.020263671875
    },
    {
        "epoch": 4,
        "batch": 181,
        "loss": 80.93598937988281
    },
    {
        "epoch": 4,
        "batch": 182,
        "loss": 95.13334655761719
    },
    {
        "epoch": 4,
        "batch": 183,
        "loss": 86.22029113769531
    },
    {
        "epoch": 4,
        "batch": 184,
        "loss": 81.65902709960938
    },
    {
        "epoch": 4,
        "batch": 185,
        "loss": 96.29785919189453
    },
    {
        "epoch": 4,
        "batch": 186,
        "loss": 98.12063598632812
    },
    {
        "epoch": 4,
        "batch": 187,
        "loss": 77.47055053710938
    },
    {
        "epoch": 4,
        "batch": 188,
        "loss": 73.94757080078125
    },
    {
        "epoch": 4,
        "batch": 189,
        "loss": 75.0565185546875
    },
    {
        "epoch": 4,
        "batch": 190,
        "loss": 86.65794372558594
    },
    {
        "epoch": 4,
        "batch": 191,
        "loss": 96.13682556152344
    },
    {
        "epoch": 4,
        "batch": 192,
        "loss": 96.2484130859375
    },
    {
        "epoch": 4,
        "batch": 193,
        "loss": 83.46897888183594
    },
    {
        "epoch": 4,
        "batch": 194,
        "loss": 85.66638946533203
    },
    {
        "epoch": 4,
        "batch": 195,
        "loss": 88.8572769165039
    },
    {
        "epoch": 4,
        "batch": 196,
        "loss": 93.15062713623047
    },
    {
        "epoch": 4,
        "batch": 197,
        "loss": 72.85897827148438
    },
    {
        "epoch": 4,
        "batch": 198,
        "loss": 82.72334289550781
    },
    {
        "epoch": 4,
        "batch": 199,
        "loss": 93.11947631835938
    },
    {
        "epoch": 4,
        "batch": 200,
        "loss": 90.36124420166016
    },
    {
        "epoch": 4,
        "batch": 201,
        "loss": 82.12915802001953
    },
    {
        "epoch": 4,
        "batch": 202,
        "loss": 88.11920166015625
    },
    {
        "epoch": 4,
        "batch": 203,
        "loss": 93.7491683959961
    },
    {
        "epoch": 4,
        "batch": 204,
        "loss": 78.07266235351562
    },
    {
        "epoch": 4,
        "batch": 205,
        "loss": 38.38630676269531
    },
    {
        "epoch": 5,
        "batch": 0,
        "loss": 98.09989166259766
    },
    {
        "epoch": 5,
        "batch": 1,
        "loss": 92.42684936523438
    },
    {
        "epoch": 5,
        "batch": 2,
        "loss": 84.4164047241211
    },
    {
        "epoch": 5,
        "batch": 3,
        "loss": 86.76929473876953
    },
    {
        "epoch": 5,
        "batch": 4,
        "loss": 85.15821075439453
    },
    {
        "epoch": 5,
        "batch": 5,
        "loss": 80.2856216430664
    },
    {
        "epoch": 5,
        "batch": 6,
        "loss": 90.90640258789062
    },
    {
        "epoch": 5,
        "batch": 7,
        "loss": 76.38858032226562
    },
    {
        "epoch": 5,
        "batch": 8,
        "loss": 99.22079467773438
    },
    {
        "epoch": 5,
        "batch": 9,
        "loss": 91.35359191894531
    },
    {
        "epoch": 5,
        "batch": 10,
        "loss": 72.64350891113281
    },
    {
        "epoch": 5,
        "batch": 11,
        "loss": 93.32673645019531
    },
    {
        "epoch": 5,
        "batch": 12,
        "loss": 91.1944351196289
    },
    {
        "epoch": 5,
        "batch": 13,
        "loss": 72.6155776977539
    },
    {
        "epoch": 5,
        "batch": 14,
        "loss": 90.98760223388672
    },
    {
        "epoch": 5,
        "batch": 15,
        "loss": 76.24488830566406
    },
    {
        "epoch": 5,
        "batch": 16,
        "loss": 99.39159393310547
    },
    {
        "epoch": 5,
        "batch": 17,
        "loss": 76.0458755493164
    },
    {
        "epoch": 5,
        "batch": 18,
        "loss": 83.34724426269531
    },
    {
        "epoch": 5,
        "batch": 19,
        "loss": 85.4280014038086
    },
    {
        "epoch": 5,
        "batch": 20,
        "loss": 83.62228393554688
    },
    {
        "epoch": 5,
        "batch": 21,
        "loss": 88.03935241699219
    },
    {
        "epoch": 5,
        "batch": 22,
        "loss": 86.17034149169922
    },
    {
        "epoch": 5,
        "batch": 23,
        "loss": 93.22762298583984
    },
    {
        "epoch": 5,
        "batch": 24,
        "loss": 72.43699645996094
    },
    {
        "epoch": 5,
        "batch": 25,
        "loss": 84.03248596191406
    },
    {
        "epoch": 5,
        "batch": 26,
        "loss": 77.65288543701172
    },
    {
        "epoch": 5,
        "batch": 27,
        "loss": 75.07759857177734
    },
    {
        "epoch": 5,
        "batch": 28,
        "loss": 88.55713653564453
    },
    {
        "epoch": 5,
        "batch": 29,
        "loss": 90.75401306152344
    },
    {
        "epoch": 5,
        "batch": 30,
        "loss": 80.31988525390625
    },
    {
        "epoch": 5,
        "batch": 31,
        "loss": 77.90967559814453
    },
    {
        "epoch": 5,
        "batch": 32,
        "loss": 84.18374633789062
    },
    {
        "epoch": 5,
        "batch": 33,
        "loss": 102.60746765136719
    },
    {
        "epoch": 5,
        "batch": 34,
        "loss": 83.19223022460938
    },
    {
        "epoch": 5,
        "batch": 35,
        "loss": 86.88163757324219
    },
    {
        "epoch": 5,
        "batch": 36,
        "loss": 87.90351867675781
    },
    {
        "epoch": 5,
        "batch": 37,
        "loss": 78.36913299560547
    },
    {
        "epoch": 5,
        "batch": 38,
        "loss": 90.08999633789062
    },
    {
        "epoch": 5,
        "batch": 39,
        "loss": 94.4799575805664
    },
    {
        "epoch": 5,
        "batch": 40,
        "loss": 86.19419860839844
    },
    {
        "epoch": 5,
        "batch": 41,
        "loss": 89.31298828125
    },
    {
        "epoch": 5,
        "batch": 42,
        "loss": 86.36956787109375
    },
    {
        "epoch": 5,
        "batch": 43,
        "loss": 92.15000915527344
    },
    {
        "epoch": 5,
        "batch": 44,
        "loss": 84.26606750488281
    },
    {
        "epoch": 5,
        "batch": 45,
        "loss": 89.2310791015625
    },
    {
        "epoch": 5,
        "batch": 46,
        "loss": 74.8438491821289
    },
    {
        "epoch": 5,
        "batch": 47,
        "loss": 87.27251434326172
    },
    {
        "epoch": 5,
        "batch": 48,
        "loss": 92.21265411376953
    },
    {
        "epoch": 5,
        "batch": 49,
        "loss": 96.61611938476562
    },
    {
        "epoch": 5,
        "batch": 50,
        "loss": 84.87360382080078
    },
    {
        "epoch": 5,
        "batch": 51,
        "loss": 81.9672622680664
    },
    {
        "epoch": 5,
        "batch": 52,
        "loss": 96.3971939086914
    },
    {
        "epoch": 5,
        "batch": 53,
        "loss": 89.6861343383789
    },
    {
        "epoch": 5,
        "batch": 54,
        "loss": 90.52188873291016
    },
    {
        "epoch": 5,
        "batch": 55,
        "loss": 78.63477325439453
    },
    {
        "epoch": 5,
        "batch": 56,
        "loss": 88.64936828613281
    },
    {
        "epoch": 5,
        "batch": 57,
        "loss": 88.89115142822266
    },
    {
        "epoch": 5,
        "batch": 58,
        "loss": 87.04840850830078
    },
    {
        "epoch": 5,
        "batch": 59,
        "loss": 85.77609252929688
    },
    {
        "epoch": 5,
        "batch": 60,
        "loss": 90.56241607666016
    },
    {
        "epoch": 5,
        "batch": 61,
        "loss": 99.79353332519531
    },
    {
        "epoch": 5,
        "batch": 62,
        "loss": 83.59168243408203
    },
    {
        "epoch": 5,
        "batch": 63,
        "loss": 81.84235382080078
    },
    {
        "epoch": 5,
        "batch": 64,
        "loss": 77.04572296142578
    },
    {
        "epoch": 5,
        "batch": 65,
        "loss": 76.13987731933594
    },
    {
        "epoch": 5,
        "batch": 66,
        "loss": 83.0152359008789
    },
    {
        "epoch": 5,
        "batch": 67,
        "loss": 78.28785705566406
    },
    {
        "epoch": 5,
        "batch": 68,
        "loss": 88.68673706054688
    },
    {
        "epoch": 5,
        "batch": 69,
        "loss": 80.0169906616211
    },
    {
        "epoch": 5,
        "batch": 70,
        "loss": 83.7135009765625
    },
    {
        "epoch": 5,
        "batch": 71,
        "loss": 78.17269897460938
    },
    {
        "epoch": 5,
        "batch": 72,
        "loss": 88.28461456298828
    },
    {
        "epoch": 5,
        "batch": 73,
        "loss": 75.8227767944336
    },
    {
        "epoch": 5,
        "batch": 74,
        "loss": 87.09427642822266
    },
    {
        "epoch": 5,
        "batch": 75,
        "loss": 80.43098449707031
    },
    {
        "epoch": 5,
        "batch": 76,
        "loss": 95.36036682128906
    },
    {
        "epoch": 5,
        "batch": 77,
        "loss": 81.72608947753906
    },
    {
        "epoch": 5,
        "batch": 78,
        "loss": 91.10116577148438
    },
    {
        "epoch": 5,
        "batch": 79,
        "loss": 81.4553451538086
    },
    {
        "epoch": 5,
        "batch": 80,
        "loss": 87.81703186035156
    },
    {
        "epoch": 5,
        "batch": 81,
        "loss": 82.91114044189453
    },
    {
        "epoch": 5,
        "batch": 82,
        "loss": 87.67932891845703
    },
    {
        "epoch": 5,
        "batch": 83,
        "loss": 85.07560729980469
    },
    {
        "epoch": 5,
        "batch": 84,
        "loss": 94.087158203125
    },
    {
        "epoch": 5,
        "batch": 85,
        "loss": 91.86976623535156
    },
    {
        "epoch": 5,
        "batch": 86,
        "loss": 94.18461608886719
    },
    {
        "epoch": 5,
        "batch": 87,
        "loss": 86.0817642211914
    },
    {
        "epoch": 5,
        "batch": 88,
        "loss": 98.810302734375
    },
    {
        "epoch": 5,
        "batch": 89,
        "loss": 86.39579772949219
    },
    {
        "epoch": 5,
        "batch": 90,
        "loss": 87.1938247680664
    },
    {
        "epoch": 5,
        "batch": 91,
        "loss": 78.90912628173828
    },
    {
        "epoch": 5,
        "batch": 92,
        "loss": 87.89706420898438
    },
    {
        "epoch": 5,
        "batch": 93,
        "loss": 87.60559844970703
    },
    {
        "epoch": 5,
        "batch": 94,
        "loss": 84.15320587158203
    },
    {
        "epoch": 5,
        "batch": 95,
        "loss": 75.08267974853516
    },
    {
        "epoch": 5,
        "batch": 96,
        "loss": 79.89158630371094
    },
    {
        "epoch": 5,
        "batch": 97,
        "loss": 75.94898986816406
    },
    {
        "epoch": 5,
        "batch": 98,
        "loss": 98.62974548339844
    },
    {
        "epoch": 5,
        "batch": 99,
        "loss": 76.85022735595703
    },
    {
        "epoch": 5,
        "batch": 100,
        "loss": 97.46955871582031
    },
    {
        "epoch": 5,
        "batch": 101,
        "loss": 91.57250213623047
    },
    {
        "epoch": 5,
        "batch": 102,
        "loss": 76.78486633300781
    },
    {
        "epoch": 5,
        "batch": 103,
        "loss": 79.64026641845703
    },
    {
        "epoch": 5,
        "batch": 104,
        "loss": 82.08769226074219
    },
    {
        "epoch": 5,
        "batch": 105,
        "loss": 81.03941345214844
    },
    {
        "epoch": 5,
        "batch": 106,
        "loss": 89.41710662841797
    },
    {
        "epoch": 5,
        "batch": 107,
        "loss": 89.17472839355469
    },
    {
        "epoch": 5,
        "batch": 108,
        "loss": 92.82502746582031
    },
    {
        "epoch": 5,
        "batch": 109,
        "loss": 92.39412689208984
    },
    {
        "epoch": 5,
        "batch": 110,
        "loss": 78.27919006347656
    },
    {
        "epoch": 5,
        "batch": 111,
        "loss": 74.9513168334961
    },
    {
        "epoch": 5,
        "batch": 112,
        "loss": 71.77739715576172
    },
    {
        "epoch": 5,
        "batch": 113,
        "loss": 88.63099670410156
    },
    {
        "epoch": 5,
        "batch": 114,
        "loss": 89.72921752929688
    },
    {
        "epoch": 5,
        "batch": 115,
        "loss": 86.6827621459961
    },
    {
        "epoch": 5,
        "batch": 116,
        "loss": 89.82030487060547
    },
    {
        "epoch": 5,
        "batch": 117,
        "loss": 75.7171630859375
    },
    {
        "epoch": 5,
        "batch": 118,
        "loss": 73.39315032958984
    },
    {
        "epoch": 5,
        "batch": 119,
        "loss": 73.64756774902344
    },
    {
        "epoch": 5,
        "batch": 120,
        "loss": 80.09370422363281
    },
    {
        "epoch": 5,
        "batch": 121,
        "loss": 73.54829406738281
    },
    {
        "epoch": 5,
        "batch": 122,
        "loss": 88.73348236083984
    },
    {
        "epoch": 5,
        "batch": 123,
        "loss": 79.52581024169922
    },
    {
        "epoch": 5,
        "batch": 124,
        "loss": 87.57420349121094
    },
    {
        "epoch": 5,
        "batch": 125,
        "loss": 97.38114929199219
    },
    {
        "epoch": 5,
        "batch": 126,
        "loss": 83.21147918701172
    },
    {
        "epoch": 5,
        "batch": 127,
        "loss": 77.2398452758789
    },
    {
        "epoch": 5,
        "batch": 128,
        "loss": 85.72347259521484
    },
    {
        "epoch": 5,
        "batch": 129,
        "loss": 84.09806823730469
    },
    {
        "epoch": 5,
        "batch": 130,
        "loss": 90.33177947998047
    },
    {
        "epoch": 5,
        "batch": 131,
        "loss": 76.19691467285156
    },
    {
        "epoch": 5,
        "batch": 132,
        "loss": 79.56787109375
    },
    {
        "epoch": 5,
        "batch": 133,
        "loss": 82.03743743896484
    },
    {
        "epoch": 5,
        "batch": 134,
        "loss": 88.07498168945312
    },
    {
        "epoch": 5,
        "batch": 135,
        "loss": 89.92424011230469
    },
    {
        "epoch": 5,
        "batch": 136,
        "loss": 92.39087677001953
    },
    {
        "epoch": 5,
        "batch": 137,
        "loss": 82.6523208618164
    },
    {
        "epoch": 5,
        "batch": 138,
        "loss": 83.36251068115234
    },
    {
        "epoch": 5,
        "batch": 139,
        "loss": 73.88753509521484
    },
    {
        "epoch": 5,
        "batch": 140,
        "loss": 91.95866394042969
    },
    {
        "epoch": 5,
        "batch": 141,
        "loss": 90.25352478027344
    },
    {
        "epoch": 5,
        "batch": 142,
        "loss": 92.02924346923828
    },
    {
        "epoch": 5,
        "batch": 143,
        "loss": 83.58458709716797
    },
    {
        "epoch": 5,
        "batch": 144,
        "loss": 81.86869812011719
    },
    {
        "epoch": 5,
        "batch": 145,
        "loss": 74.56244659423828
    },
    {
        "epoch": 5,
        "batch": 146,
        "loss": 83.43383026123047
    },
    {
        "epoch": 5,
        "batch": 147,
        "loss": 102.51001739501953
    },
    {
        "epoch": 5,
        "batch": 148,
        "loss": 84.5364990234375
    },
    {
        "epoch": 5,
        "batch": 149,
        "loss": 99.98871612548828
    },
    {
        "epoch": 5,
        "batch": 150,
        "loss": 90.58480072021484
    },
    {
        "epoch": 5,
        "batch": 151,
        "loss": 85.53684997558594
    },
    {
        "epoch": 5,
        "batch": 152,
        "loss": 76.74839782714844
    },
    {
        "epoch": 5,
        "batch": 153,
        "loss": 80.85505676269531
    },
    {
        "epoch": 5,
        "batch": 154,
        "loss": 84.97921752929688
    },
    {
        "epoch": 5,
        "batch": 155,
        "loss": 89.81767272949219
    },
    {
        "epoch": 5,
        "batch": 156,
        "loss": 90.81864929199219
    },
    {
        "epoch": 5,
        "batch": 157,
        "loss": 81.17205047607422
    },
    {
        "epoch": 5,
        "batch": 158,
        "loss": 82.84292602539062
    },
    {
        "epoch": 5,
        "batch": 159,
        "loss": 79.80960083007812
    },
    {
        "epoch": 5,
        "batch": 160,
        "loss": 92.94359588623047
    },
    {
        "epoch": 5,
        "batch": 161,
        "loss": 80.47425842285156
    },
    {
        "epoch": 5,
        "batch": 162,
        "loss": 77.02374267578125
    },
    {
        "epoch": 5,
        "batch": 163,
        "loss": 85.16572570800781
    },
    {
        "epoch": 5,
        "batch": 164,
        "loss": 90.27061462402344
    },
    {
        "epoch": 5,
        "batch": 165,
        "loss": 82.89134979248047
    },
    {
        "epoch": 5,
        "batch": 166,
        "loss": 79.22053527832031
    },
    {
        "epoch": 5,
        "batch": 167,
        "loss": 79.03861236572266
    },
    {
        "epoch": 5,
        "batch": 168,
        "loss": 84.69760131835938
    },
    {
        "epoch": 5,
        "batch": 169,
        "loss": 79.906494140625
    },
    {
        "epoch": 5,
        "batch": 170,
        "loss": 75.63832092285156
    },
    {
        "epoch": 5,
        "batch": 171,
        "loss": 75.10538482666016
    },
    {
        "epoch": 5,
        "batch": 172,
        "loss": 93.35954284667969
    },
    {
        "epoch": 5,
        "batch": 173,
        "loss": 84.39689636230469
    },
    {
        "epoch": 5,
        "batch": 174,
        "loss": 77.35698699951172
    },
    {
        "epoch": 5,
        "batch": 175,
        "loss": 82.46973419189453
    },
    {
        "epoch": 5,
        "batch": 176,
        "loss": 88.316650390625
    },
    {
        "epoch": 5,
        "batch": 177,
        "loss": 86.52658081054688
    },
    {
        "epoch": 5,
        "batch": 178,
        "loss": 85.14639282226562
    },
    {
        "epoch": 5,
        "batch": 179,
        "loss": 80.20962524414062
    },
    {
        "epoch": 5,
        "batch": 180,
        "loss": 89.88442993164062
    },
    {
        "epoch": 5,
        "batch": 181,
        "loss": 76.49442291259766
    },
    {
        "epoch": 5,
        "batch": 182,
        "loss": 84.3071517944336
    },
    {
        "epoch": 5,
        "batch": 183,
        "loss": 90.31719970703125
    },
    {
        "epoch": 5,
        "batch": 184,
        "loss": 93.06430053710938
    },
    {
        "epoch": 5,
        "batch": 185,
        "loss": 87.30943298339844
    },
    {
        "epoch": 5,
        "batch": 186,
        "loss": 90.32730865478516
    },
    {
        "epoch": 5,
        "batch": 187,
        "loss": 84.80912780761719
    },
    {
        "epoch": 5,
        "batch": 188,
        "loss": 79.94769287109375
    },
    {
        "epoch": 5,
        "batch": 189,
        "loss": 90.76311492919922
    },
    {
        "epoch": 5,
        "batch": 190,
        "loss": 83.81375885009766
    },
    {
        "epoch": 5,
        "batch": 191,
        "loss": 83.90471649169922
    },
    {
        "epoch": 5,
        "batch": 192,
        "loss": 82.32949829101562
    },
    {
        "epoch": 5,
        "batch": 193,
        "loss": 100.05318450927734
    },
    {
        "epoch": 5,
        "batch": 194,
        "loss": 82.5262680053711
    },
    {
        "epoch": 5,
        "batch": 195,
        "loss": 74.16442108154297
    },
    {
        "epoch": 5,
        "batch": 196,
        "loss": 79.86693572998047
    },
    {
        "epoch": 5,
        "batch": 197,
        "loss": 87.52586364746094
    },
    {
        "epoch": 5,
        "batch": 198,
        "loss": 84.72822570800781
    },
    {
        "epoch": 5,
        "batch": 199,
        "loss": 88.16841888427734
    },
    {
        "epoch": 5,
        "batch": 200,
        "loss": 94.84870147705078
    },
    {
        "epoch": 5,
        "batch": 201,
        "loss": 100.758056640625
    },
    {
        "epoch": 5,
        "batch": 202,
        "loss": 92.99882507324219
    },
    {
        "epoch": 5,
        "batch": 203,
        "loss": 89.34344482421875
    },
    {
        "epoch": 5,
        "batch": 204,
        "loss": 82.92382049560547
    },
    {
        "epoch": 5,
        "batch": 205,
        "loss": 31.23733139038086
    },
    {
        "epoch": 6,
        "batch": 0,
        "loss": 88.88240814208984
    },
    {
        "epoch": 6,
        "batch": 1,
        "loss": 82.9644775390625
    },
    {
        "epoch": 6,
        "batch": 2,
        "loss": 83.51805877685547
    },
    {
        "epoch": 6,
        "batch": 3,
        "loss": 77.66970825195312
    },
    {
        "epoch": 6,
        "batch": 4,
        "loss": 82.13238525390625
    },
    {
        "epoch": 6,
        "batch": 5,
        "loss": 82.4642105102539
    },
    {
        "epoch": 6,
        "batch": 6,
        "loss": 85.69085693359375
    },
    {
        "epoch": 6,
        "batch": 7,
        "loss": 83.51405334472656
    },
    {
        "epoch": 6,
        "batch": 8,
        "loss": 80.26679229736328
    },
    {
        "epoch": 6,
        "batch": 9,
        "loss": 89.46768951416016
    },
    {
        "epoch": 6,
        "batch": 10,
        "loss": 79.80070495605469
    },
    {
        "epoch": 6,
        "batch": 11,
        "loss": 82.04417419433594
    },
    {
        "epoch": 6,
        "batch": 12,
        "loss": 84.08871459960938
    },
    {
        "epoch": 6,
        "batch": 13,
        "loss": 94.08030700683594
    },
    {
        "epoch": 6,
        "batch": 14,
        "loss": 84.5625228881836
    },
    {
        "epoch": 6,
        "batch": 15,
        "loss": 76.90801239013672
    },
    {
        "epoch": 6,
        "batch": 16,
        "loss": 88.84136962890625
    },
    {
        "epoch": 6,
        "batch": 17,
        "loss": 84.06378936767578
    },
    {
        "epoch": 6,
        "batch": 18,
        "loss": 80.76195526123047
    },
    {
        "epoch": 6,
        "batch": 19,
        "loss": 87.79914855957031
    },
    {
        "epoch": 6,
        "batch": 20,
        "loss": 77.2744140625
    },
    {
        "epoch": 6,
        "batch": 21,
        "loss": 78.00119018554688
    },
    {
        "epoch": 6,
        "batch": 22,
        "loss": 79.13111877441406
    },
    {
        "epoch": 6,
        "batch": 23,
        "loss": 82.4982681274414
    },
    {
        "epoch": 6,
        "batch": 24,
        "loss": 89.6688461303711
    },
    {
        "epoch": 6,
        "batch": 25,
        "loss": 85.54045104980469
    },
    {
        "epoch": 6,
        "batch": 26,
        "loss": 82.47645568847656
    },
    {
        "epoch": 6,
        "batch": 27,
        "loss": 86.81466674804688
    },
    {
        "epoch": 6,
        "batch": 28,
        "loss": 85.71084594726562
    },
    {
        "epoch": 6,
        "batch": 29,
        "loss": 88.98723602294922
    },
    {
        "epoch": 6,
        "batch": 30,
        "loss": 75.28605651855469
    },
    {
        "epoch": 6,
        "batch": 31,
        "loss": 86.68453216552734
    },
    {
        "epoch": 6,
        "batch": 32,
        "loss": 96.41432189941406
    },
    {
        "epoch": 6,
        "batch": 33,
        "loss": 67.76353454589844
    },
    {
        "epoch": 6,
        "batch": 34,
        "loss": 97.18395233154297
    },
    {
        "epoch": 6,
        "batch": 35,
        "loss": 75.92061614990234
    },
    {
        "epoch": 6,
        "batch": 36,
        "loss": 84.03289794921875
    },
    {
        "epoch": 6,
        "batch": 37,
        "loss": 97.17478942871094
    },
    {
        "epoch": 6,
        "batch": 38,
        "loss": 78.0392837524414
    },
    {
        "epoch": 6,
        "batch": 39,
        "loss": 86.28031158447266
    },
    {
        "epoch": 6,
        "batch": 40,
        "loss": 83.99283599853516
    },
    {
        "epoch": 6,
        "batch": 41,
        "loss": 79.43536376953125
    },
    {
        "epoch": 6,
        "batch": 42,
        "loss": 79.89482879638672
    },
    {
        "epoch": 6,
        "batch": 43,
        "loss": 80.91878509521484
    },
    {
        "epoch": 6,
        "batch": 44,
        "loss": 72.94805908203125
    },
    {
        "epoch": 6,
        "batch": 45,
        "loss": 79.13577270507812
    },
    {
        "epoch": 6,
        "batch": 46,
        "loss": 84.3463363647461
    },
    {
        "epoch": 6,
        "batch": 47,
        "loss": 94.5398941040039
    },
    {
        "epoch": 6,
        "batch": 48,
        "loss": 85.6309585571289
    },
    {
        "epoch": 6,
        "batch": 49,
        "loss": 84.25421142578125
    },
    {
        "epoch": 6,
        "batch": 50,
        "loss": 74.56322479248047
    },
    {
        "epoch": 6,
        "batch": 51,
        "loss": 89.23989868164062
    },
    {
        "epoch": 6,
        "batch": 52,
        "loss": 79.531494140625
    },
    {
        "epoch": 6,
        "batch": 53,
        "loss": 79.1036376953125
    },
    {
        "epoch": 6,
        "batch": 54,
        "loss": 73.45240020751953
    },
    {
        "epoch": 6,
        "batch": 55,
        "loss": 100.65487670898438
    },
    {
        "epoch": 6,
        "batch": 56,
        "loss": 97.06253814697266
    },
    {
        "epoch": 6,
        "batch": 57,
        "loss": 82.08406829833984
    },
    {
        "epoch": 6,
        "batch": 58,
        "loss": 87.69642639160156
    },
    {
        "epoch": 6,
        "batch": 59,
        "loss": 80.58030700683594
    },
    {
        "epoch": 6,
        "batch": 60,
        "loss": 77.92564392089844
    },
    {
        "epoch": 6,
        "batch": 61,
        "loss": 102.82815551757812
    },
    {
        "epoch": 6,
        "batch": 62,
        "loss": 85.60987091064453
    },
    {
        "epoch": 6,
        "batch": 63,
        "loss": 80.4823226928711
    },
    {
        "epoch": 6,
        "batch": 64,
        "loss": 80.35894012451172
    },
    {
        "epoch": 6,
        "batch": 65,
        "loss": 79.35071563720703
    },
    {
        "epoch": 6,
        "batch": 66,
        "loss": 79.90003967285156
    },
    {
        "epoch": 6,
        "batch": 67,
        "loss": 74.4286880493164
    },
    {
        "epoch": 6,
        "batch": 68,
        "loss": 80.37312316894531
    },
    {
        "epoch": 6,
        "batch": 69,
        "loss": 70.67733764648438
    },
    {
        "epoch": 6,
        "batch": 70,
        "loss": 76.64006042480469
    },
    {
        "epoch": 6,
        "batch": 71,
        "loss": 90.48314666748047
    },
    {
        "epoch": 6,
        "batch": 72,
        "loss": 87.81025695800781
    },
    {
        "epoch": 6,
        "batch": 73,
        "loss": 92.21416473388672
    },
    {
        "epoch": 6,
        "batch": 74,
        "loss": 81.86949157714844
    },
    {
        "epoch": 6,
        "batch": 75,
        "loss": 90.42147064208984
    },
    {
        "epoch": 6,
        "batch": 76,
        "loss": 85.22052001953125
    },
    {
        "epoch": 6,
        "batch": 77,
        "loss": 87.54911041259766
    },
    {
        "epoch": 6,
        "batch": 78,
        "loss": 80.18912506103516
    },
    {
        "epoch": 6,
        "batch": 79,
        "loss": 88.7696533203125
    },
    {
        "epoch": 6,
        "batch": 80,
        "loss": 88.38139343261719
    },
    {
        "epoch": 6,
        "batch": 81,
        "loss": 85.44337463378906
    },
    {
        "epoch": 6,
        "batch": 82,
        "loss": 86.67867279052734
    },
    {
        "epoch": 6,
        "batch": 83,
        "loss": 80.81694793701172
    },
    {
        "epoch": 6,
        "batch": 84,
        "loss": 89.17340850830078
    },
    {
        "epoch": 6,
        "batch": 85,
        "loss": 63.01167297363281
    },
    {
        "epoch": 6,
        "batch": 86,
        "loss": 90.64644622802734
    },
    {
        "epoch": 6,
        "batch": 87,
        "loss": 76.68505859375
    },
    {
        "epoch": 6,
        "batch": 88,
        "loss": 80.99761962890625
    },
    {
        "epoch": 6,
        "batch": 89,
        "loss": 103.867431640625
    },
    {
        "epoch": 6,
        "batch": 90,
        "loss": 77.65306091308594
    },
    {
        "epoch": 6,
        "batch": 91,
        "loss": 86.98894500732422
    },
    {
        "epoch": 6,
        "batch": 92,
        "loss": 79.91197967529297
    },
    {
        "epoch": 6,
        "batch": 93,
        "loss": 72.16677856445312
    },
    {
        "epoch": 6,
        "batch": 94,
        "loss": 102.51961517333984
    },
    {
        "epoch": 6,
        "batch": 95,
        "loss": 97.10662078857422
    },
    {
        "epoch": 6,
        "batch": 96,
        "loss": 94.39450073242188
    },
    {
        "epoch": 6,
        "batch": 97,
        "loss": 81.06045532226562
    },
    {
        "epoch": 6,
        "batch": 98,
        "loss": 83.74019622802734
    },
    {
        "epoch": 6,
        "batch": 99,
        "loss": 80.73575592041016
    },
    {
        "epoch": 6,
        "batch": 100,
        "loss": 85.68446350097656
    },
    {
        "epoch": 6,
        "batch": 101,
        "loss": 69.13367462158203
    },
    {
        "epoch": 6,
        "batch": 102,
        "loss": 86.64708709716797
    },
    {
        "epoch": 6,
        "batch": 103,
        "loss": 87.76146697998047
    },
    {
        "epoch": 6,
        "batch": 104,
        "loss": 90.21367645263672
    },
    {
        "epoch": 6,
        "batch": 105,
        "loss": 75.43785095214844
    },
    {
        "epoch": 6,
        "batch": 106,
        "loss": 77.08819580078125
    },
    {
        "epoch": 6,
        "batch": 107,
        "loss": 74.75724792480469
    },
    {
        "epoch": 6,
        "batch": 108,
        "loss": 93.5474853515625
    },
    {
        "epoch": 6,
        "batch": 109,
        "loss": 82.70182800292969
    },
    {
        "epoch": 6,
        "batch": 110,
        "loss": 76.73966217041016
    },
    {
        "epoch": 6,
        "batch": 111,
        "loss": 80.8242416381836
    },
    {
        "epoch": 6,
        "batch": 112,
        "loss": 79.21340942382812
    },
    {
        "epoch": 6,
        "batch": 113,
        "loss": 78.37495422363281
    },
    {
        "epoch": 6,
        "batch": 114,
        "loss": 82.06918334960938
    },
    {
        "epoch": 6,
        "batch": 115,
        "loss": 89.35786437988281
    },
    {
        "epoch": 6,
        "batch": 116,
        "loss": 87.94163513183594
    },
    {
        "epoch": 6,
        "batch": 117,
        "loss": 93.25994873046875
    },
    {
        "epoch": 6,
        "batch": 118,
        "loss": 82.05597686767578
    },
    {
        "epoch": 6,
        "batch": 119,
        "loss": 92.69605255126953
    },
    {
        "epoch": 6,
        "batch": 120,
        "loss": 87.48794555664062
    },
    {
        "epoch": 6,
        "batch": 121,
        "loss": 86.7099609375
    },
    {
        "epoch": 6,
        "batch": 122,
        "loss": 96.07858276367188
    },
    {
        "epoch": 6,
        "batch": 123,
        "loss": 81.41328430175781
    },
    {
        "epoch": 6,
        "batch": 124,
        "loss": 92.95065307617188
    },
    {
        "epoch": 6,
        "batch": 125,
        "loss": 82.09075164794922
    },
    {
        "epoch": 6,
        "batch": 126,
        "loss": 87.04640197753906
    },
    {
        "epoch": 6,
        "batch": 127,
        "loss": 84.63394165039062
    },
    {
        "epoch": 6,
        "batch": 128,
        "loss": 81.78266143798828
    },
    {
        "epoch": 6,
        "batch": 129,
        "loss": 81.63212585449219
    },
    {
        "epoch": 6,
        "batch": 130,
        "loss": 103.78914642333984
    },
    {
        "epoch": 6,
        "batch": 131,
        "loss": 81.37779235839844
    },
    {
        "epoch": 6,
        "batch": 132,
        "loss": 81.50184631347656
    },
    {
        "epoch": 6,
        "batch": 133,
        "loss": 71.96212768554688
    },
    {
        "epoch": 6,
        "batch": 134,
        "loss": 83.97113037109375
    },
    {
        "epoch": 6,
        "batch": 135,
        "loss": 78.01642608642578
    },
    {
        "epoch": 6,
        "batch": 136,
        "loss": 78.96116638183594
    },
    {
        "epoch": 6,
        "batch": 137,
        "loss": 83.99227905273438
    },
    {
        "epoch": 6,
        "batch": 138,
        "loss": 93.64129638671875
    },
    {
        "epoch": 6,
        "batch": 139,
        "loss": 92.6285629272461
    },
    {
        "epoch": 6,
        "batch": 140,
        "loss": 92.74295043945312
    },
    {
        "epoch": 6,
        "batch": 141,
        "loss": 81.06079864501953
    },
    {
        "epoch": 6,
        "batch": 142,
        "loss": 84.59269714355469
    },
    {
        "epoch": 6,
        "batch": 143,
        "loss": 72.75566101074219
    },
    {
        "epoch": 6,
        "batch": 144,
        "loss": 74.24079895019531
    },
    {
        "epoch": 6,
        "batch": 145,
        "loss": 75.94137573242188
    },
    {
        "epoch": 6,
        "batch": 146,
        "loss": 91.99959564208984
    },
    {
        "epoch": 6,
        "batch": 147,
        "loss": 86.44905853271484
    },
    {
        "epoch": 6,
        "batch": 148,
        "loss": 70.755126953125
    },
    {
        "epoch": 6,
        "batch": 149,
        "loss": 74.13742065429688
    },
    {
        "epoch": 6,
        "batch": 150,
        "loss": 95.10427856445312
    },
    {
        "epoch": 6,
        "batch": 151,
        "loss": 75.12986755371094
    },
    {
        "epoch": 6,
        "batch": 152,
        "loss": 79.21940612792969
    },
    {
        "epoch": 6,
        "batch": 153,
        "loss": 78.39830017089844
    },
    {
        "epoch": 6,
        "batch": 154,
        "loss": 90.9312515258789
    },
    {
        "epoch": 6,
        "batch": 155,
        "loss": 75.49227142333984
    },
    {
        "epoch": 6,
        "batch": 156,
        "loss": 85.83683013916016
    },
    {
        "epoch": 6,
        "batch": 157,
        "loss": 82.18618774414062
    },
    {
        "epoch": 6,
        "batch": 158,
        "loss": 89.31623840332031
    },
    {
        "epoch": 6,
        "batch": 159,
        "loss": 77.65587615966797
    },
    {
        "epoch": 6,
        "batch": 160,
        "loss": 75.25384521484375
    },
    {
        "epoch": 6,
        "batch": 161,
        "loss": 71.9533920288086
    },
    {
        "epoch": 6,
        "batch": 162,
        "loss": 83.46516418457031
    },
    {
        "epoch": 6,
        "batch": 163,
        "loss": 73.14340209960938
    },
    {
        "epoch": 6,
        "batch": 164,
        "loss": 75.75458526611328
    },
    {
        "epoch": 6,
        "batch": 165,
        "loss": 86.3613510131836
    },
    {
        "epoch": 6,
        "batch": 166,
        "loss": 92.77180480957031
    },
    {
        "epoch": 6,
        "batch": 167,
        "loss": 88.6047134399414
    },
    {
        "epoch": 6,
        "batch": 168,
        "loss": 74.72562408447266
    },
    {
        "epoch": 6,
        "batch": 169,
        "loss": 74.25225830078125
    },
    {
        "epoch": 6,
        "batch": 170,
        "loss": 83.7561264038086
    },
    {
        "epoch": 6,
        "batch": 171,
        "loss": 94.83025360107422
    },
    {
        "epoch": 6,
        "batch": 172,
        "loss": 85.89960479736328
    },
    {
        "epoch": 6,
        "batch": 173,
        "loss": 79.66595458984375
    },
    {
        "epoch": 6,
        "batch": 174,
        "loss": 91.95044708251953
    },
    {
        "epoch": 6,
        "batch": 175,
        "loss": 84.72171783447266
    },
    {
        "epoch": 6,
        "batch": 176,
        "loss": 91.25927734375
    },
    {
        "epoch": 6,
        "batch": 177,
        "loss": 85.13613891601562
    },
    {
        "epoch": 6,
        "batch": 178,
        "loss": 76.2314224243164
    },
    {
        "epoch": 6,
        "batch": 179,
        "loss": 86.72888946533203
    },
    {
        "epoch": 6,
        "batch": 180,
        "loss": 83.294677734375
    },
    {
        "epoch": 6,
        "batch": 181,
        "loss": 75.35936737060547
    },
    {
        "epoch": 6,
        "batch": 182,
        "loss": 85.08507537841797
    },
    {
        "epoch": 6,
        "batch": 183,
        "loss": 79.48192596435547
    },
    {
        "epoch": 6,
        "batch": 184,
        "loss": 81.88200378417969
    },
    {
        "epoch": 6,
        "batch": 185,
        "loss": 76.06478118896484
    },
    {
        "epoch": 6,
        "batch": 186,
        "loss": 79.40619659423828
    },
    {
        "epoch": 6,
        "batch": 187,
        "loss": 66.82386016845703
    },
    {
        "epoch": 6,
        "batch": 188,
        "loss": 98.47367858886719
    },
    {
        "epoch": 6,
        "batch": 189,
        "loss": 84.74128723144531
    },
    {
        "epoch": 6,
        "batch": 190,
        "loss": 99.612060546875
    },
    {
        "epoch": 6,
        "batch": 191,
        "loss": 72.13977813720703
    },
    {
        "epoch": 6,
        "batch": 192,
        "loss": 95.13485717773438
    },
    {
        "epoch": 6,
        "batch": 193,
        "loss": 76.25020599365234
    },
    {
        "epoch": 6,
        "batch": 194,
        "loss": 77.39382934570312
    },
    {
        "epoch": 6,
        "batch": 195,
        "loss": 90.24745178222656
    },
    {
        "epoch": 6,
        "batch": 196,
        "loss": 86.95256042480469
    },
    {
        "epoch": 6,
        "batch": 197,
        "loss": 90.82396697998047
    },
    {
        "epoch": 6,
        "batch": 198,
        "loss": 89.16600036621094
    },
    {
        "epoch": 6,
        "batch": 199,
        "loss": 82.06227111816406
    },
    {
        "epoch": 6,
        "batch": 200,
        "loss": 84.63182067871094
    },
    {
        "epoch": 6,
        "batch": 201,
        "loss": 96.96920776367188
    },
    {
        "epoch": 6,
        "batch": 202,
        "loss": 80.6511459350586
    },
    {
        "epoch": 6,
        "batch": 203,
        "loss": 79.53118133544922
    },
    {
        "epoch": 6,
        "batch": 204,
        "loss": 82.78654479980469
    },
    {
        "epoch": 6,
        "batch": 205,
        "loss": 29.05488395690918
    },
    {
        "epoch": 7,
        "batch": 0,
        "loss": 99.73387908935547
    },
    {
        "epoch": 7,
        "batch": 1,
        "loss": 81.45274353027344
    },
    {
        "epoch": 7,
        "batch": 2,
        "loss": 80.15812683105469
    },
    {
        "epoch": 7,
        "batch": 3,
        "loss": 74.89037322998047
    },
    {
        "epoch": 7,
        "batch": 4,
        "loss": 78.4428482055664
    },
    {
        "epoch": 7,
        "batch": 5,
        "loss": 80.30290222167969
    },
    {
        "epoch": 7,
        "batch": 6,
        "loss": 91.80268859863281
    },
    {
        "epoch": 7,
        "batch": 7,
        "loss": 74.13809204101562
    },
    {
        "epoch": 7,
        "batch": 8,
        "loss": 89.27114868164062
    },
    {
        "epoch": 7,
        "batch": 9,
        "loss": 85.56831359863281
    },
    {
        "epoch": 7,
        "batch": 10,
        "loss": 78.52445220947266
    },
    {
        "epoch": 7,
        "batch": 11,
        "loss": 77.84886169433594
    },
    {
        "epoch": 7,
        "batch": 12,
        "loss": 77.958251953125
    },
    {
        "epoch": 7,
        "batch": 13,
        "loss": 83.8484878540039
    },
    {
        "epoch": 7,
        "batch": 14,
        "loss": 83.52995300292969
    },
    {
        "epoch": 7,
        "batch": 15,
        "loss": 91.32646179199219
    },
    {
        "epoch": 7,
        "batch": 16,
        "loss": 92.67581176757812
    },
    {
        "epoch": 7,
        "batch": 17,
        "loss": 71.47595977783203
    },
    {
        "epoch": 7,
        "batch": 18,
        "loss": 85.83905029296875
    },
    {
        "epoch": 7,
        "batch": 19,
        "loss": 79.80542755126953
    },
    {
        "epoch": 7,
        "batch": 20,
        "loss": 71.78919982910156
    },
    {
        "epoch": 7,
        "batch": 21,
        "loss": 88.42147827148438
    },
    {
        "epoch": 7,
        "batch": 22,
        "loss": 88.59361267089844
    },
    {
        "epoch": 7,
        "batch": 23,
        "loss": 78.49136352539062
    },
    {
        "epoch": 7,
        "batch": 24,
        "loss": 74.61917877197266
    },
    {
        "epoch": 7,
        "batch": 25,
        "loss": 69.61591339111328
    },
    {
        "epoch": 7,
        "batch": 26,
        "loss": 69.47674560546875
    },
    {
        "epoch": 7,
        "batch": 27,
        "loss": 72.64613342285156
    },
    {
        "epoch": 7,
        "batch": 28,
        "loss": 82.48980712890625
    },
    {
        "epoch": 7,
        "batch": 29,
        "loss": 79.26856994628906
    },
    {
        "epoch": 7,
        "batch": 30,
        "loss": 89.03065490722656
    },
    {
        "epoch": 7,
        "batch": 31,
        "loss": 77.72222137451172
    },
    {
        "epoch": 7,
        "batch": 32,
        "loss": 100.83457946777344
    },
    {
        "epoch": 7,
        "batch": 33,
        "loss": 71.05503845214844
    },
    {
        "epoch": 7,
        "batch": 34,
        "loss": 90.34861755371094
    },
    {
        "epoch": 7,
        "batch": 35,
        "loss": 70.23483276367188
    },
    {
        "epoch": 7,
        "batch": 36,
        "loss": 86.74810791015625
    },
    {
        "epoch": 7,
        "batch": 37,
        "loss": 78.17573547363281
    },
    {
        "epoch": 7,
        "batch": 38,
        "loss": 89.4810791015625
    },
    {
        "epoch": 7,
        "batch": 39,
        "loss": 86.86408996582031
    },
    {
        "epoch": 7,
        "batch": 40,
        "loss": 86.33210754394531
    },
    {
        "epoch": 7,
        "batch": 41,
        "loss": 86.3986587524414
    },
    {
        "epoch": 7,
        "batch": 42,
        "loss": 73.58057403564453
    },
    {
        "epoch": 7,
        "batch": 43,
        "loss": 75.66970825195312
    },
    {
        "epoch": 7,
        "batch": 44,
        "loss": 80.76844787597656
    },
    {
        "epoch": 7,
        "batch": 45,
        "loss": 80.09989929199219
    },
    {
        "epoch": 7,
        "batch": 46,
        "loss": 87.19390869140625
    },
    {
        "epoch": 7,
        "batch": 47,
        "loss": 77.88973999023438
    },
    {
        "epoch": 7,
        "batch": 48,
        "loss": 90.19158172607422
    },
    {
        "epoch": 7,
        "batch": 49,
        "loss": 73.7591781616211
    },
    {
        "epoch": 7,
        "batch": 50,
        "loss": 86.88226318359375
    },
    {
        "epoch": 7,
        "batch": 51,
        "loss": 83.67314910888672
    },
    {
        "epoch": 7,
        "batch": 52,
        "loss": 77.57644653320312
    },
    {
        "epoch": 7,
        "batch": 53,
        "loss": 78.10266876220703
    },
    {
        "epoch": 7,
        "batch": 54,
        "loss": 79.19099426269531
    },
    {
        "epoch": 7,
        "batch": 55,
        "loss": 67.51594543457031
    },
    {
        "epoch": 7,
        "batch": 56,
        "loss": 85.56182861328125
    },
    {
        "epoch": 7,
        "batch": 57,
        "loss": 79.34565734863281
    },
    {
        "epoch": 7,
        "batch": 58,
        "loss": 84.01994323730469
    },
    {
        "epoch": 7,
        "batch": 59,
        "loss": 68.26527404785156
    },
    {
        "epoch": 7,
        "batch": 60,
        "loss": 72.38471984863281
    },
    {
        "epoch": 7,
        "batch": 61,
        "loss": 75.92680358886719
    },
    {
        "epoch": 7,
        "batch": 62,
        "loss": 84.83372497558594
    },
    {
        "epoch": 7,
        "batch": 63,
        "loss": 78.04157257080078
    },
    {
        "epoch": 7,
        "batch": 64,
        "loss": 77.73961639404297
    },
    {
        "epoch": 7,
        "batch": 65,
        "loss": 87.78237915039062
    },
    {
        "epoch": 7,
        "batch": 66,
        "loss": 90.93296813964844
    },
    {
        "epoch": 7,
        "batch": 67,
        "loss": 79.70951843261719
    },
    {
        "epoch": 7,
        "batch": 68,
        "loss": 84.02135467529297
    },
    {
        "epoch": 7,
        "batch": 69,
        "loss": 82.3744125366211
    },
    {
        "epoch": 7,
        "batch": 70,
        "loss": 82.76870727539062
    },
    {
        "epoch": 7,
        "batch": 71,
        "loss": 79.96478271484375
    },
    {
        "epoch": 7,
        "batch": 72,
        "loss": 87.3675537109375
    },
    {
        "epoch": 7,
        "batch": 73,
        "loss": 88.2889175415039
    },
    {
        "epoch": 7,
        "batch": 74,
        "loss": 78.64825439453125
    },
    {
        "epoch": 7,
        "batch": 75,
        "loss": 78.5368881225586
    },
    {
        "epoch": 7,
        "batch": 76,
        "loss": 95.59056854248047
    },
    {
        "epoch": 7,
        "batch": 77,
        "loss": 80.02143096923828
    },
    {
        "epoch": 7,
        "batch": 78,
        "loss": 74.94915008544922
    },
    {
        "epoch": 7,
        "batch": 79,
        "loss": 78.89175415039062
    },
    {
        "epoch": 7,
        "batch": 80,
        "loss": 73.29705810546875
    },
    {
        "epoch": 7,
        "batch": 81,
        "loss": 75.5241470336914
    },
    {
        "epoch": 7,
        "batch": 82,
        "loss": 73.42486572265625
    },
    {
        "epoch": 7,
        "batch": 83,
        "loss": 71.84992980957031
    },
    {
        "epoch": 7,
        "batch": 84,
        "loss": 85.7331314086914
    },
    {
        "epoch": 7,
        "batch": 85,
        "loss": 92.82177734375
    },
    {
        "epoch": 7,
        "batch": 86,
        "loss": 74.21366119384766
    },
    {
        "epoch": 7,
        "batch": 87,
        "loss": 74.27717590332031
    },
    {
        "epoch": 7,
        "batch": 88,
        "loss": 84.77169036865234
    },
    {
        "epoch": 7,
        "batch": 89,
        "loss": 83.87052917480469
    },
    {
        "epoch": 7,
        "batch": 90,
        "loss": 77.66326904296875
    },
    {
        "epoch": 7,
        "batch": 91,
        "loss": 82.6483154296875
    },
    {
        "epoch": 7,
        "batch": 92,
        "loss": 77.08943939208984
    },
    {
        "epoch": 7,
        "batch": 93,
        "loss": 77.56745147705078
    },
    {
        "epoch": 7,
        "batch": 94,
        "loss": 89.66547393798828
    },
    {
        "epoch": 7,
        "batch": 95,
        "loss": 88.49391174316406
    },
    {
        "epoch": 7,
        "batch": 96,
        "loss": 77.47154998779297
    },
    {
        "epoch": 7,
        "batch": 97,
        "loss": 92.02993774414062
    },
    {
        "epoch": 7,
        "batch": 98,
        "loss": 84.7037582397461
    },
    {
        "epoch": 7,
        "batch": 99,
        "loss": 76.98798370361328
    },
    {
        "epoch": 7,
        "batch": 100,
        "loss": 83.38777160644531
    },
    {
        "epoch": 7,
        "batch": 101,
        "loss": 85.81206512451172
    },
    {
        "epoch": 7,
        "batch": 102,
        "loss": 84.52544403076172
    },
    {
        "epoch": 7,
        "batch": 103,
        "loss": 84.93550872802734
    },
    {
        "epoch": 7,
        "batch": 104,
        "loss": 78.98147583007812
    },
    {
        "epoch": 7,
        "batch": 105,
        "loss": 80.03449249267578
    },
    {
        "epoch": 7,
        "batch": 106,
        "loss": 73.65818786621094
    },
    {
        "epoch": 7,
        "batch": 107,
        "loss": 90.7763442993164
    },
    {
        "epoch": 7,
        "batch": 108,
        "loss": 81.17742156982422
    },
    {
        "epoch": 7,
        "batch": 109,
        "loss": 94.77081298828125
    },
    {
        "epoch": 7,
        "batch": 110,
        "loss": 86.20161437988281
    },
    {
        "epoch": 7,
        "batch": 111,
        "loss": 76.47179412841797
    },
    {
        "epoch": 7,
        "batch": 112,
        "loss": 84.52360534667969
    },
    {
        "epoch": 7,
        "batch": 113,
        "loss": 79.98851013183594
    },
    {
        "epoch": 7,
        "batch": 114,
        "loss": 80.31965637207031
    },
    {
        "epoch": 7,
        "batch": 115,
        "loss": 85.0941390991211
    },
    {
        "epoch": 7,
        "batch": 116,
        "loss": 93.76534271240234
    },
    {
        "epoch": 7,
        "batch": 117,
        "loss": 87.20060729980469
    },
    {
        "epoch": 7,
        "batch": 118,
        "loss": 78.49302673339844
    },
    {
        "epoch": 7,
        "batch": 119,
        "loss": 77.2794418334961
    },
    {
        "epoch": 7,
        "batch": 120,
        "loss": 90.18576049804688
    },
    {
        "epoch": 7,
        "batch": 121,
        "loss": 84.9488296508789
    },
    {
        "epoch": 7,
        "batch": 122,
        "loss": 72.67057800292969
    },
    {
        "epoch": 7,
        "batch": 123,
        "loss": 77.62642669677734
    },
    {
        "epoch": 7,
        "batch": 124,
        "loss": 95.14093017578125
    },
    {
        "epoch": 7,
        "batch": 125,
        "loss": 92.11409759521484
    },
    {
        "epoch": 7,
        "batch": 126,
        "loss": 68.56200408935547
    },
    {
        "epoch": 7,
        "batch": 127,
        "loss": 91.16138458251953
    },
    {
        "epoch": 7,
        "batch": 128,
        "loss": 82.9783935546875
    },
    {
        "epoch": 7,
        "batch": 129,
        "loss": 75.16494750976562
    },
    {
        "epoch": 7,
        "batch": 130,
        "loss": 76.20851135253906
    },
    {
        "epoch": 7,
        "batch": 131,
        "loss": 85.54815673828125
    },
    {
        "epoch": 7,
        "batch": 132,
        "loss": 77.59800720214844
    },
    {
        "epoch": 7,
        "batch": 133,
        "loss": 82.65673828125
    },
    {
        "epoch": 7,
        "batch": 134,
        "loss": 78.51870727539062
    },
    {
        "epoch": 7,
        "batch": 135,
        "loss": 70.77776336669922
    },
    {
        "epoch": 7,
        "batch": 136,
        "loss": 83.44737243652344
    },
    {
        "epoch": 7,
        "batch": 137,
        "loss": 86.40534210205078
    },
    {
        "epoch": 7,
        "batch": 138,
        "loss": 89.77229309082031
    },
    {
        "epoch": 7,
        "batch": 139,
        "loss": 81.27021026611328
    },
    {
        "epoch": 7,
        "batch": 140,
        "loss": 82.06474304199219
    },
    {
        "epoch": 7,
        "batch": 141,
        "loss": 89.66927337646484
    },
    {
        "epoch": 7,
        "batch": 142,
        "loss": 87.81527709960938
    },
    {
        "epoch": 7,
        "batch": 143,
        "loss": 79.24784851074219
    },
    {
        "epoch": 7,
        "batch": 144,
        "loss": 89.27484893798828
    },
    {
        "epoch": 7,
        "batch": 145,
        "loss": 67.1773681640625
    },
    {
        "epoch": 7,
        "batch": 146,
        "loss": 67.40606689453125
    },
    {
        "epoch": 7,
        "batch": 147,
        "loss": 79.40708923339844
    },
    {
        "epoch": 7,
        "batch": 148,
        "loss": 86.34535217285156
    },
    {
        "epoch": 7,
        "batch": 149,
        "loss": 92.99110412597656
    },
    {
        "epoch": 7,
        "batch": 150,
        "loss": 83.5073013305664
    },
    {
        "epoch": 7,
        "batch": 151,
        "loss": 71.3222885131836
    },
    {
        "epoch": 7,
        "batch": 152,
        "loss": 78.24674224853516
    },
    {
        "epoch": 7,
        "batch": 153,
        "loss": 86.10033416748047
    },
    {
        "epoch": 7,
        "batch": 154,
        "loss": 77.66358184814453
    },
    {
        "epoch": 7,
        "batch": 155,
        "loss": 79.35786437988281
    },
    {
        "epoch": 7,
        "batch": 156,
        "loss": 74.60384368896484
    },
    {
        "epoch": 7,
        "batch": 157,
        "loss": 82.334716796875
    },
    {
        "epoch": 7,
        "batch": 158,
        "loss": 90.94181823730469
    },
    {
        "epoch": 7,
        "batch": 159,
        "loss": 81.93080139160156
    },
    {
        "epoch": 7,
        "batch": 160,
        "loss": 88.9442367553711
    },
    {
        "epoch": 7,
        "batch": 161,
        "loss": 94.84857940673828
    },
    {
        "epoch": 7,
        "batch": 162,
        "loss": 92.82230377197266
    },
    {
        "epoch": 7,
        "batch": 163,
        "loss": 83.57711029052734
    },
    {
        "epoch": 7,
        "batch": 164,
        "loss": 80.44538116455078
    },
    {
        "epoch": 7,
        "batch": 165,
        "loss": 73.61180114746094
    },
    {
        "epoch": 7,
        "batch": 166,
        "loss": 80.5672607421875
    },
    {
        "epoch": 7,
        "batch": 167,
        "loss": 81.96018981933594
    },
    {
        "epoch": 7,
        "batch": 168,
        "loss": 85.10314178466797
    },
    {
        "epoch": 7,
        "batch": 169,
        "loss": 91.75267028808594
    },
    {
        "epoch": 7,
        "batch": 170,
        "loss": 72.63719177246094
    },
    {
        "epoch": 7,
        "batch": 171,
        "loss": 87.94892883300781
    },
    {
        "epoch": 7,
        "batch": 172,
        "loss": 87.78199005126953
    },
    {
        "epoch": 7,
        "batch": 173,
        "loss": 70.56083679199219
    },
    {
        "epoch": 7,
        "batch": 174,
        "loss": 83.96449279785156
    },
    {
        "epoch": 7,
        "batch": 175,
        "loss": 71.98733520507812
    },
    {
        "epoch": 7,
        "batch": 176,
        "loss": 78.90766143798828
    },
    {
        "epoch": 7,
        "batch": 177,
        "loss": 88.1263427734375
    },
    {
        "epoch": 7,
        "batch": 178,
        "loss": 80.66931915283203
    },
    {
        "epoch": 7,
        "batch": 179,
        "loss": 85.70862579345703
    },
    {
        "epoch": 7,
        "batch": 180,
        "loss": 77.08965301513672
    },
    {
        "epoch": 7,
        "batch": 181,
        "loss": 90.82295227050781
    },
    {
        "epoch": 7,
        "batch": 182,
        "loss": 75.4391860961914
    },
    {
        "epoch": 7,
        "batch": 183,
        "loss": 80.86051940917969
    },
    {
        "epoch": 7,
        "batch": 184,
        "loss": 82.60043334960938
    },
    {
        "epoch": 7,
        "batch": 185,
        "loss": 82.49615478515625
    },
    {
        "epoch": 7,
        "batch": 186,
        "loss": 88.00843048095703
    },
    {
        "epoch": 7,
        "batch": 187,
        "loss": 87.24420928955078
    },
    {
        "epoch": 7,
        "batch": 188,
        "loss": 96.89219665527344
    },
    {
        "epoch": 7,
        "batch": 189,
        "loss": 80.12320709228516
    },
    {
        "epoch": 7,
        "batch": 190,
        "loss": 71.74536895751953
    },
    {
        "epoch": 7,
        "batch": 191,
        "loss": 77.2237777709961
    },
    {
        "epoch": 7,
        "batch": 192,
        "loss": 91.59554290771484
    },
    {
        "epoch": 7,
        "batch": 193,
        "loss": 77.65167236328125
    },
    {
        "epoch": 7,
        "batch": 194,
        "loss": 82.8647232055664
    },
    {
        "epoch": 7,
        "batch": 195,
        "loss": 94.64862823486328
    },
    {
        "epoch": 7,
        "batch": 196,
        "loss": 82.59419250488281
    },
    {
        "epoch": 7,
        "batch": 197,
        "loss": 88.532470703125
    },
    {
        "epoch": 7,
        "batch": 198,
        "loss": 80.41937255859375
    },
    {
        "epoch": 7,
        "batch": 199,
        "loss": 71.34507751464844
    },
    {
        "epoch": 7,
        "batch": 200,
        "loss": 79.4571533203125
    },
    {
        "epoch": 7,
        "batch": 201,
        "loss": 82.30831909179688
    },
    {
        "epoch": 7,
        "batch": 202,
        "loss": 85.40461730957031
    },
    {
        "epoch": 7,
        "batch": 203,
        "loss": 80.28861236572266
    },
    {
        "epoch": 7,
        "batch": 204,
        "loss": 94.87840270996094
    },
    {
        "epoch": 7,
        "batch": 205,
        "loss": 25.87779998779297
    },
    {
        "epoch": 8,
        "batch": 0,
        "loss": 82.33354949951172
    },
    {
        "epoch": 8,
        "batch": 1,
        "loss": 60.845458984375
    },
    {
        "epoch": 8,
        "batch": 2,
        "loss": 78.66941833496094
    },
    {
        "epoch": 8,
        "batch": 3,
        "loss": 83.06855010986328
    },
    {
        "epoch": 8,
        "batch": 4,
        "loss": 87.35568237304688
    },
    {
        "epoch": 8,
        "batch": 5,
        "loss": 81.81185913085938
    },
    {
        "epoch": 8,
        "batch": 6,
        "loss": 77.55097961425781
    },
    {
        "epoch": 8,
        "batch": 7,
        "loss": 77.39599609375
    },
    {
        "epoch": 8,
        "batch": 8,
        "loss": 85.25910186767578
    },
    {
        "epoch": 8,
        "batch": 9,
        "loss": 76.42327880859375
    },
    {
        "epoch": 8,
        "batch": 10,
        "loss": 93.36016082763672
    },
    {
        "epoch": 8,
        "batch": 11,
        "loss": 77.5652847290039
    },
    {
        "epoch": 8,
        "batch": 12,
        "loss": 73.72352600097656
    },
    {
        "epoch": 8,
        "batch": 13,
        "loss": 76.06207275390625
    },
    {
        "epoch": 8,
        "batch": 14,
        "loss": 89.4702377319336
    },
    {
        "epoch": 8,
        "batch": 15,
        "loss": 91.79008483886719
    },
    {
        "epoch": 8,
        "batch": 16,
        "loss": 75.00194549560547
    },
    {
        "epoch": 8,
        "batch": 17,
        "loss": 62.824493408203125
    },
    {
        "epoch": 8,
        "batch": 18,
        "loss": 93.14239501953125
    },
    {
        "epoch": 8,
        "batch": 19,
        "loss": 74.91556549072266
    },
    {
        "epoch": 8,
        "batch": 20,
        "loss": 84.8219223022461
    },
    {
        "epoch": 8,
        "batch": 21,
        "loss": 67.23011779785156
    },
    {
        "epoch": 8,
        "batch": 22,
        "loss": 85.2737808227539
    },
    {
        "epoch": 8,
        "batch": 23,
        "loss": 70.84449005126953
    },
    {
        "epoch": 8,
        "batch": 24,
        "loss": 86.89114379882812
    },
    {
        "epoch": 8,
        "batch": 25,
        "loss": 72.86036682128906
    },
    {
        "epoch": 8,
        "batch": 26,
        "loss": 88.91377258300781
    },
    {
        "epoch": 8,
        "batch": 27,
        "loss": 82.00284576416016
    },
    {
        "epoch": 8,
        "batch": 28,
        "loss": 80.16069793701172
    },
    {
        "epoch": 8,
        "batch": 29,
        "loss": 82.72344207763672
    },
    {
        "epoch": 8,
        "batch": 30,
        "loss": 89.77088165283203
    },
    {
        "epoch": 8,
        "batch": 31,
        "loss": 79.10932922363281
    },
    {
        "epoch": 8,
        "batch": 32,
        "loss": 73.24095153808594
    },
    {
        "epoch": 8,
        "batch": 33,
        "loss": 73.30714416503906
    },
    {
        "epoch": 8,
        "batch": 34,
        "loss": 78.48021697998047
    },
    {
        "epoch": 8,
        "batch": 35,
        "loss": 83.48841857910156
    },
    {
        "epoch": 8,
        "batch": 36,
        "loss": 76.16607666015625
    },
    {
        "epoch": 8,
        "batch": 37,
        "loss": 87.92364501953125
    },
    {
        "epoch": 8,
        "batch": 38,
        "loss": 74.22655487060547
    },
    {
        "epoch": 8,
        "batch": 39,
        "loss": 87.96907043457031
    },
    {
        "epoch": 8,
        "batch": 40,
        "loss": 74.65115356445312
    },
    {
        "epoch": 8,
        "batch": 41,
        "loss": 85.69348907470703
    },
    {
        "epoch": 8,
        "batch": 42,
        "loss": 84.61398315429688
    },
    {
        "epoch": 8,
        "batch": 43,
        "loss": 81.93328094482422
    },
    {
        "epoch": 8,
        "batch": 44,
        "loss": 80.80672454833984
    },
    {
        "epoch": 8,
        "batch": 45,
        "loss": 81.27903747558594
    },
    {
        "epoch": 8,
        "batch": 46,
        "loss": 87.51300048828125
    },
    {
        "epoch": 8,
        "batch": 47,
        "loss": 89.87964630126953
    },
    {
        "epoch": 8,
        "batch": 48,
        "loss": 77.7439193725586
    },
    {
        "epoch": 8,
        "batch": 49,
        "loss": 80.6785888671875
    },
    {
        "epoch": 8,
        "batch": 50,
        "loss": 86.46275329589844
    },
    {
        "epoch": 8,
        "batch": 51,
        "loss": 88.09630584716797
    },
    {
        "epoch": 8,
        "batch": 52,
        "loss": 90.86656951904297
    },
    {
        "epoch": 8,
        "batch": 53,
        "loss": 79.54275512695312
    },
    {
        "epoch": 8,
        "batch": 54,
        "loss": 92.59716033935547
    },
    {
        "epoch": 8,
        "batch": 55,
        "loss": 74.80024719238281
    },
    {
        "epoch": 8,
        "batch": 56,
        "loss": 77.80433654785156
    },
    {
        "epoch": 8,
        "batch": 57,
        "loss": 85.74822235107422
    },
    {
        "epoch": 8,
        "batch": 58,
        "loss": 90.86589050292969
    },
    {
        "epoch": 8,
        "batch": 59,
        "loss": 82.87892150878906
    },
    {
        "epoch": 8,
        "batch": 60,
        "loss": 86.35982513427734
    },
    {
        "epoch": 8,
        "batch": 61,
        "loss": 85.86026000976562
    },
    {
        "epoch": 8,
        "batch": 62,
        "loss": 97.38606262207031
    },
    {
        "epoch": 8,
        "batch": 63,
        "loss": 88.20792388916016
    },
    {
        "epoch": 8,
        "batch": 64,
        "loss": 64.82945251464844
    },
    {
        "epoch": 8,
        "batch": 65,
        "loss": 72.2252197265625
    },
    {
        "epoch": 8,
        "batch": 66,
        "loss": 85.66169738769531
    },
    {
        "epoch": 8,
        "batch": 67,
        "loss": 77.35723876953125
    },
    {
        "epoch": 8,
        "batch": 68,
        "loss": 79.12843322753906
    },
    {
        "epoch": 8,
        "batch": 69,
        "loss": 78.76371765136719
    },
    {
        "epoch": 8,
        "batch": 70,
        "loss": 86.99688720703125
    },
    {
        "epoch": 8,
        "batch": 71,
        "loss": 83.45829010009766
    },
    {
        "epoch": 8,
        "batch": 72,
        "loss": 79.67451477050781
    },
    {
        "epoch": 8,
        "batch": 73,
        "loss": 71.757568359375
    },
    {
        "epoch": 8,
        "batch": 74,
        "loss": 77.12051391601562
    },
    {
        "epoch": 8,
        "batch": 75,
        "loss": 81.94121551513672
    },
    {
        "epoch": 8,
        "batch": 76,
        "loss": 71.34553527832031
    },
    {
        "epoch": 8,
        "batch": 77,
        "loss": 91.435546875
    },
    {
        "epoch": 8,
        "batch": 78,
        "loss": 84.18516540527344
    },
    {
        "epoch": 8,
        "batch": 79,
        "loss": 85.89839172363281
    },
    {
        "epoch": 8,
        "batch": 80,
        "loss": 78.28446960449219
    },
    {
        "epoch": 8,
        "batch": 81,
        "loss": 77.36534118652344
    },
    {
        "epoch": 8,
        "batch": 82,
        "loss": 82.5549545288086
    },
    {
        "epoch": 8,
        "batch": 83,
        "loss": 78.39177703857422
    },
    {
        "epoch": 8,
        "batch": 84,
        "loss": 95.72431182861328
    },
    {
        "epoch": 8,
        "batch": 85,
        "loss": 80.74613952636719
    },
    {
        "epoch": 8,
        "batch": 86,
        "loss": 71.5218734741211
    },
    {
        "epoch": 8,
        "batch": 87,
        "loss": 78.52996826171875
    },
    {
        "epoch": 8,
        "batch": 88,
        "loss": 87.8857192993164
    },
    {
        "epoch": 8,
        "batch": 89,
        "loss": 72.26150512695312
    },
    {
        "epoch": 8,
        "batch": 90,
        "loss": 79.80706024169922
    },
    {
        "epoch": 8,
        "batch": 91,
        "loss": 84.6891098022461
    },
    {
        "epoch": 8,
        "batch": 92,
        "loss": 83.45414733886719
    },
    {
        "epoch": 8,
        "batch": 93,
        "loss": 91.2472152709961
    },
    {
        "epoch": 8,
        "batch": 94,
        "loss": 88.37245178222656
    },
    {
        "epoch": 8,
        "batch": 95,
        "loss": 79.47315979003906
    },
    {
        "epoch": 8,
        "batch": 96,
        "loss": 88.17273712158203
    },
    {
        "epoch": 8,
        "batch": 97,
        "loss": 86.435791015625
    },
    {
        "epoch": 8,
        "batch": 98,
        "loss": 87.97859954833984
    },
    {
        "epoch": 8,
        "batch": 99,
        "loss": 79.84435272216797
    },
    {
        "epoch": 8,
        "batch": 100,
        "loss": 76.13444519042969
    },
    {
        "epoch": 8,
        "batch": 101,
        "loss": 89.42219543457031
    },
    {
        "epoch": 8,
        "batch": 102,
        "loss": 86.46114349365234
    },
    {
        "epoch": 8,
        "batch": 103,
        "loss": 76.54081726074219
    },
    {
        "epoch": 8,
        "batch": 104,
        "loss": 84.16645812988281
    },
    {
        "epoch": 8,
        "batch": 105,
        "loss": 79.59857177734375
    },
    {
        "epoch": 8,
        "batch": 106,
        "loss": 73.76467895507812
    },
    {
        "epoch": 8,
        "batch": 107,
        "loss": 95.27103424072266
    },
    {
        "epoch": 8,
        "batch": 108,
        "loss": 83.40608978271484
    },
    {
        "epoch": 8,
        "batch": 109,
        "loss": 78.24072265625
    },
    {
        "epoch": 8,
        "batch": 110,
        "loss": 85.70845031738281
    },
    {
        "epoch": 8,
        "batch": 111,
        "loss": 86.18536376953125
    },
    {
        "epoch": 8,
        "batch": 112,
        "loss": 81.46134948730469
    },
    {
        "epoch": 8,
        "batch": 113,
        "loss": 84.00691223144531
    },
    {
        "epoch": 8,
        "batch": 114,
        "loss": 78.54881286621094
    },
    {
        "epoch": 8,
        "batch": 115,
        "loss": 96.73703002929688
    },
    {
        "epoch": 8,
        "batch": 116,
        "loss": 83.4517822265625
    },
    {
        "epoch": 8,
        "batch": 117,
        "loss": 83.82077026367188
    },
    {
        "epoch": 8,
        "batch": 118,
        "loss": 78.62506866455078
    },
    {
        "epoch": 8,
        "batch": 119,
        "loss": 83.19662475585938
    },
    {
        "epoch": 8,
        "batch": 120,
        "loss": 73.06501770019531
    },
    {
        "epoch": 8,
        "batch": 121,
        "loss": 86.42039489746094
    },
    {
        "epoch": 8,
        "batch": 122,
        "loss": 92.7722396850586
    },
    {
        "epoch": 8,
        "batch": 123,
        "loss": 86.22479248046875
    },
    {
        "epoch": 8,
        "batch": 124,
        "loss": 81.18980407714844
    },
    {
        "epoch": 8,
        "batch": 125,
        "loss": 77.27578735351562
    },
    {
        "epoch": 8,
        "batch": 126,
        "loss": 85.78274536132812
    },
    {
        "epoch": 8,
        "batch": 127,
        "loss": 86.658203125
    },
    {
        "epoch": 8,
        "batch": 128,
        "loss": 96.35380554199219
    },
    {
        "epoch": 8,
        "batch": 129,
        "loss": 83.90696716308594
    },
    {
        "epoch": 8,
        "batch": 130,
        "loss": 82.06584930419922
    },
    {
        "epoch": 8,
        "batch": 131,
        "loss": 74.43480682373047
    },
    {
        "epoch": 8,
        "batch": 132,
        "loss": 67.99616241455078
    },
    {
        "epoch": 8,
        "batch": 133,
        "loss": 70.0122299194336
    },
    {
        "epoch": 8,
        "batch": 134,
        "loss": 81.1878662109375
    },
    {
        "epoch": 8,
        "batch": 135,
        "loss": 77.00291442871094
    },
    {
        "epoch": 8,
        "batch": 136,
        "loss": 84.33588409423828
    },
    {
        "epoch": 8,
        "batch": 137,
        "loss": 71.76163482666016
    },
    {
        "epoch": 8,
        "batch": 138,
        "loss": 80.05621337890625
    },
    {
        "epoch": 8,
        "batch": 139,
        "loss": 87.39715576171875
    },
    {
        "epoch": 8,
        "batch": 140,
        "loss": 86.13948822021484
    },
    {
        "epoch": 8,
        "batch": 141,
        "loss": 85.05616760253906
    },
    {
        "epoch": 8,
        "batch": 142,
        "loss": 71.77974700927734
    },
    {
        "epoch": 8,
        "batch": 143,
        "loss": 70.79975128173828
    },
    {
        "epoch": 8,
        "batch": 144,
        "loss": 77.28009796142578
    },
    {
        "epoch": 8,
        "batch": 145,
        "loss": 79.35685729980469
    },
    {
        "epoch": 8,
        "batch": 146,
        "loss": 83.44683837890625
    },
    {
        "epoch": 8,
        "batch": 147,
        "loss": 86.84230041503906
    },
    {
        "epoch": 8,
        "batch": 148,
        "loss": 80.40415954589844
    },
    {
        "epoch": 8,
        "batch": 149,
        "loss": 89.81636047363281
    },
    {
        "epoch": 8,
        "batch": 150,
        "loss": 86.31805419921875
    },
    {
        "epoch": 8,
        "batch": 151,
        "loss": 82.86919403076172
    },
    {
        "epoch": 8,
        "batch": 152,
        "loss": 72.93098449707031
    },
    {
        "epoch": 8,
        "batch": 153,
        "loss": 81.75272369384766
    },
    {
        "epoch": 8,
        "batch": 154,
        "loss": 75.7994613647461
    },
    {
        "epoch": 8,
        "batch": 155,
        "loss": 90.97846984863281
    },
    {
        "epoch": 8,
        "batch": 156,
        "loss": 79.87307739257812
    },
    {
        "epoch": 8,
        "batch": 157,
        "loss": 85.29656982421875
    },
    {
        "epoch": 8,
        "batch": 158,
        "loss": 79.69113159179688
    },
    {
        "epoch": 8,
        "batch": 159,
        "loss": 76.10603332519531
    },
    {
        "epoch": 8,
        "batch": 160,
        "loss": 84.32642364501953
    },
    {
        "epoch": 8,
        "batch": 161,
        "loss": 84.35905456542969
    },
    {
        "epoch": 8,
        "batch": 162,
        "loss": 83.14897918701172
    },
    {
        "epoch": 8,
        "batch": 163,
        "loss": 93.01406860351562
    },
    {
        "epoch": 8,
        "batch": 164,
        "loss": 85.36478424072266
    },
    {
        "epoch": 8,
        "batch": 165,
        "loss": 86.00608825683594
    },
    {
        "epoch": 8,
        "batch": 166,
        "loss": 84.3221664428711
    },
    {
        "epoch": 8,
        "batch": 167,
        "loss": 89.08678436279297
    },
    {
        "epoch": 8,
        "batch": 168,
        "loss": 82.96662139892578
    },
    {
        "epoch": 8,
        "batch": 169,
        "loss": 86.41661834716797
    },
    {
        "epoch": 8,
        "batch": 170,
        "loss": 73.6157455444336
    },
    {
        "epoch": 8,
        "batch": 171,
        "loss": 71.70144653320312
    },
    {
        "epoch": 8,
        "batch": 172,
        "loss": 72.73546600341797
    },
    {
        "epoch": 8,
        "batch": 173,
        "loss": 78.060546875
    },
    {
        "epoch": 8,
        "batch": 174,
        "loss": 90.97039794921875
    },
    {
        "epoch": 8,
        "batch": 175,
        "loss": 93.28160095214844
    },
    {
        "epoch": 8,
        "batch": 176,
        "loss": 94.0864486694336
    },
    {
        "epoch": 8,
        "batch": 177,
        "loss": 75.69552612304688
    },
    {
        "epoch": 8,
        "batch": 178,
        "loss": 94.25103759765625
    },
    {
        "epoch": 8,
        "batch": 179,
        "loss": 74.92816925048828
    },
    {
        "epoch": 8,
        "batch": 180,
        "loss": 71.02983856201172
    },
    {
        "epoch": 8,
        "batch": 181,
        "loss": 89.38925170898438
    },
    {
        "epoch": 8,
        "batch": 182,
        "loss": 78.18871307373047
    },
    {
        "epoch": 8,
        "batch": 183,
        "loss": 86.12501525878906
    },
    {
        "epoch": 8,
        "batch": 184,
        "loss": 72.0911636352539
    },
    {
        "epoch": 8,
        "batch": 185,
        "loss": 78.42025756835938
    },
    {
        "epoch": 8,
        "batch": 186,
        "loss": 90.92974853515625
    },
    {
        "epoch": 8,
        "batch": 187,
        "loss": 75.92498016357422
    },
    {
        "epoch": 8,
        "batch": 188,
        "loss": 93.41658020019531
    },
    {
        "epoch": 8,
        "batch": 189,
        "loss": 78.35918426513672
    },
    {
        "epoch": 8,
        "batch": 190,
        "loss": 94.92626953125
    },
    {
        "epoch": 8,
        "batch": 191,
        "loss": 94.83854675292969
    },
    {
        "epoch": 8,
        "batch": 192,
        "loss": 63.025020599365234
    },
    {
        "epoch": 8,
        "batch": 193,
        "loss": 82.59013366699219
    },
    {
        "epoch": 8,
        "batch": 194,
        "loss": 93.80229187011719
    },
    {
        "epoch": 8,
        "batch": 195,
        "loss": 82.87537384033203
    },
    {
        "epoch": 8,
        "batch": 196,
        "loss": 68.67277526855469
    },
    {
        "epoch": 8,
        "batch": 197,
        "loss": 88.39883422851562
    },
    {
        "epoch": 8,
        "batch": 198,
        "loss": 80.99156951904297
    },
    {
        "epoch": 8,
        "batch": 199,
        "loss": 75.26902770996094
    },
    {
        "epoch": 8,
        "batch": 200,
        "loss": 74.18890380859375
    },
    {
        "epoch": 8,
        "batch": 201,
        "loss": 79.45425415039062
    },
    {
        "epoch": 8,
        "batch": 202,
        "loss": 88.16612243652344
    },
    {
        "epoch": 8,
        "batch": 203,
        "loss": 77.55677032470703
    },
    {
        "epoch": 8,
        "batch": 204,
        "loss": 86.07646179199219
    },
    {
        "epoch": 8,
        "batch": 205,
        "loss": 31.901487350463867
    },
    {
        "epoch": 9,
        "batch": 0,
        "loss": 88.03982543945312
    },
    {
        "epoch": 9,
        "batch": 1,
        "loss": 85.53862762451172
    },
    {
        "epoch": 9,
        "batch": 2,
        "loss": 83.35240173339844
    },
    {
        "epoch": 9,
        "batch": 3,
        "loss": 86.09109497070312
    },
    {
        "epoch": 9,
        "batch": 4,
        "loss": 73.49446105957031
    },
    {
        "epoch": 9,
        "batch": 5,
        "loss": 76.68013763427734
    },
    {
        "epoch": 9,
        "batch": 6,
        "loss": 98.83177947998047
    },
    {
        "epoch": 9,
        "batch": 7,
        "loss": 71.28535461425781
    },
    {
        "epoch": 9,
        "batch": 8,
        "loss": 83.54597473144531
    },
    {
        "epoch": 9,
        "batch": 9,
        "loss": 84.17745208740234
    },
    {
        "epoch": 9,
        "batch": 10,
        "loss": 79.31378173828125
    },
    {
        "epoch": 9,
        "batch": 11,
        "loss": 78.42076110839844
    },
    {
        "epoch": 9,
        "batch": 12,
        "loss": 83.90528106689453
    },
    {
        "epoch": 9,
        "batch": 13,
        "loss": 74.84202575683594
    },
    {
        "epoch": 9,
        "batch": 14,
        "loss": 86.07825469970703
    },
    {
        "epoch": 9,
        "batch": 15,
        "loss": 82.02632141113281
    },
    {
        "epoch": 9,
        "batch": 16,
        "loss": 88.6815185546875
    },
    {
        "epoch": 9,
        "batch": 17,
        "loss": 80.04708862304688
    },
    {
        "epoch": 9,
        "batch": 18,
        "loss": 78.44438934326172
    },
    {
        "epoch": 9,
        "batch": 19,
        "loss": 68.3937759399414
    },
    {
        "epoch": 9,
        "batch": 20,
        "loss": 75.76760864257812
    },
    {
        "epoch": 9,
        "batch": 21,
        "loss": 80.31158447265625
    },
    {
        "epoch": 9,
        "batch": 22,
        "loss": 74.29472351074219
    },
    {
        "epoch": 9,
        "batch": 23,
        "loss": 93.52144622802734
    },
    {
        "epoch": 9,
        "batch": 24,
        "loss": 74.72669982910156
    },
    {
        "epoch": 9,
        "batch": 25,
        "loss": 88.56813049316406
    },
    {
        "epoch": 9,
        "batch": 26,
        "loss": 69.81671905517578
    },
    {
        "epoch": 9,
        "batch": 27,
        "loss": 64.59365844726562
    },
    {
        "epoch": 9,
        "batch": 28,
        "loss": 85.76007843017578
    },
    {
        "epoch": 9,
        "batch": 29,
        "loss": 75.57022094726562
    },
    {
        "epoch": 9,
        "batch": 30,
        "loss": 78.53282928466797
    },
    {
        "epoch": 9,
        "batch": 31,
        "loss": 84.1454086303711
    },
    {
        "epoch": 9,
        "batch": 32,
        "loss": 82.07986450195312
    },
    {
        "epoch": 9,
        "batch": 33,
        "loss": 86.82955932617188
    },
    {
        "epoch": 9,
        "batch": 34,
        "loss": 81.54745483398438
    },
    {
        "epoch": 9,
        "batch": 35,
        "loss": 78.38035583496094
    },
    {
        "epoch": 9,
        "batch": 36,
        "loss": 84.08708953857422
    },
    {
        "epoch": 9,
        "batch": 37,
        "loss": 79.1191177368164
    },
    {
        "epoch": 9,
        "batch": 38,
        "loss": 75.4717788696289
    },
    {
        "epoch": 9,
        "batch": 39,
        "loss": 77.63088989257812
    },
    {
        "epoch": 9,
        "batch": 40,
        "loss": 75.31838989257812
    },
    {
        "epoch": 9,
        "batch": 41,
        "loss": 83.97283935546875
    },
    {
        "epoch": 9,
        "batch": 42,
        "loss": 81.8887939453125
    },
    {
        "epoch": 9,
        "batch": 43,
        "loss": 88.72176361083984
    },
    {
        "epoch": 9,
        "batch": 44,
        "loss": 70.6220703125
    },
    {
        "epoch": 9,
        "batch": 45,
        "loss": 87.34502410888672
    },
    {
        "epoch": 9,
        "batch": 46,
        "loss": 83.50875854492188
    },
    {
        "epoch": 9,
        "batch": 47,
        "loss": 78.93073272705078
    },
    {
        "epoch": 9,
        "batch": 48,
        "loss": 74.17501831054688
    },
    {
        "epoch": 9,
        "batch": 49,
        "loss": 82.2313003540039
    },
    {
        "epoch": 9,
        "batch": 50,
        "loss": 74.50593566894531
    },
    {
        "epoch": 9,
        "batch": 51,
        "loss": 83.2610855102539
    },
    {
        "epoch": 9,
        "batch": 52,
        "loss": 83.13133239746094
    },
    {
        "epoch": 9,
        "batch": 53,
        "loss": 86.56488037109375
    },
    {
        "epoch": 9,
        "batch": 54,
        "loss": 74.42807006835938
    },
    {
        "epoch": 9,
        "batch": 55,
        "loss": 69.47665405273438
    },
    {
        "epoch": 9,
        "batch": 56,
        "loss": 73.24016571044922
    },
    {
        "epoch": 9,
        "batch": 57,
        "loss": 77.62869262695312
    },
    {
        "epoch": 9,
        "batch": 58,
        "loss": 81.0842056274414
    },
    {
        "epoch": 9,
        "batch": 59,
        "loss": 83.25706481933594
    },
    {
        "epoch": 9,
        "batch": 60,
        "loss": 76.34010314941406
    },
    {
        "epoch": 9,
        "batch": 61,
        "loss": 90.35688781738281
    },
    {
        "epoch": 9,
        "batch": 62,
        "loss": 78.52645111083984
    },
    {
        "epoch": 9,
        "batch": 63,
        "loss": 95.17131042480469
    },
    {
        "epoch": 9,
        "batch": 64,
        "loss": 83.61328887939453
    },
    {
        "epoch": 9,
        "batch": 65,
        "loss": 70.21385955810547
    },
    {
        "epoch": 9,
        "batch": 66,
        "loss": 86.80711364746094
    },
    {
        "epoch": 9,
        "batch": 67,
        "loss": 76.1491928100586
    },
    {
        "epoch": 9,
        "batch": 68,
        "loss": 92.16326141357422
    },
    {
        "epoch": 9,
        "batch": 69,
        "loss": 74.74729919433594
    },
    {
        "epoch": 9,
        "batch": 70,
        "loss": 75.85553741455078
    },
    {
        "epoch": 9,
        "batch": 71,
        "loss": 74.52944946289062
    },
    {
        "epoch": 9,
        "batch": 72,
        "loss": 78.58537292480469
    },
    {
        "epoch": 9,
        "batch": 73,
        "loss": 68.7728042602539
    },
    {
        "epoch": 9,
        "batch": 74,
        "loss": 76.94982147216797
    },
    {
        "epoch": 9,
        "batch": 75,
        "loss": 68.28697204589844
    },
    {
        "epoch": 9,
        "batch": 76,
        "loss": 89.94525909423828
    },
    {
        "epoch": 9,
        "batch": 77,
        "loss": 83.64938354492188
    },
    {
        "epoch": 9,
        "batch": 78,
        "loss": 81.71068572998047
    },
    {
        "epoch": 9,
        "batch": 79,
        "loss": 84.10828399658203
    },
    {
        "epoch": 9,
        "batch": 80,
        "loss": 61.970802307128906
    },
    {
        "epoch": 9,
        "batch": 81,
        "loss": 66.74879455566406
    },
    {
        "epoch": 9,
        "batch": 82,
        "loss": 70.22724914550781
    },
    {
        "epoch": 9,
        "batch": 83,
        "loss": 79.4241714477539
    },
    {
        "epoch": 9,
        "batch": 84,
        "loss": 84.12825012207031
    },
    {
        "epoch": 9,
        "batch": 85,
        "loss": 85.50123596191406
    },
    {
        "epoch": 9,
        "batch": 86,
        "loss": 86.88815307617188
    },
    {
        "epoch": 9,
        "batch": 87,
        "loss": 91.19349670410156
    },
    {
        "epoch": 9,
        "batch": 88,
        "loss": 83.43547058105469
    },
    {
        "epoch": 9,
        "batch": 89,
        "loss": 64.39279174804688
    },
    {
        "epoch": 9,
        "batch": 90,
        "loss": 75.7928695678711
    },
    {
        "epoch": 9,
        "batch": 91,
        "loss": 78.54830932617188
    },
    {
        "epoch": 9,
        "batch": 92,
        "loss": 89.61492919921875
    },
    {
        "epoch": 9,
        "batch": 93,
        "loss": 83.98613739013672
    },
    {
        "epoch": 9,
        "batch": 94,
        "loss": 88.49022674560547
    },
    {
        "epoch": 9,
        "batch": 95,
        "loss": 83.55361938476562
    },
    {
        "epoch": 9,
        "batch": 96,
        "loss": 93.12342834472656
    },
    {
        "epoch": 9,
        "batch": 97,
        "loss": 73.16012573242188
    },
    {
        "epoch": 9,
        "batch": 98,
        "loss": 79.76860046386719
    },
    {
        "epoch": 9,
        "batch": 99,
        "loss": 77.61360168457031
    },
    {
        "epoch": 9,
        "batch": 100,
        "loss": 80.30741882324219
    },
    {
        "epoch": 9,
        "batch": 101,
        "loss": 92.26930236816406
    },
    {
        "epoch": 9,
        "batch": 102,
        "loss": 57.30974578857422
    },
    {
        "epoch": 9,
        "batch": 103,
        "loss": 76.10762786865234
    },
    {
        "epoch": 9,
        "batch": 104,
        "loss": 83.6253433227539
    },
    {
        "epoch": 9,
        "batch": 105,
        "loss": 75.76502227783203
    },
    {
        "epoch": 9,
        "batch": 106,
        "loss": 83.8093490600586
    },
    {
        "epoch": 9,
        "batch": 107,
        "loss": 78.24618530273438
    },
    {
        "epoch": 9,
        "batch": 108,
        "loss": 75.70796203613281
    },
    {
        "epoch": 9,
        "batch": 109,
        "loss": 72.84767150878906
    },
    {
        "epoch": 9,
        "batch": 110,
        "loss": 73.2420654296875
    },
    {
        "epoch": 9,
        "batch": 111,
        "loss": 72.05915832519531
    },
    {
        "epoch": 9,
        "batch": 112,
        "loss": 71.19905090332031
    },
    {
        "epoch": 9,
        "batch": 113,
        "loss": 85.15608215332031
    },
    {
        "epoch": 9,
        "batch": 114,
        "loss": 74.02570343017578
    },
    {
        "epoch": 9,
        "batch": 115,
        "loss": 80.73927307128906
    },
    {
        "epoch": 9,
        "batch": 116,
        "loss": 80.0460433959961
    },
    {
        "epoch": 9,
        "batch": 117,
        "loss": 80.28919219970703
    },
    {
        "epoch": 9,
        "batch": 118,
        "loss": 75.27082061767578
    },
    {
        "epoch": 9,
        "batch": 119,
        "loss": 72.6871566772461
    },
    {
        "epoch": 9,
        "batch": 120,
        "loss": 94.76197052001953
    },
    {
        "epoch": 9,
        "batch": 121,
        "loss": 75.60592651367188
    },
    {
        "epoch": 9,
        "batch": 122,
        "loss": 76.96435546875
    },
    {
        "epoch": 9,
        "batch": 123,
        "loss": 82.45946502685547
    },
    {
        "epoch": 9,
        "batch": 124,
        "loss": 77.96820831298828
    },
    {
        "epoch": 9,
        "batch": 125,
        "loss": 93.8927001953125
    },
    {
        "epoch": 9,
        "batch": 126,
        "loss": 86.38893127441406
    },
    {
        "epoch": 9,
        "batch": 127,
        "loss": 81.14204406738281
    },
    {
        "epoch": 9,
        "batch": 128,
        "loss": 95.283935546875
    },
    {
        "epoch": 9,
        "batch": 129,
        "loss": 69.22303009033203
    },
    {
        "epoch": 9,
        "batch": 130,
        "loss": 83.0968246459961
    },
    {
        "epoch": 9,
        "batch": 131,
        "loss": 70.80590057373047
    },
    {
        "epoch": 9,
        "batch": 132,
        "loss": 94.72630310058594
    },
    {
        "epoch": 9,
        "batch": 133,
        "loss": 83.25123596191406
    },
    {
        "epoch": 9,
        "batch": 134,
        "loss": 81.74222564697266
    },
    {
        "epoch": 9,
        "batch": 135,
        "loss": 85.60145568847656
    },
    {
        "epoch": 9,
        "batch": 136,
        "loss": 79.86154174804688
    },
    {
        "epoch": 9,
        "batch": 137,
        "loss": 79.73284912109375
    },
    {
        "epoch": 9,
        "batch": 138,
        "loss": 83.20372009277344
    },
    {
        "epoch": 9,
        "batch": 139,
        "loss": 75.3252182006836
    },
    {
        "epoch": 9,
        "batch": 140,
        "loss": 69.99401092529297
    },
    {
        "epoch": 9,
        "batch": 141,
        "loss": 83.12242889404297
    },
    {
        "epoch": 9,
        "batch": 142,
        "loss": 81.25679779052734
    },
    {
        "epoch": 9,
        "batch": 143,
        "loss": 83.54397583007812
    },
    {
        "epoch": 9,
        "batch": 144,
        "loss": 75.0328140258789
    },
    {
        "epoch": 9,
        "batch": 145,
        "loss": 75.64837646484375
    },
    {
        "epoch": 9,
        "batch": 146,
        "loss": 95.26554870605469
    },
    {
        "epoch": 9,
        "batch": 147,
        "loss": 79.0076675415039
    },
    {
        "epoch": 9,
        "batch": 148,
        "loss": 89.67371368408203
    },
    {
        "epoch": 9,
        "batch": 149,
        "loss": 96.64930725097656
    },
    {
        "epoch": 9,
        "batch": 150,
        "loss": 77.25797271728516
    },
    {
        "epoch": 9,
        "batch": 151,
        "loss": 88.95586395263672
    },
    {
        "epoch": 9,
        "batch": 152,
        "loss": 91.82270812988281
    },
    {
        "epoch": 9,
        "batch": 153,
        "loss": 77.3279037475586
    },
    {
        "epoch": 9,
        "batch": 154,
        "loss": 84.81324768066406
    },
    {
        "epoch": 9,
        "batch": 155,
        "loss": 76.7681655883789
    },
    {
        "epoch": 9,
        "batch": 156,
        "loss": 81.59765625
    },
    {
        "epoch": 9,
        "batch": 157,
        "loss": 80.5096206665039
    },
    {
        "epoch": 9,
        "batch": 158,
        "loss": 73.14402770996094
    },
    {
        "epoch": 9,
        "batch": 159,
        "loss": 78.81909942626953
    },
    {
        "epoch": 9,
        "batch": 160,
        "loss": 75.16688537597656
    },
    {
        "epoch": 9,
        "batch": 161,
        "loss": 69.88019561767578
    },
    {
        "epoch": 9,
        "batch": 162,
        "loss": 73.89830017089844
    },
    {
        "epoch": 9,
        "batch": 163,
        "loss": 85.21124267578125
    },
    {
        "epoch": 9,
        "batch": 164,
        "loss": 74.53643798828125
    },
    {
        "epoch": 9,
        "batch": 165,
        "loss": 87.82197570800781
    },
    {
        "epoch": 9,
        "batch": 166,
        "loss": 75.1568603515625
    },
    {
        "epoch": 9,
        "batch": 167,
        "loss": 70.41657257080078
    },
    {
        "epoch": 9,
        "batch": 168,
        "loss": 78.79765319824219
    },
    {
        "epoch": 9,
        "batch": 169,
        "loss": 89.3508529663086
    },
    {
        "epoch": 9,
        "batch": 170,
        "loss": 76.95565032958984
    },
    {
        "epoch": 9,
        "batch": 171,
        "loss": 81.4178466796875
    },
    {
        "epoch": 9,
        "batch": 172,
        "loss": 72.63427734375
    },
    {
        "epoch": 9,
        "batch": 173,
        "loss": 85.5090560913086
    },
    {
        "epoch": 9,
        "batch": 174,
        "loss": 91.2432632446289
    },
    {
        "epoch": 9,
        "batch": 175,
        "loss": 91.17279052734375
    },
    {
        "epoch": 9,
        "batch": 176,
        "loss": 91.31230163574219
    },
    {
        "epoch": 9,
        "batch": 177,
        "loss": 87.56442260742188
    },
    {
        "epoch": 9,
        "batch": 178,
        "loss": 80.53624725341797
    },
    {
        "epoch": 9,
        "batch": 179,
        "loss": 76.7431869506836
    },
    {
        "epoch": 9,
        "batch": 180,
        "loss": 73.20769500732422
    },
    {
        "epoch": 9,
        "batch": 181,
        "loss": 91.48045349121094
    },
    {
        "epoch": 9,
        "batch": 182,
        "loss": 85.819580078125
    },
    {
        "epoch": 9,
        "batch": 183,
        "loss": 89.96458435058594
    },
    {
        "epoch": 9,
        "batch": 184,
        "loss": 82.96238708496094
    },
    {
        "epoch": 9,
        "batch": 185,
        "loss": 78.31903839111328
    },
    {
        "epoch": 9,
        "batch": 186,
        "loss": 78.17591857910156
    },
    {
        "epoch": 9,
        "batch": 187,
        "loss": 81.13847351074219
    },
    {
        "epoch": 9,
        "batch": 188,
        "loss": 81.75786590576172
    },
    {
        "epoch": 9,
        "batch": 189,
        "loss": 63.760353088378906
    },
    {
        "epoch": 9,
        "batch": 190,
        "loss": 92.50302124023438
    },
    {
        "epoch": 9,
        "batch": 191,
        "loss": 86.4918212890625
    },
    {
        "epoch": 9,
        "batch": 192,
        "loss": 79.4328384399414
    },
    {
        "epoch": 9,
        "batch": 193,
        "loss": 75.3576889038086
    },
    {
        "epoch": 9,
        "batch": 194,
        "loss": 85.50708770751953
    },
    {
        "epoch": 9,
        "batch": 195,
        "loss": 69.2574234008789
    },
    {
        "epoch": 9,
        "batch": 196,
        "loss": 69.12570190429688
    },
    {
        "epoch": 9,
        "batch": 197,
        "loss": 68.33279418945312
    },
    {
        "epoch": 9,
        "batch": 198,
        "loss": 91.25959014892578
    },
    {
        "epoch": 9,
        "batch": 199,
        "loss": 81.73095703125
    },
    {
        "epoch": 9,
        "batch": 200,
        "loss": 82.9262466430664
    },
    {
        "epoch": 9,
        "batch": 201,
        "loss": 74.32945251464844
    },
    {
        "epoch": 9,
        "batch": 202,
        "loss": 88.62064361572266
    },
    {
        "epoch": 9,
        "batch": 203,
        "loss": 79.90911865234375
    },
    {
        "epoch": 9,
        "batch": 204,
        "loss": 80.68693542480469
    },
    {
        "epoch": 9,
        "batch": 205,
        "loss": 32.19005584716797
    },
    {
        "epoch": 10,
        "batch": 0,
        "loss": 85.94548797607422
    },
    {
        "epoch": 10,
        "batch": 1,
        "loss": 74.86174774169922
    },
    {
        "epoch": 10,
        "batch": 2,
        "loss": 93.14913940429688
    },
    {
        "epoch": 10,
        "batch": 3,
        "loss": 73.85050201416016
    },
    {
        "epoch": 10,
        "batch": 4,
        "loss": 80.42888641357422
    },
    {
        "epoch": 10,
        "batch": 5,
        "loss": 68.89960479736328
    },
    {
        "epoch": 10,
        "batch": 6,
        "loss": 85.75300598144531
    },
    {
        "epoch": 10,
        "batch": 7,
        "loss": 69.38298797607422
    },
    {
        "epoch": 10,
        "batch": 8,
        "loss": 64.49769592285156
    },
    {
        "epoch": 10,
        "batch": 9,
        "loss": 82.88923645019531
    },
    {
        "epoch": 10,
        "batch": 10,
        "loss": 80.66999053955078
    },
    {
        "epoch": 10,
        "batch": 11,
        "loss": 78.33785247802734
    },
    {
        "epoch": 10,
        "batch": 12,
        "loss": 69.45291900634766
    },
    {
        "epoch": 10,
        "batch": 13,
        "loss": 69.79718780517578
    },
    {
        "epoch": 10,
        "batch": 14,
        "loss": 77.43984985351562
    },
    {
        "epoch": 10,
        "batch": 15,
        "loss": 81.03408813476562
    },
    {
        "epoch": 10,
        "batch": 16,
        "loss": 92.96256256103516
    },
    {
        "epoch": 10,
        "batch": 17,
        "loss": 81.23308563232422
    },
    {
        "epoch": 10,
        "batch": 18,
        "loss": 79.55422973632812
    },
    {
        "epoch": 10,
        "batch": 19,
        "loss": 78.44375610351562
    },
    {
        "epoch": 10,
        "batch": 20,
        "loss": 87.04341125488281
    },
    {
        "epoch": 10,
        "batch": 21,
        "loss": 88.82881927490234
    },
    {
        "epoch": 10,
        "batch": 22,
        "loss": 64.71774291992188
    },
    {
        "epoch": 10,
        "batch": 23,
        "loss": 89.36048889160156
    },
    {
        "epoch": 10,
        "batch": 24,
        "loss": 82.01058959960938
    },
    {
        "epoch": 10,
        "batch": 25,
        "loss": 72.57715606689453
    },
    {
        "epoch": 10,
        "batch": 26,
        "loss": 90.94135284423828
    },
    {
        "epoch": 10,
        "batch": 27,
        "loss": 75.86225891113281
    },
    {
        "epoch": 10,
        "batch": 28,
        "loss": 83.54412841796875
    },
    {
        "epoch": 10,
        "batch": 29,
        "loss": 86.88325500488281
    },
    {
        "epoch": 10,
        "batch": 30,
        "loss": 88.75469970703125
    },
    {
        "epoch": 10,
        "batch": 31,
        "loss": 89.4482650756836
    },
    {
        "epoch": 10,
        "batch": 32,
        "loss": 86.97360229492188
    },
    {
        "epoch": 10,
        "batch": 33,
        "loss": 88.70247650146484
    },
    {
        "epoch": 10,
        "batch": 34,
        "loss": 90.58529663085938
    },
    {
        "epoch": 10,
        "batch": 35,
        "loss": 74.13429260253906
    },
    {
        "epoch": 10,
        "batch": 36,
        "loss": 79.32623291015625
    },
    {
        "epoch": 10,
        "batch": 37,
        "loss": 83.94781494140625
    },
    {
        "epoch": 10,
        "batch": 38,
        "loss": 86.7740249633789
    },
    {
        "epoch": 10,
        "batch": 39,
        "loss": 89.46212768554688
    },
    {
        "epoch": 10,
        "batch": 40,
        "loss": 76.23999786376953
    },
    {
        "epoch": 10,
        "batch": 41,
        "loss": 81.9811019897461
    },
    {
        "epoch": 10,
        "batch": 42,
        "loss": 89.22726440429688
    },
    {
        "epoch": 10,
        "batch": 43,
        "loss": 82.62286376953125
    },
    {
        "epoch": 10,
        "batch": 44,
        "loss": 73.22590637207031
    },
    {
        "epoch": 10,
        "batch": 45,
        "loss": 82.79108428955078
    },
    {
        "epoch": 10,
        "batch": 46,
        "loss": 84.9898681640625
    },
    {
        "epoch": 10,
        "batch": 47,
        "loss": 99.11384582519531
    },
    {
        "epoch": 10,
        "batch": 48,
        "loss": 87.21075439453125
    },
    {
        "epoch": 10,
        "batch": 49,
        "loss": 73.26258850097656
    },
    {
        "epoch": 10,
        "batch": 50,
        "loss": 92.52325439453125
    },
    {
        "epoch": 10,
        "batch": 51,
        "loss": 79.88516998291016
    },
    {
        "epoch": 10,
        "batch": 52,
        "loss": 89.63868713378906
    },
    {
        "epoch": 10,
        "batch": 53,
        "loss": 78.97480010986328
    },
    {
        "epoch": 10,
        "batch": 54,
        "loss": 75.76549530029297
    },
    {
        "epoch": 10,
        "batch": 55,
        "loss": 70.02151489257812
    },
    {
        "epoch": 10,
        "batch": 56,
        "loss": 78.46800231933594
    },
    {
        "epoch": 10,
        "batch": 57,
        "loss": 85.7010726928711
    },
    {
        "epoch": 10,
        "batch": 58,
        "loss": 88.44467163085938
    },
    {
        "epoch": 10,
        "batch": 59,
        "loss": 78.63795471191406
    },
    {
        "epoch": 10,
        "batch": 60,
        "loss": 77.49713134765625
    },
    {
        "epoch": 10,
        "batch": 61,
        "loss": 91.74675750732422
    },
    {
        "epoch": 10,
        "batch": 62,
        "loss": 95.77601623535156
    },
    {
        "epoch": 10,
        "batch": 63,
        "loss": 81.48527526855469
    },
    {
        "epoch": 10,
        "batch": 64,
        "loss": 83.73690032958984
    },
    {
        "epoch": 10,
        "batch": 65,
        "loss": 84.55924224853516
    },
    {
        "epoch": 10,
        "batch": 66,
        "loss": 87.08187866210938
    },
    {
        "epoch": 10,
        "batch": 67,
        "loss": 75.06685638427734
    },
    {
        "epoch": 10,
        "batch": 68,
        "loss": 65.53746032714844
    },
    {
        "epoch": 10,
        "batch": 69,
        "loss": 85.75646209716797
    },
    {
        "epoch": 10,
        "batch": 70,
        "loss": 83.53973388671875
    },
    {
        "epoch": 10,
        "batch": 71,
        "loss": 83.49079895019531
    },
    {
        "epoch": 10,
        "batch": 72,
        "loss": 81.87798309326172
    },
    {
        "epoch": 10,
        "batch": 73,
        "loss": 80.49980163574219
    },
    {
        "epoch": 10,
        "batch": 74,
        "loss": 80.73621368408203
    },
    {
        "epoch": 10,
        "batch": 75,
        "loss": 76.01570129394531
    },
    {
        "epoch": 10,
        "batch": 76,
        "loss": 93.41209411621094
    },
    {
        "epoch": 10,
        "batch": 77,
        "loss": 95.65725708007812
    },
    {
        "epoch": 10,
        "batch": 78,
        "loss": 84.35002136230469
    },
    {
        "epoch": 10,
        "batch": 79,
        "loss": 80.51364135742188
    },
    {
        "epoch": 10,
        "batch": 80,
        "loss": 69.30436706542969
    },
    {
        "epoch": 10,
        "batch": 81,
        "loss": 70.78974914550781
    },
    {
        "epoch": 10,
        "batch": 82,
        "loss": 87.31231689453125
    },
    {
        "epoch": 10,
        "batch": 83,
        "loss": 79.418212890625
    },
    {
        "epoch": 10,
        "batch": 84,
        "loss": 93.60213470458984
    },
    {
        "epoch": 10,
        "batch": 85,
        "loss": 83.5407943725586
    },
    {
        "epoch": 10,
        "batch": 86,
        "loss": 77.92279815673828
    },
    {
        "epoch": 10,
        "batch": 87,
        "loss": 89.70460510253906
    },
    {
        "epoch": 10,
        "batch": 88,
        "loss": 77.75132751464844
    },
    {
        "epoch": 10,
        "batch": 89,
        "loss": 76.85343933105469
    },
    {
        "epoch": 10,
        "batch": 90,
        "loss": 75.36442565917969
    },
    {
        "epoch": 10,
        "batch": 91,
        "loss": 71.32711029052734
    },
    {
        "epoch": 10,
        "batch": 92,
        "loss": 82.06856536865234
    },
    {
        "epoch": 10,
        "batch": 93,
        "loss": 73.67024230957031
    },
    {
        "epoch": 10,
        "batch": 94,
        "loss": 86.44660186767578
    },
    {
        "epoch": 10,
        "batch": 95,
        "loss": 72.40016174316406
    },
    {
        "epoch": 10,
        "batch": 96,
        "loss": 81.79859161376953
    },
    {
        "epoch": 10,
        "batch": 97,
        "loss": 80.81128692626953
    },
    {
        "epoch": 10,
        "batch": 98,
        "loss": 84.95162963867188
    },
    {
        "epoch": 10,
        "batch": 99,
        "loss": 68.0509033203125
    },
    {
        "epoch": 10,
        "batch": 100,
        "loss": 69.65878295898438
    },
    {
        "epoch": 10,
        "batch": 101,
        "loss": 82.83599853515625
    },
    {
        "epoch": 10,
        "batch": 102,
        "loss": 91.08739471435547
    },
    {
        "epoch": 10,
        "batch": 103,
        "loss": 75.43659973144531
    },
    {
        "epoch": 10,
        "batch": 104,
        "loss": 77.41897583007812
    },
    {
        "epoch": 10,
        "batch": 105,
        "loss": 78.6935043334961
    },
    {
        "epoch": 10,
        "batch": 106,
        "loss": 74.10358428955078
    },
    {
        "epoch": 10,
        "batch": 107,
        "loss": 88.26908111572266
    },
    {
        "epoch": 10,
        "batch": 108,
        "loss": 91.09105682373047
    },
    {
        "epoch": 10,
        "batch": 109,
        "loss": 89.32991027832031
    },
    {
        "epoch": 10,
        "batch": 110,
        "loss": 74.10569763183594
    },
    {
        "epoch": 10,
        "batch": 111,
        "loss": 78.5623550415039
    },
    {
        "epoch": 10,
        "batch": 112,
        "loss": 77.07649230957031
    },
    {
        "epoch": 10,
        "batch": 113,
        "loss": 83.71359252929688
    },
    {
        "epoch": 10,
        "batch": 114,
        "loss": 76.5318603515625
    },
    {
        "epoch": 10,
        "batch": 115,
        "loss": 80.29978942871094
    },
    {
        "epoch": 10,
        "batch": 116,
        "loss": 73.04037475585938
    },
    {
        "epoch": 10,
        "batch": 117,
        "loss": 78.5733413696289
    },
    {
        "epoch": 10,
        "batch": 118,
        "loss": 89.03321075439453
    },
    {
        "epoch": 10,
        "batch": 119,
        "loss": 76.67820739746094
    },
    {
        "epoch": 10,
        "batch": 120,
        "loss": 92.12541961669922
    },
    {
        "epoch": 10,
        "batch": 121,
        "loss": 87.59976959228516
    },
    {
        "epoch": 10,
        "batch": 122,
        "loss": 80.85961151123047
    },
    {
        "epoch": 10,
        "batch": 123,
        "loss": 82.99240112304688
    },
    {
        "epoch": 10,
        "batch": 124,
        "loss": 85.06149291992188
    },
    {
        "epoch": 10,
        "batch": 125,
        "loss": 85.94570922851562
    },
    {
        "epoch": 10,
        "batch": 126,
        "loss": 79.43119049072266
    },
    {
        "epoch": 10,
        "batch": 127,
        "loss": 80.59510040283203
    },
    {
        "epoch": 10,
        "batch": 128,
        "loss": 71.12239074707031
    },
    {
        "epoch": 10,
        "batch": 129,
        "loss": 77.75464630126953
    },
    {
        "epoch": 10,
        "batch": 130,
        "loss": 72.9533920288086
    },
    {
        "epoch": 10,
        "batch": 131,
        "loss": 81.8955307006836
    },
    {
        "epoch": 10,
        "batch": 132,
        "loss": 70.57013702392578
    },
    {
        "epoch": 10,
        "batch": 133,
        "loss": 74.7001953125
    },
    {
        "epoch": 10,
        "batch": 134,
        "loss": 86.03279113769531
    },
    {
        "epoch": 10,
        "batch": 135,
        "loss": 97.71514892578125
    },
    {
        "epoch": 10,
        "batch": 136,
        "loss": 81.04562377929688
    },
    {
        "epoch": 10,
        "batch": 137,
        "loss": 85.70446014404297
    },
    {
        "epoch": 10,
        "batch": 138,
        "loss": 78.49697875976562
    },
    {
        "epoch": 10,
        "batch": 139,
        "loss": 85.20750427246094
    },
    {
        "epoch": 10,
        "batch": 140,
        "loss": 91.22673797607422
    },
    {
        "epoch": 10,
        "batch": 141,
        "loss": 81.74618530273438
    },
    {
        "epoch": 10,
        "batch": 142,
        "loss": 73.2498779296875
    },
    {
        "epoch": 10,
        "batch": 143,
        "loss": 60.80479431152344
    },
    {
        "epoch": 10,
        "batch": 144,
        "loss": 82.93421173095703
    },
    {
        "epoch": 10,
        "batch": 145,
        "loss": 82.9948959350586
    },
    {
        "epoch": 10,
        "batch": 146,
        "loss": 72.41898345947266
    },
    {
        "epoch": 10,
        "batch": 147,
        "loss": 89.05559539794922
    },
    {
        "epoch": 10,
        "batch": 148,
        "loss": 70.22808837890625
    },
    {
        "epoch": 10,
        "batch": 149,
        "loss": 75.81651306152344
    },
    {
        "epoch": 10,
        "batch": 150,
        "loss": 76.79183197021484
    },
    {
        "epoch": 10,
        "batch": 151,
        "loss": 78.34584045410156
    },
    {
        "epoch": 10,
        "batch": 152,
        "loss": 88.32514953613281
    },
    {
        "epoch": 10,
        "batch": 153,
        "loss": 78.4295654296875
    },
    {
        "epoch": 10,
        "batch": 154,
        "loss": 81.77095031738281
    },
    {
        "epoch": 10,
        "batch": 155,
        "loss": 88.40892791748047
    },
    {
        "epoch": 10,
        "batch": 156,
        "loss": 81.66948699951172
    },
    {
        "epoch": 10,
        "batch": 157,
        "loss": 80.83436584472656
    },
    {
        "epoch": 10,
        "batch": 158,
        "loss": 81.14398193359375
    },
    {
        "epoch": 10,
        "batch": 159,
        "loss": 82.7784423828125
    },
    {
        "epoch": 10,
        "batch": 160,
        "loss": 75.93631744384766
    },
    {
        "epoch": 10,
        "batch": 161,
        "loss": 94.71472930908203
    },
    {
        "epoch": 10,
        "batch": 162,
        "loss": 79.25932312011719
    },
    {
        "epoch": 10,
        "batch": 163,
        "loss": 82.88420867919922
    },
    {
        "epoch": 10,
        "batch": 164,
        "loss": 73.56041717529297
    },
    {
        "epoch": 10,
        "batch": 165,
        "loss": 83.70721435546875
    },
    {
        "epoch": 10,
        "batch": 166,
        "loss": 70.90225982666016
    },
    {
        "epoch": 10,
        "batch": 167,
        "loss": 66.59519958496094
    },
    {
        "epoch": 10,
        "batch": 168,
        "loss": 76.72407531738281
    },
    {
        "epoch": 10,
        "batch": 169,
        "loss": 89.96668243408203
    },
    {
        "epoch": 10,
        "batch": 170,
        "loss": 79.8521728515625
    },
    {
        "epoch": 10,
        "batch": 171,
        "loss": 89.40228271484375
    },
    {
        "epoch": 10,
        "batch": 172,
        "loss": 83.50663757324219
    },
    {
        "epoch": 10,
        "batch": 173,
        "loss": 89.72567749023438
    },
    {
        "epoch": 10,
        "batch": 174,
        "loss": 74.9172592163086
    },
    {
        "epoch": 10,
        "batch": 175,
        "loss": 70.37619018554688
    },
    {
        "epoch": 10,
        "batch": 176,
        "loss": 79.1944351196289
    },
    {
        "epoch": 10,
        "batch": 177,
        "loss": 85.00196838378906
    },
    {
        "epoch": 10,
        "batch": 178,
        "loss": 85.52510070800781
    },
    {
        "epoch": 10,
        "batch": 179,
        "loss": 76.46338653564453
    },
    {
        "epoch": 10,
        "batch": 180,
        "loss": 80.3563232421875
    },
    {
        "epoch": 10,
        "batch": 181,
        "loss": 86.09522247314453
    },
    {
        "epoch": 10,
        "batch": 182,
        "loss": 88.41645050048828
    },
    {
        "epoch": 10,
        "batch": 183,
        "loss": 74.55430603027344
    },
    {
        "epoch": 10,
        "batch": 184,
        "loss": 81.79666137695312
    },
    {
        "epoch": 10,
        "batch": 185,
        "loss": 84.07691955566406
    },
    {
        "epoch": 10,
        "batch": 186,
        "loss": 81.02053833007812
    },
    {
        "epoch": 10,
        "batch": 187,
        "loss": 82.48413848876953
    },
    {
        "epoch": 10,
        "batch": 188,
        "loss": 77.16264343261719
    },
    {
        "epoch": 10,
        "batch": 189,
        "loss": 80.92711639404297
    },
    {
        "epoch": 10,
        "batch": 190,
        "loss": 79.63313293457031
    },
    {
        "epoch": 10,
        "batch": 191,
        "loss": 74.24972534179688
    },
    {
        "epoch": 10,
        "batch": 192,
        "loss": 73.2142562866211
    },
    {
        "epoch": 10,
        "batch": 193,
        "loss": 82.78630828857422
    },
    {
        "epoch": 10,
        "batch": 194,
        "loss": 80.1802978515625
    },
    {
        "epoch": 10,
        "batch": 195,
        "loss": 78.39498138427734
    },
    {
        "epoch": 10,
        "batch": 196,
        "loss": 80.0378189086914
    },
    {
        "epoch": 10,
        "batch": 197,
        "loss": 76.54093170166016
    },
    {
        "epoch": 10,
        "batch": 198,
        "loss": 83.67658996582031
    },
    {
        "epoch": 10,
        "batch": 199,
        "loss": 77.72180938720703
    },
    {
        "epoch": 10,
        "batch": 200,
        "loss": 89.80839538574219
    },
    {
        "epoch": 10,
        "batch": 201,
        "loss": 78.22320556640625
    },
    {
        "epoch": 10,
        "batch": 202,
        "loss": 78.29698944091797
    },
    {
        "epoch": 10,
        "batch": 203,
        "loss": 79.35356140136719
    },
    {
        "epoch": 10,
        "batch": 204,
        "loss": 77.53739166259766
    },
    {
        "epoch": 10,
        "batch": 205,
        "loss": 31.69417953491211
    },
    {
        "epoch": 11,
        "batch": 0,
        "loss": 75.14744567871094
    },
    {
        "epoch": 11,
        "batch": 1,
        "loss": 71.15226745605469
    },
    {
        "epoch": 11,
        "batch": 2,
        "loss": 76.15575408935547
    },
    {
        "epoch": 11,
        "batch": 3,
        "loss": 86.33155822753906
    },
    {
        "epoch": 11,
        "batch": 4,
        "loss": 77.28305053710938
    },
    {
        "epoch": 11,
        "batch": 5,
        "loss": 81.35760498046875
    },
    {
        "epoch": 11,
        "batch": 6,
        "loss": 86.6374282836914
    },
    {
        "epoch": 11,
        "batch": 7,
        "loss": 84.71835327148438
    },
    {
        "epoch": 11,
        "batch": 8,
        "loss": 80.96521759033203
    },
    {
        "epoch": 11,
        "batch": 9,
        "loss": 79.33393859863281
    },
    {
        "epoch": 11,
        "batch": 10,
        "loss": 83.42124938964844
    },
    {
        "epoch": 11,
        "batch": 11,
        "loss": 94.40789794921875
    },
    {
        "epoch": 11,
        "batch": 12,
        "loss": 79.19258117675781
    },
    {
        "epoch": 11,
        "batch": 13,
        "loss": 90.91558837890625
    },
    {
        "epoch": 11,
        "batch": 14,
        "loss": 69.09469604492188
    },
    {
        "epoch": 11,
        "batch": 15,
        "loss": 90.86772155761719
    },
    {
        "epoch": 11,
        "batch": 16,
        "loss": 70.71360778808594
    },
    {
        "epoch": 11,
        "batch": 17,
        "loss": 73.75647735595703
    },
    {
        "epoch": 11,
        "batch": 18,
        "loss": 76.57996368408203
    },
    {
        "epoch": 11,
        "batch": 19,
        "loss": 62.20965576171875
    },
    {
        "epoch": 11,
        "batch": 20,
        "loss": 73.42383575439453
    },
    {
        "epoch": 11,
        "batch": 21,
        "loss": 88.45155334472656
    },
    {
        "epoch": 11,
        "batch": 22,
        "loss": 82.93922424316406
    },
    {
        "epoch": 11,
        "batch": 23,
        "loss": 68.66041564941406
    },
    {
        "epoch": 11,
        "batch": 24,
        "loss": 77.35224151611328
    },
    {
        "epoch": 11,
        "batch": 25,
        "loss": 78.97373962402344
    },
    {
        "epoch": 11,
        "batch": 26,
        "loss": 74.86852264404297
    },
    {
        "epoch": 11,
        "batch": 27,
        "loss": 75.0742416381836
    },
    {
        "epoch": 11,
        "batch": 28,
        "loss": 68.64899444580078
    },
    {
        "epoch": 11,
        "batch": 29,
        "loss": 76.56651306152344
    },
    {
        "epoch": 11,
        "batch": 30,
        "loss": 75.21176147460938
    },
    {
        "epoch": 11,
        "batch": 31,
        "loss": 76.75605773925781
    },
    {
        "epoch": 11,
        "batch": 32,
        "loss": 84.43956756591797
    },
    {
        "epoch": 11,
        "batch": 33,
        "loss": 72.38032531738281
    },
    {
        "epoch": 11,
        "batch": 34,
        "loss": 86.85557556152344
    },
    {
        "epoch": 11,
        "batch": 35,
        "loss": 83.8614501953125
    },
    {
        "epoch": 11,
        "batch": 36,
        "loss": 81.24127197265625
    },
    {
        "epoch": 11,
        "batch": 37,
        "loss": 98.73133850097656
    },
    {
        "epoch": 11,
        "batch": 38,
        "loss": 77.26248168945312
    },
    {
        "epoch": 11,
        "batch": 39,
        "loss": 74.47328186035156
    },
    {
        "epoch": 11,
        "batch": 40,
        "loss": 85.50047302246094
    },
    {
        "epoch": 11,
        "batch": 41,
        "loss": 80.43450927734375
    },
    {
        "epoch": 11,
        "batch": 42,
        "loss": 86.30877685546875
    },
    {
        "epoch": 11,
        "batch": 43,
        "loss": 84.08538818359375
    },
    {
        "epoch": 11,
        "batch": 44,
        "loss": 76.72534942626953
    },
    {
        "epoch": 11,
        "batch": 45,
        "loss": 80.38475036621094
    },
    {
        "epoch": 11,
        "batch": 46,
        "loss": 79.01295471191406
    },
    {
        "epoch": 11,
        "batch": 47,
        "loss": 74.27001953125
    },
    {
        "epoch": 11,
        "batch": 48,
        "loss": 72.61788177490234
    },
    {
        "epoch": 11,
        "batch": 49,
        "loss": 74.81591796875
    },
    {
        "epoch": 11,
        "batch": 50,
        "loss": 81.97596740722656
    },
    {
        "epoch": 11,
        "batch": 51,
        "loss": 81.74800109863281
    },
    {
        "epoch": 11,
        "batch": 52,
        "loss": 78.0643081665039
    },
    {
        "epoch": 11,
        "batch": 53,
        "loss": 90.60710906982422
    },
    {
        "epoch": 11,
        "batch": 54,
        "loss": 81.29486846923828
    },
    {
        "epoch": 11,
        "batch": 55,
        "loss": 66.82659912109375
    },
    {
        "epoch": 11,
        "batch": 56,
        "loss": 84.91998291015625
    },
    {
        "epoch": 11,
        "batch": 57,
        "loss": 76.36026763916016
    },
    {
        "epoch": 11,
        "batch": 58,
        "loss": 87.0891342163086
    },
    {
        "epoch": 11,
        "batch": 59,
        "loss": 70.77569580078125
    },
    {
        "epoch": 11,
        "batch": 60,
        "loss": 91.31007385253906
    },
    {
        "epoch": 11,
        "batch": 61,
        "loss": 94.78642272949219
    },
    {
        "epoch": 11,
        "batch": 62,
        "loss": 73.5523681640625
    },
    {
        "epoch": 11,
        "batch": 63,
        "loss": 66.60240173339844
    },
    {
        "epoch": 11,
        "batch": 64,
        "loss": 82.81239318847656
    },
    {
        "epoch": 11,
        "batch": 65,
        "loss": 79.23609161376953
    },
    {
        "epoch": 11,
        "batch": 66,
        "loss": 79.93991088867188
    },
    {
        "epoch": 11,
        "batch": 67,
        "loss": 75.2082748413086
    },
    {
        "epoch": 11,
        "batch": 68,
        "loss": 78.94993591308594
    },
    {
        "epoch": 11,
        "batch": 69,
        "loss": 80.34133911132812
    },
    {
        "epoch": 11,
        "batch": 70,
        "loss": 68.38092041015625
    },
    {
        "epoch": 11,
        "batch": 71,
        "loss": 78.84626770019531
    },
    {
        "epoch": 11,
        "batch": 72,
        "loss": 82.47476959228516
    },
    {
        "epoch": 11,
        "batch": 73,
        "loss": 73.01197052001953
    },
    {
        "epoch": 11,
        "batch": 74,
        "loss": 78.4061050415039
    },
    {
        "epoch": 11,
        "batch": 75,
        "loss": 72.48413848876953
    },
    {
        "epoch": 11,
        "batch": 76,
        "loss": 86.9257583618164
    },
    {
        "epoch": 11,
        "batch": 77,
        "loss": 78.47887420654297
    },
    {
        "epoch": 11,
        "batch": 78,
        "loss": 83.1706314086914
    },
    {
        "epoch": 11,
        "batch": 79,
        "loss": 80.30068969726562
    },
    {
        "epoch": 11,
        "batch": 80,
        "loss": 94.92366790771484
    },
    {
        "epoch": 11,
        "batch": 81,
        "loss": 92.24784088134766
    },
    {
        "epoch": 11,
        "batch": 82,
        "loss": 75.78192901611328
    },
    {
        "epoch": 11,
        "batch": 83,
        "loss": 74.87578582763672
    },
    {
        "epoch": 11,
        "batch": 84,
        "loss": 82.15121459960938
    },
    {
        "epoch": 11,
        "batch": 85,
        "loss": 94.49346923828125
    },
    {
        "epoch": 11,
        "batch": 86,
        "loss": 87.81077575683594
    },
    {
        "epoch": 11,
        "batch": 87,
        "loss": 67.77540588378906
    },
    {
        "epoch": 11,
        "batch": 88,
        "loss": 96.92217254638672
    },
    {
        "epoch": 11,
        "batch": 89,
        "loss": 80.5817642211914
    },
    {
        "epoch": 11,
        "batch": 90,
        "loss": 79.3597412109375
    },
    {
        "epoch": 11,
        "batch": 91,
        "loss": 71.27481842041016
    },
    {
        "epoch": 11,
        "batch": 92,
        "loss": 72.51753234863281
    },
    {
        "epoch": 11,
        "batch": 93,
        "loss": 63.812339782714844
    },
    {
        "epoch": 11,
        "batch": 94,
        "loss": 85.48506927490234
    },
    {
        "epoch": 11,
        "batch": 95,
        "loss": 77.75493621826172
    },
    {
        "epoch": 11,
        "batch": 96,
        "loss": 78.00962829589844
    },
    {
        "epoch": 11,
        "batch": 97,
        "loss": 67.30904388427734
    },
    {
        "epoch": 11,
        "batch": 98,
        "loss": 70.53165435791016
    },
    {
        "epoch": 11,
        "batch": 99,
        "loss": 80.48773193359375
    },
    {
        "epoch": 11,
        "batch": 100,
        "loss": 81.84716796875
    },
    {
        "epoch": 11,
        "batch": 101,
        "loss": 79.62980651855469
    },
    {
        "epoch": 11,
        "batch": 102,
        "loss": 80.83515167236328
    },
    {
        "epoch": 11,
        "batch": 103,
        "loss": 89.54266357421875
    },
    {
        "epoch": 11,
        "batch": 104,
        "loss": 87.86029052734375
    },
    {
        "epoch": 11,
        "batch": 105,
        "loss": 78.9251708984375
    },
    {
        "epoch": 11,
        "batch": 106,
        "loss": 81.65850067138672
    },
    {
        "epoch": 11,
        "batch": 107,
        "loss": 81.43521881103516
    },
    {
        "epoch": 11,
        "batch": 108,
        "loss": 79.15473175048828
    },
    {
        "epoch": 11,
        "batch": 109,
        "loss": 76.52899169921875
    },
    {
        "epoch": 11,
        "batch": 110,
        "loss": 72.33929443359375
    },
    {
        "epoch": 11,
        "batch": 111,
        "loss": 80.68869018554688
    },
    {
        "epoch": 11,
        "batch": 112,
        "loss": 73.04055786132812
    },
    {
        "epoch": 11,
        "batch": 113,
        "loss": 81.81420135498047
    },
    {
        "epoch": 11,
        "batch": 114,
        "loss": 81.11418151855469
    },
    {
        "epoch": 11,
        "batch": 115,
        "loss": 84.81443786621094
    },
    {
        "epoch": 11,
        "batch": 116,
        "loss": 64.52474975585938
    },
    {
        "epoch": 11,
        "batch": 117,
        "loss": 69.68912506103516
    },
    {
        "epoch": 11,
        "batch": 118,
        "loss": 81.55177307128906
    },
    {
        "epoch": 11,
        "batch": 119,
        "loss": 66.69734191894531
    },
    {
        "epoch": 11,
        "batch": 120,
        "loss": 74.920654296875
    },
    {
        "epoch": 11,
        "batch": 121,
        "loss": 77.63502502441406
    },
    {
        "epoch": 11,
        "batch": 122,
        "loss": 78.50443267822266
    },
    {
        "epoch": 11,
        "batch": 123,
        "loss": 85.36927032470703
    },
    {
        "epoch": 11,
        "batch": 124,
        "loss": 69.61186218261719
    },
    {
        "epoch": 11,
        "batch": 125,
        "loss": 71.7967529296875
    },
    {
        "epoch": 11,
        "batch": 126,
        "loss": 87.1650161743164
    },
    {
        "epoch": 11,
        "batch": 127,
        "loss": 78.93814849853516
    },
    {
        "epoch": 11,
        "batch": 128,
        "loss": 69.62149810791016
    },
    {
        "epoch": 11,
        "batch": 129,
        "loss": 67.54906463623047
    },
    {
        "epoch": 11,
        "batch": 130,
        "loss": 73.80517578125
    },
    {
        "epoch": 11,
        "batch": 131,
        "loss": 88.34473419189453
    },
    {
        "epoch": 11,
        "batch": 132,
        "loss": 77.6661605834961
    },
    {
        "epoch": 11,
        "batch": 133,
        "loss": 84.52192687988281
    },
    {
        "epoch": 11,
        "batch": 134,
        "loss": 80.63729095458984
    },
    {
        "epoch": 11,
        "batch": 135,
        "loss": 77.65565490722656
    },
    {
        "epoch": 11,
        "batch": 136,
        "loss": 72.29688262939453
    },
    {
        "epoch": 11,
        "batch": 137,
        "loss": 68.843505859375
    },
    {
        "epoch": 11,
        "batch": 138,
        "loss": 83.34854125976562
    },
    {
        "epoch": 11,
        "batch": 139,
        "loss": 95.14282989501953
    },
    {
        "epoch": 11,
        "batch": 140,
        "loss": 86.9813232421875
    },
    {
        "epoch": 11,
        "batch": 141,
        "loss": 76.96621704101562
    },
    {
        "epoch": 11,
        "batch": 142,
        "loss": 79.24034118652344
    },
    {
        "epoch": 11,
        "batch": 143,
        "loss": 76.9256591796875
    },
    {
        "epoch": 11,
        "batch": 144,
        "loss": 93.74186706542969
    },
    {
        "epoch": 11,
        "batch": 145,
        "loss": 82.30780792236328
    },
    {
        "epoch": 11,
        "batch": 146,
        "loss": 76.59777069091797
    },
    {
        "epoch": 11,
        "batch": 147,
        "loss": 77.62065887451172
    },
    {
        "epoch": 11,
        "batch": 148,
        "loss": 73.81973266601562
    },
    {
        "epoch": 11,
        "batch": 149,
        "loss": 82.52181243896484
    },
    {
        "epoch": 11,
        "batch": 150,
        "loss": 74.87387084960938
    },
    {
        "epoch": 11,
        "batch": 151,
        "loss": 83.98188781738281
    },
    {
        "epoch": 11,
        "batch": 152,
        "loss": 81.48577880859375
    },
    {
        "epoch": 11,
        "batch": 153,
        "loss": 91.03460693359375
    },
    {
        "epoch": 11,
        "batch": 154,
        "loss": 76.4795913696289
    },
    {
        "epoch": 11,
        "batch": 155,
        "loss": 76.56676483154297
    },
    {
        "epoch": 11,
        "batch": 156,
        "loss": 65.72442626953125
    },
    {
        "epoch": 11,
        "batch": 157,
        "loss": 78.61520385742188
    },
    {
        "epoch": 11,
        "batch": 158,
        "loss": 86.28619384765625
    },
    {
        "epoch": 11,
        "batch": 159,
        "loss": 75.3186264038086
    },
    {
        "epoch": 11,
        "batch": 160,
        "loss": 77.67222595214844
    },
    {
        "epoch": 11,
        "batch": 161,
        "loss": 88.69237518310547
    },
    {
        "epoch": 11,
        "batch": 162,
        "loss": 77.7435302734375
    },
    {
        "epoch": 11,
        "batch": 163,
        "loss": 84.90444946289062
    },
    {
        "epoch": 11,
        "batch": 164,
        "loss": 86.27723693847656
    },
    {
        "epoch": 11,
        "batch": 165,
        "loss": 82.79652404785156
    },
    {
        "epoch": 11,
        "batch": 166,
        "loss": 81.59809112548828
    },
    {
        "epoch": 11,
        "batch": 167,
        "loss": 81.46109771728516
    },
    {
        "epoch": 11,
        "batch": 168,
        "loss": 76.22395324707031
    },
    {
        "epoch": 11,
        "batch": 169,
        "loss": 72.24986267089844
    },
    {
        "epoch": 11,
        "batch": 170,
        "loss": 85.23702239990234
    },
    {
        "epoch": 11,
        "batch": 171,
        "loss": 81.64147186279297
    },
    {
        "epoch": 11,
        "batch": 172,
        "loss": 67.3372802734375
    },
    {
        "epoch": 11,
        "batch": 173,
        "loss": 68.26750183105469
    },
    {
        "epoch": 11,
        "batch": 174,
        "loss": 73.78760528564453
    },
    {
        "epoch": 11,
        "batch": 175,
        "loss": 72.17639923095703
    },
    {
        "epoch": 11,
        "batch": 176,
        "loss": 87.42388153076172
    },
    {
        "epoch": 11,
        "batch": 177,
        "loss": 77.50958251953125
    },
    {
        "epoch": 11,
        "batch": 178,
        "loss": 66.69966888427734
    },
    {
        "epoch": 11,
        "batch": 179,
        "loss": 82.08954620361328
    },
    {
        "epoch": 11,
        "batch": 180,
        "loss": 86.02467346191406
    },
    {
        "epoch": 11,
        "batch": 181,
        "loss": 76.00975036621094
    },
    {
        "epoch": 11,
        "batch": 182,
        "loss": 83.81329345703125
    },
    {
        "epoch": 11,
        "batch": 183,
        "loss": 87.71492767333984
    },
    {
        "epoch": 11,
        "batch": 184,
        "loss": 78.60948944091797
    },
    {
        "epoch": 11,
        "batch": 185,
        "loss": 76.14690399169922
    },
    {
        "epoch": 11,
        "batch": 186,
        "loss": 81.96245574951172
    },
    {
        "epoch": 11,
        "batch": 187,
        "loss": 87.64985656738281
    },
    {
        "epoch": 11,
        "batch": 188,
        "loss": 80.46001434326172
    },
    {
        "epoch": 11,
        "batch": 189,
        "loss": 75.43765258789062
    },
    {
        "epoch": 11,
        "batch": 190,
        "loss": 88.64905548095703
    },
    {
        "epoch": 11,
        "batch": 191,
        "loss": 67.63186645507812
    },
    {
        "epoch": 11,
        "batch": 192,
        "loss": 66.16214752197266
    },
    {
        "epoch": 11,
        "batch": 193,
        "loss": 78.46189880371094
    },
    {
        "epoch": 11,
        "batch": 194,
        "loss": 84.89883422851562
    },
    {
        "epoch": 11,
        "batch": 195,
        "loss": 76.61348724365234
    },
    {
        "epoch": 11,
        "batch": 196,
        "loss": 84.82916259765625
    },
    {
        "epoch": 11,
        "batch": 197,
        "loss": 83.70082092285156
    },
    {
        "epoch": 11,
        "batch": 198,
        "loss": 84.1650390625
    },
    {
        "epoch": 11,
        "batch": 199,
        "loss": 79.93419647216797
    },
    {
        "epoch": 11,
        "batch": 200,
        "loss": 77.876220703125
    },
    {
        "epoch": 11,
        "batch": 201,
        "loss": 76.4187240600586
    },
    {
        "epoch": 11,
        "batch": 202,
        "loss": 89.06157684326172
    },
    {
        "epoch": 11,
        "batch": 203,
        "loss": 76.20376586914062
    },
    {
        "epoch": 11,
        "batch": 204,
        "loss": 90.71820831298828
    },
    {
        "epoch": 11,
        "batch": 205,
        "loss": 37.30072784423828
    },
    {
        "epoch": 12,
        "batch": 0,
        "loss": 87.96466064453125
    },
    {
        "epoch": 12,
        "batch": 1,
        "loss": 79.37421417236328
    },
    {
        "epoch": 12,
        "batch": 2,
        "loss": 76.1290283203125
    },
    {
        "epoch": 12,
        "batch": 3,
        "loss": 81.60885620117188
    },
    {
        "epoch": 12,
        "batch": 4,
        "loss": 75.23118591308594
    },
    {
        "epoch": 12,
        "batch": 5,
        "loss": 74.56185150146484
    },
    {
        "epoch": 12,
        "batch": 6,
        "loss": 88.08476257324219
    },
    {
        "epoch": 12,
        "batch": 7,
        "loss": 84.52350616455078
    },
    {
        "epoch": 12,
        "batch": 8,
        "loss": 89.22366333007812
    },
    {
        "epoch": 12,
        "batch": 9,
        "loss": 89.48402404785156
    },
    {
        "epoch": 12,
        "batch": 10,
        "loss": 82.7861557006836
    },
    {
        "epoch": 12,
        "batch": 11,
        "loss": 79.46785736083984
    },
    {
        "epoch": 12,
        "batch": 12,
        "loss": 85.08033752441406
    },
    {
        "epoch": 12,
        "batch": 13,
        "loss": 93.88285827636719
    },
    {
        "epoch": 12,
        "batch": 14,
        "loss": 88.11924743652344
    },
    {
        "epoch": 12,
        "batch": 15,
        "loss": 73.64460754394531
    },
    {
        "epoch": 12,
        "batch": 16,
        "loss": 82.30426025390625
    },
    {
        "epoch": 12,
        "batch": 17,
        "loss": 83.85975646972656
    },
    {
        "epoch": 12,
        "batch": 18,
        "loss": 70.20891571044922
    },
    {
        "epoch": 12,
        "batch": 19,
        "loss": 73.04264068603516
    },
    {
        "epoch": 12,
        "batch": 20,
        "loss": 82.46499633789062
    },
    {
        "epoch": 12,
        "batch": 21,
        "loss": 83.89564514160156
    },
    {
        "epoch": 12,
        "batch": 22,
        "loss": 76.17396545410156
    },
    {
        "epoch": 12,
        "batch": 23,
        "loss": 88.97154235839844
    },
    {
        "epoch": 12,
        "batch": 24,
        "loss": 73.00457763671875
    },
    {
        "epoch": 12,
        "batch": 25,
        "loss": 88.24017333984375
    },
    {
        "epoch": 12,
        "batch": 26,
        "loss": 70.86841583251953
    },
    {
        "epoch": 12,
        "batch": 27,
        "loss": 69.10337829589844
    },
    {
        "epoch": 12,
        "batch": 28,
        "loss": 83.66981506347656
    },
    {
        "epoch": 12,
        "batch": 29,
        "loss": 85.62977600097656
    },
    {
        "epoch": 12,
        "batch": 30,
        "loss": 76.09444427490234
    },
    {
        "epoch": 12,
        "batch": 31,
        "loss": 79.7640609741211
    },
    {
        "epoch": 12,
        "batch": 32,
        "loss": 86.76888275146484
    },
    {
        "epoch": 12,
        "batch": 33,
        "loss": 90.85707092285156
    },
    {
        "epoch": 12,
        "batch": 34,
        "loss": 80.2236328125
    },
    {
        "epoch": 12,
        "batch": 35,
        "loss": 77.80093383789062
    },
    {
        "epoch": 12,
        "batch": 36,
        "loss": 82.61146545410156
    },
    {
        "epoch": 12,
        "batch": 37,
        "loss": 71.06714630126953
    },
    {
        "epoch": 12,
        "batch": 38,
        "loss": 83.72286224365234
    },
    {
        "epoch": 12,
        "batch": 39,
        "loss": 62.317317962646484
    },
    {
        "epoch": 12,
        "batch": 40,
        "loss": 75.13018798828125
    },
    {
        "epoch": 12,
        "batch": 41,
        "loss": 79.75212097167969
    },
    {
        "epoch": 12,
        "batch": 42,
        "loss": 81.47161102294922
    },
    {
        "epoch": 12,
        "batch": 43,
        "loss": 76.65294647216797
    },
    {
        "epoch": 12,
        "batch": 44,
        "loss": 81.34616088867188
    },
    {
        "epoch": 12,
        "batch": 45,
        "loss": 76.05719757080078
    },
    {
        "epoch": 12,
        "batch": 46,
        "loss": 78.99229431152344
    },
    {
        "epoch": 12,
        "batch": 47,
        "loss": 64.01392364501953
    },
    {
        "epoch": 12,
        "batch": 48,
        "loss": 75.34125518798828
    },
    {
        "epoch": 12,
        "batch": 49,
        "loss": 83.20166015625
    },
    {
        "epoch": 12,
        "batch": 50,
        "loss": 77.21278381347656
    },
    {
        "epoch": 12,
        "batch": 51,
        "loss": 76.97325897216797
    },
    {
        "epoch": 12,
        "batch": 52,
        "loss": 85.04979705810547
    },
    {
        "epoch": 12,
        "batch": 53,
        "loss": 73.75434875488281
    },
    {
        "epoch": 12,
        "batch": 54,
        "loss": 84.28302764892578
    },
    {
        "epoch": 12,
        "batch": 55,
        "loss": 67.34846496582031
    },
    {
        "epoch": 12,
        "batch": 56,
        "loss": 87.34114074707031
    },
    {
        "epoch": 12,
        "batch": 57,
        "loss": 77.06621551513672
    },
    {
        "epoch": 12,
        "batch": 58,
        "loss": 84.9298095703125
    },
    {
        "epoch": 12,
        "batch": 59,
        "loss": 80.37487030029297
    },
    {
        "epoch": 12,
        "batch": 60,
        "loss": 76.30830383300781
    },
    {
        "epoch": 12,
        "batch": 61,
        "loss": 80.73680114746094
    },
    {
        "epoch": 12,
        "batch": 62,
        "loss": 66.67861938476562
    },
    {
        "epoch": 12,
        "batch": 63,
        "loss": 73.1358871459961
    },
    {
        "epoch": 12,
        "batch": 64,
        "loss": 79.17770385742188
    },
    {
        "epoch": 12,
        "batch": 65,
        "loss": 66.07109832763672
    },
    {
        "epoch": 12,
        "batch": 66,
        "loss": 81.9662094116211
    },
    {
        "epoch": 12,
        "batch": 67,
        "loss": 87.5509033203125
    },
    {
        "epoch": 12,
        "batch": 68,
        "loss": 85.35725402832031
    },
    {
        "epoch": 12,
        "batch": 69,
        "loss": 90.1417236328125
    },
    {
        "epoch": 12,
        "batch": 70,
        "loss": 77.50015258789062
    },
    {
        "epoch": 12,
        "batch": 71,
        "loss": 64.70039367675781
    },
    {
        "epoch": 12,
        "batch": 72,
        "loss": 78.6491928100586
    },
    {
        "epoch": 12,
        "batch": 73,
        "loss": 79.72291564941406
    },
    {
        "epoch": 12,
        "batch": 74,
        "loss": 87.84495544433594
    },
    {
        "epoch": 12,
        "batch": 75,
        "loss": 76.53832244873047
    },
    {
        "epoch": 12,
        "batch": 76,
        "loss": 68.3701171875
    },
    {
        "epoch": 12,
        "batch": 77,
        "loss": 80.44671630859375
    },
    {
        "epoch": 12,
        "batch": 78,
        "loss": 69.09016418457031
    },
    {
        "epoch": 12,
        "batch": 79,
        "loss": 83.63615417480469
    },
    {
        "epoch": 12,
        "batch": 80,
        "loss": 74.98928833007812
    },
    {
        "epoch": 12,
        "batch": 81,
        "loss": 80.4317626953125
    },
    {
        "epoch": 12,
        "batch": 82,
        "loss": 72.89070129394531
    },
    {
        "epoch": 12,
        "batch": 83,
        "loss": 74.62767028808594
    },
    {
        "epoch": 12,
        "batch": 84,
        "loss": 93.21124267578125
    },
    {
        "epoch": 12,
        "batch": 85,
        "loss": 81.60140228271484
    },
    {
        "epoch": 12,
        "batch": 86,
        "loss": 75.06671142578125
    },
    {
        "epoch": 12,
        "batch": 87,
        "loss": 71.00270080566406
    },
    {
        "epoch": 12,
        "batch": 88,
        "loss": 76.5461196899414
    },
    {
        "epoch": 12,
        "batch": 89,
        "loss": 77.75881958007812
    },
    {
        "epoch": 12,
        "batch": 90,
        "loss": 79.57035064697266
    },
    {
        "epoch": 12,
        "batch": 91,
        "loss": 79.90152740478516
    },
    {
        "epoch": 12,
        "batch": 92,
        "loss": 78.80525970458984
    },
    {
        "epoch": 12,
        "batch": 93,
        "loss": 86.63932800292969
    },
    {
        "epoch": 12,
        "batch": 94,
        "loss": 76.56623077392578
    },
    {
        "epoch": 12,
        "batch": 95,
        "loss": 73.356689453125
    },
    {
        "epoch": 12,
        "batch": 96,
        "loss": 80.3326187133789
    },
    {
        "epoch": 12,
        "batch": 97,
        "loss": 78.83719635009766
    },
    {
        "epoch": 12,
        "batch": 98,
        "loss": 110.60377502441406
    },
    {
        "epoch": 12,
        "batch": 99,
        "loss": 78.72593688964844
    },
    {
        "epoch": 12,
        "batch": 100,
        "loss": 77.66284942626953
    },
    {
        "epoch": 12,
        "batch": 101,
        "loss": 81.60885620117188
    },
    {
        "epoch": 12,
        "batch": 102,
        "loss": 97.34233093261719
    },
    {
        "epoch": 12,
        "batch": 103,
        "loss": 81.15797424316406
    },
    {
        "epoch": 12,
        "batch": 104,
        "loss": 74.25221252441406
    },
    {
        "epoch": 12,
        "batch": 105,
        "loss": 88.55248260498047
    },
    {
        "epoch": 12,
        "batch": 106,
        "loss": 72.84603881835938
    },
    {
        "epoch": 12,
        "batch": 107,
        "loss": 74.31739807128906
    },
    {
        "epoch": 12,
        "batch": 108,
        "loss": 78.54206085205078
    },
    {
        "epoch": 12,
        "batch": 109,
        "loss": 81.20953369140625
    },
    {
        "epoch": 12,
        "batch": 110,
        "loss": 66.00763702392578
    },
    {
        "epoch": 12,
        "batch": 111,
        "loss": 82.68399810791016
    },
    {
        "epoch": 12,
        "batch": 112,
        "loss": 80.4231948852539
    },
    {
        "epoch": 12,
        "batch": 113,
        "loss": 84.75814819335938
    },
    {
        "epoch": 12,
        "batch": 114,
        "loss": 81.26994323730469
    },
    {
        "epoch": 12,
        "batch": 115,
        "loss": 83.95352935791016
    },
    {
        "epoch": 12,
        "batch": 116,
        "loss": 70.720458984375
    },
    {
        "epoch": 12,
        "batch": 117,
        "loss": 88.21678924560547
    },
    {
        "epoch": 12,
        "batch": 118,
        "loss": 79.47602081298828
    },
    {
        "epoch": 12,
        "batch": 119,
        "loss": 71.91183471679688
    },
    {
        "epoch": 12,
        "batch": 120,
        "loss": 73.39263916015625
    },
    {
        "epoch": 12,
        "batch": 121,
        "loss": 79.17789459228516
    },
    {
        "epoch": 12,
        "batch": 122,
        "loss": 78.72396850585938
    },
    {
        "epoch": 12,
        "batch": 123,
        "loss": 90.69694519042969
    },
    {
        "epoch": 12,
        "batch": 124,
        "loss": 90.06413269042969
    },
    {
        "epoch": 12,
        "batch": 125,
        "loss": 73.43168640136719
    },
    {
        "epoch": 12,
        "batch": 126,
        "loss": 74.21621704101562
    },
    {
        "epoch": 12,
        "batch": 127,
        "loss": 68.11819458007812
    },
    {
        "epoch": 12,
        "batch": 128,
        "loss": 87.93678283691406
    },
    {
        "epoch": 12,
        "batch": 129,
        "loss": 76.36439514160156
    },
    {
        "epoch": 12,
        "batch": 130,
        "loss": 74.22630310058594
    },
    {
        "epoch": 12,
        "batch": 131,
        "loss": 77.46464538574219
    },
    {
        "epoch": 12,
        "batch": 132,
        "loss": 76.85884094238281
    },
    {
        "epoch": 12,
        "batch": 133,
        "loss": 85.66397094726562
    },
    {
        "epoch": 12,
        "batch": 134,
        "loss": 89.74805450439453
    },
    {
        "epoch": 12,
        "batch": 135,
        "loss": 74.62316131591797
    },
    {
        "epoch": 12,
        "batch": 136,
        "loss": 75.80410766601562
    },
    {
        "epoch": 12,
        "batch": 137,
        "loss": 80.90950012207031
    },
    {
        "epoch": 12,
        "batch": 138,
        "loss": 87.44143676757812
    },
    {
        "epoch": 12,
        "batch": 139,
        "loss": 99.14954376220703
    },
    {
        "epoch": 12,
        "batch": 140,
        "loss": 84.37603759765625
    },
    {
        "epoch": 12,
        "batch": 141,
        "loss": 77.70439147949219
    },
    {
        "epoch": 12,
        "batch": 142,
        "loss": 72.19514465332031
    },
    {
        "epoch": 12,
        "batch": 143,
        "loss": 77.400390625
    },
    {
        "epoch": 12,
        "batch": 144,
        "loss": 83.04209899902344
    },
    {
        "epoch": 12,
        "batch": 145,
        "loss": 74.01951599121094
    },
    {
        "epoch": 12,
        "batch": 146,
        "loss": 77.07395935058594
    },
    {
        "epoch": 12,
        "batch": 147,
        "loss": 85.93628692626953
    },
    {
        "epoch": 12,
        "batch": 148,
        "loss": 83.23058319091797
    },
    {
        "epoch": 12,
        "batch": 149,
        "loss": 69.28984069824219
    },
    {
        "epoch": 12,
        "batch": 150,
        "loss": 70.28459167480469
    },
    {
        "epoch": 12,
        "batch": 151,
        "loss": 79.0608139038086
    },
    {
        "epoch": 12,
        "batch": 152,
        "loss": 87.56666564941406
    },
    {
        "epoch": 12,
        "batch": 153,
        "loss": 93.92510986328125
    },
    {
        "epoch": 12,
        "batch": 154,
        "loss": 76.9616470336914
    },
    {
        "epoch": 12,
        "batch": 155,
        "loss": 63.762176513671875
    },
    {
        "epoch": 12,
        "batch": 156,
        "loss": 79.28510284423828
    },
    {
        "epoch": 12,
        "batch": 157,
        "loss": 73.31971740722656
    },
    {
        "epoch": 12,
        "batch": 158,
        "loss": 78.70845031738281
    },
    {
        "epoch": 12,
        "batch": 159,
        "loss": 79.59567260742188
    },
    {
        "epoch": 12,
        "batch": 160,
        "loss": 79.51775360107422
    },
    {
        "epoch": 12,
        "batch": 161,
        "loss": 92.9156723022461
    },
    {
        "epoch": 12,
        "batch": 162,
        "loss": 77.40387725830078
    },
    {
        "epoch": 12,
        "batch": 163,
        "loss": 87.74038696289062
    },
    {
        "epoch": 12,
        "batch": 164,
        "loss": 70.41597747802734
    },
    {
        "epoch": 12,
        "batch": 165,
        "loss": 79.000244140625
    },
    {
        "epoch": 12,
        "batch": 166,
        "loss": 80.23651885986328
    },
    {
        "epoch": 12,
        "batch": 167,
        "loss": 73.44586181640625
    },
    {
        "epoch": 12,
        "batch": 168,
        "loss": 76.3529281616211
    },
    {
        "epoch": 12,
        "batch": 169,
        "loss": 82.28974914550781
    },
    {
        "epoch": 12,
        "batch": 170,
        "loss": 77.63127899169922
    },
    {
        "epoch": 12,
        "batch": 171,
        "loss": 75.74336242675781
    },
    {
        "epoch": 12,
        "batch": 172,
        "loss": 66.01995086669922
    },
    {
        "epoch": 12,
        "batch": 173,
        "loss": 72.02224731445312
    },
    {
        "epoch": 12,
        "batch": 174,
        "loss": 70.33374786376953
    },
    {
        "epoch": 12,
        "batch": 175,
        "loss": 72.2836685180664
    },
    {
        "epoch": 12,
        "batch": 176,
        "loss": 75.4920883178711
    },
    {
        "epoch": 12,
        "batch": 177,
        "loss": 85.91191101074219
    },
    {
        "epoch": 12,
        "batch": 178,
        "loss": 79.80843353271484
    },
    {
        "epoch": 12,
        "batch": 179,
        "loss": 85.48628234863281
    },
    {
        "epoch": 12,
        "batch": 180,
        "loss": 68.77384185791016
    },
    {
        "epoch": 12,
        "batch": 181,
        "loss": 70.91073608398438
    },
    {
        "epoch": 12,
        "batch": 182,
        "loss": 76.25776672363281
    },
    {
        "epoch": 12,
        "batch": 183,
        "loss": 87.21267700195312
    },
    {
        "epoch": 12,
        "batch": 184,
        "loss": 79.97518157958984
    },
    {
        "epoch": 12,
        "batch": 185,
        "loss": 72.30792236328125
    },
    {
        "epoch": 12,
        "batch": 186,
        "loss": 64.32706451416016
    },
    {
        "epoch": 12,
        "batch": 187,
        "loss": 81.23082733154297
    },
    {
        "epoch": 12,
        "batch": 188,
        "loss": 58.38251876831055
    },
    {
        "epoch": 12,
        "batch": 189,
        "loss": 85.9487533569336
    },
    {
        "epoch": 12,
        "batch": 190,
        "loss": 71.11285400390625
    },
    {
        "epoch": 12,
        "batch": 191,
        "loss": 77.33658599853516
    },
    {
        "epoch": 12,
        "batch": 192,
        "loss": 81.02096557617188
    },
    {
        "epoch": 12,
        "batch": 193,
        "loss": 72.55789947509766
    },
    {
        "epoch": 12,
        "batch": 194,
        "loss": 81.77888488769531
    },
    {
        "epoch": 12,
        "batch": 195,
        "loss": 86.62129211425781
    },
    {
        "epoch": 12,
        "batch": 196,
        "loss": 80.97946166992188
    },
    {
        "epoch": 12,
        "batch": 197,
        "loss": 71.97140502929688
    },
    {
        "epoch": 12,
        "batch": 198,
        "loss": 73.72158813476562
    },
    {
        "epoch": 12,
        "batch": 199,
        "loss": 87.90143585205078
    },
    {
        "epoch": 12,
        "batch": 200,
        "loss": 76.05635833740234
    },
    {
        "epoch": 12,
        "batch": 201,
        "loss": 79.41307830810547
    },
    {
        "epoch": 12,
        "batch": 202,
        "loss": 82.41387176513672
    },
    {
        "epoch": 12,
        "batch": 203,
        "loss": 86.34073638916016
    },
    {
        "epoch": 12,
        "batch": 204,
        "loss": 74.82795715332031
    },
    {
        "epoch": 12,
        "batch": 205,
        "loss": 26.886390686035156
    },
    {
        "epoch": 13,
        "batch": 0,
        "loss": 85.33871459960938
    },
    {
        "epoch": 13,
        "batch": 1,
        "loss": 75.18310546875
    },
    {
        "epoch": 13,
        "batch": 2,
        "loss": 88.71707153320312
    },
    {
        "epoch": 13,
        "batch": 3,
        "loss": 72.35237884521484
    },
    {
        "epoch": 13,
        "batch": 4,
        "loss": 71.01667022705078
    },
    {
        "epoch": 13,
        "batch": 5,
        "loss": 79.30078125
    },
    {
        "epoch": 13,
        "batch": 6,
        "loss": 77.43429565429688
    },
    {
        "epoch": 13,
        "batch": 7,
        "loss": 75.25630187988281
    },
    {
        "epoch": 13,
        "batch": 8,
        "loss": 76.380859375
    },
    {
        "epoch": 13,
        "batch": 9,
        "loss": 79.94441223144531
    },
    {
        "epoch": 13,
        "batch": 10,
        "loss": 79.74215698242188
    },
    {
        "epoch": 13,
        "batch": 11,
        "loss": 74.10150146484375
    },
    {
        "epoch": 13,
        "batch": 12,
        "loss": 79.01150512695312
    },
    {
        "epoch": 13,
        "batch": 13,
        "loss": 81.97611999511719
    },
    {
        "epoch": 13,
        "batch": 14,
        "loss": 65.45317840576172
    },
    {
        "epoch": 13,
        "batch": 15,
        "loss": 78.99188232421875
    },
    {
        "epoch": 13,
        "batch": 16,
        "loss": 74.40516662597656
    },
    {
        "epoch": 13,
        "batch": 17,
        "loss": 65.76448059082031
    },
    {
        "epoch": 13,
        "batch": 18,
        "loss": 75.22297668457031
    },
    {
        "epoch": 13,
        "batch": 19,
        "loss": 76.66673278808594
    },
    {
        "epoch": 13,
        "batch": 20,
        "loss": 76.41056823730469
    },
    {
        "epoch": 13,
        "batch": 21,
        "loss": 87.30805969238281
    },
    {
        "epoch": 13,
        "batch": 22,
        "loss": 90.75615692138672
    },
    {
        "epoch": 13,
        "batch": 23,
        "loss": 82.04277038574219
    },
    {
        "epoch": 13,
        "batch": 24,
        "loss": 80.89989471435547
    },
    {
        "epoch": 13,
        "batch": 25,
        "loss": 85.60222625732422
    },
    {
        "epoch": 13,
        "batch": 26,
        "loss": 75.92032623291016
    },
    {
        "epoch": 13,
        "batch": 27,
        "loss": 64.37228393554688
    },
    {
        "epoch": 13,
        "batch": 28,
        "loss": 69.48347473144531
    },
    {
        "epoch": 13,
        "batch": 29,
        "loss": 76.32826232910156
    },
    {
        "epoch": 13,
        "batch": 30,
        "loss": 75.42353820800781
    },
    {
        "epoch": 13,
        "batch": 31,
        "loss": 73.8775405883789
    },
    {
        "epoch": 13,
        "batch": 32,
        "loss": 73.20201873779297
    },
    {
        "epoch": 13,
        "batch": 33,
        "loss": 82.32594299316406
    },
    {
        "epoch": 13,
        "batch": 34,
        "loss": 84.65110778808594
    },
    {
        "epoch": 13,
        "batch": 35,
        "loss": 71.48741912841797
    },
    {
        "epoch": 13,
        "batch": 36,
        "loss": 85.71324920654297
    },
    {
        "epoch": 13,
        "batch": 37,
        "loss": 74.83106231689453
    },
    {
        "epoch": 13,
        "batch": 38,
        "loss": 80.23072814941406
    },
    {
        "epoch": 13,
        "batch": 39,
        "loss": 72.07723999023438
    },
    {
        "epoch": 13,
        "batch": 40,
        "loss": 64.22518157958984
    },
    {
        "epoch": 13,
        "batch": 41,
        "loss": 79.48416900634766
    },
    {
        "epoch": 13,
        "batch": 42,
        "loss": 84.82870483398438
    },
    {
        "epoch": 13,
        "batch": 43,
        "loss": 69.62165069580078
    },
    {
        "epoch": 13,
        "batch": 44,
        "loss": 78.10050201416016
    },
    {
        "epoch": 13,
        "batch": 45,
        "loss": 78.2893295288086
    },
    {
        "epoch": 13,
        "batch": 46,
        "loss": 68.74872589111328
    },
    {
        "epoch": 13,
        "batch": 47,
        "loss": 84.02761840820312
    },
    {
        "epoch": 13,
        "batch": 48,
        "loss": 84.77113342285156
    },
    {
        "epoch": 13,
        "batch": 49,
        "loss": 62.797245025634766
    },
    {
        "epoch": 13,
        "batch": 50,
        "loss": 75.22136688232422
    },
    {
        "epoch": 13,
        "batch": 51,
        "loss": 69.22940063476562
    },
    {
        "epoch": 13,
        "batch": 52,
        "loss": 69.88558197021484
    },
    {
        "epoch": 13,
        "batch": 53,
        "loss": 90.02230834960938
    },
    {
        "epoch": 13,
        "batch": 54,
        "loss": 72.92401123046875
    },
    {
        "epoch": 13,
        "batch": 55,
        "loss": 91.39205169677734
    },
    {
        "epoch": 13,
        "batch": 56,
        "loss": 78.39099884033203
    },
    {
        "epoch": 13,
        "batch": 57,
        "loss": 66.66620635986328
    },
    {
        "epoch": 13,
        "batch": 58,
        "loss": 76.30538177490234
    },
    {
        "epoch": 13,
        "batch": 59,
        "loss": 78.25387573242188
    },
    {
        "epoch": 13,
        "batch": 60,
        "loss": 88.29127502441406
    },
    {
        "epoch": 13,
        "batch": 61,
        "loss": 81.99214935302734
    },
    {
        "epoch": 13,
        "batch": 62,
        "loss": 79.8107681274414
    },
    {
        "epoch": 13,
        "batch": 63,
        "loss": 82.57012939453125
    },
    {
        "epoch": 13,
        "batch": 64,
        "loss": 62.063575744628906
    },
    {
        "epoch": 13,
        "batch": 65,
        "loss": 84.97891998291016
    },
    {
        "epoch": 13,
        "batch": 66,
        "loss": 93.88346099853516
    },
    {
        "epoch": 13,
        "batch": 67,
        "loss": 76.470458984375
    },
    {
        "epoch": 13,
        "batch": 68,
        "loss": 90.0051498413086
    },
    {
        "epoch": 13,
        "batch": 69,
        "loss": 88.02118682861328
    },
    {
        "epoch": 13,
        "batch": 70,
        "loss": 77.72697448730469
    },
    {
        "epoch": 13,
        "batch": 71,
        "loss": 75.58867645263672
    },
    {
        "epoch": 13,
        "batch": 72,
        "loss": 64.83695983886719
    },
    {
        "epoch": 13,
        "batch": 73,
        "loss": 76.27022552490234
    },
    {
        "epoch": 13,
        "batch": 74,
        "loss": 61.17778015136719
    },
    {
        "epoch": 13,
        "batch": 75,
        "loss": 75.94957733154297
    },
    {
        "epoch": 13,
        "batch": 76,
        "loss": 74.80885314941406
    },
    {
        "epoch": 13,
        "batch": 77,
        "loss": 78.18376922607422
    },
    {
        "epoch": 13,
        "batch": 78,
        "loss": 82.70091247558594
    },
    {
        "epoch": 13,
        "batch": 79,
        "loss": 80.5335922241211
    },
    {
        "epoch": 13,
        "batch": 80,
        "loss": 63.47144317626953
    },
    {
        "epoch": 13,
        "batch": 81,
        "loss": 98.2220687866211
    },
    {
        "epoch": 13,
        "batch": 82,
        "loss": 83.28599548339844
    },
    {
        "epoch": 13,
        "batch": 83,
        "loss": 71.1592025756836
    },
    {
        "epoch": 13,
        "batch": 84,
        "loss": 73.06947326660156
    },
    {
        "epoch": 13,
        "batch": 85,
        "loss": 75.20252990722656
    },
    {
        "epoch": 13,
        "batch": 86,
        "loss": 78.33341979980469
    },
    {
        "epoch": 13,
        "batch": 87,
        "loss": 78.41397094726562
    },
    {
        "epoch": 13,
        "batch": 88,
        "loss": 77.72882843017578
    },
    {
        "epoch": 13,
        "batch": 89,
        "loss": 70.73260498046875
    },
    {
        "epoch": 13,
        "batch": 90,
        "loss": 74.22915649414062
    },
    {
        "epoch": 13,
        "batch": 91,
        "loss": 64.29176330566406
    },
    {
        "epoch": 13,
        "batch": 92,
        "loss": 76.82970428466797
    },
    {
        "epoch": 13,
        "batch": 93,
        "loss": 78.56182861328125
    },
    {
        "epoch": 13,
        "batch": 94,
        "loss": 67.51342010498047
    },
    {
        "epoch": 13,
        "batch": 95,
        "loss": 77.74191284179688
    },
    {
        "epoch": 13,
        "batch": 96,
        "loss": 81.06959533691406
    },
    {
        "epoch": 13,
        "batch": 97,
        "loss": 79.18637084960938
    },
    {
        "epoch": 13,
        "batch": 98,
        "loss": 77.47279357910156
    },
    {
        "epoch": 13,
        "batch": 99,
        "loss": 71.50652313232422
    },
    {
        "epoch": 13,
        "batch": 100,
        "loss": 70.5318603515625
    },
    {
        "epoch": 13,
        "batch": 101,
        "loss": 73.5838623046875
    },
    {
        "epoch": 13,
        "batch": 102,
        "loss": 76.82292175292969
    },
    {
        "epoch": 13,
        "batch": 103,
        "loss": 85.91737365722656
    },
    {
        "epoch": 13,
        "batch": 104,
        "loss": 71.92243194580078
    },
    {
        "epoch": 13,
        "batch": 105,
        "loss": 80.67326354980469
    },
    {
        "epoch": 13,
        "batch": 106,
        "loss": 85.9772720336914
    },
    {
        "epoch": 13,
        "batch": 107,
        "loss": 72.36453247070312
    },
    {
        "epoch": 13,
        "batch": 108,
        "loss": 70.4327392578125
    },
    {
        "epoch": 13,
        "batch": 109,
        "loss": 72.4664535522461
    },
    {
        "epoch": 13,
        "batch": 110,
        "loss": 80.36476135253906
    },
    {
        "epoch": 13,
        "batch": 111,
        "loss": 74.83700561523438
    },
    {
        "epoch": 13,
        "batch": 112,
        "loss": 75.93302917480469
    },
    {
        "epoch": 13,
        "batch": 113,
        "loss": 75.18510437011719
    },
    {
        "epoch": 13,
        "batch": 114,
        "loss": 82.91920471191406
    },
    {
        "epoch": 13,
        "batch": 115,
        "loss": 82.91342163085938
    },
    {
        "epoch": 13,
        "batch": 116,
        "loss": 84.3184814453125
    },
    {
        "epoch": 13,
        "batch": 117,
        "loss": 72.13934326171875
    },
    {
        "epoch": 13,
        "batch": 118,
        "loss": 73.8049087524414
    },
    {
        "epoch": 13,
        "batch": 119,
        "loss": 71.12075805664062
    },
    {
        "epoch": 13,
        "batch": 120,
        "loss": 71.64921569824219
    },
    {
        "epoch": 13,
        "batch": 121,
        "loss": 69.29498291015625
    },
    {
        "epoch": 13,
        "batch": 122,
        "loss": 78.853515625
    },
    {
        "epoch": 13,
        "batch": 123,
        "loss": 73.72586822509766
    },
    {
        "epoch": 13,
        "batch": 124,
        "loss": 73.83663940429688
    },
    {
        "epoch": 13,
        "batch": 125,
        "loss": 71.87474060058594
    },
    {
        "epoch": 13,
        "batch": 126,
        "loss": 72.28845977783203
    },
    {
        "epoch": 13,
        "batch": 127,
        "loss": 88.58433532714844
    },
    {
        "epoch": 13,
        "batch": 128,
        "loss": 69.97201538085938
    },
    {
        "epoch": 13,
        "batch": 129,
        "loss": 76.71994018554688
    },
    {
        "epoch": 13,
        "batch": 130,
        "loss": 73.94746398925781
    },
    {
        "epoch": 13,
        "batch": 131,
        "loss": 74.58366394042969
    },
    {
        "epoch": 13,
        "batch": 132,
        "loss": 71.87466430664062
    },
    {
        "epoch": 13,
        "batch": 133,
        "loss": 73.0810775756836
    },
    {
        "epoch": 13,
        "batch": 134,
        "loss": 73.1013412475586
    },
    {
        "epoch": 13,
        "batch": 135,
        "loss": 82.63556671142578
    },
    {
        "epoch": 13,
        "batch": 136,
        "loss": 71.30831909179688
    },
    {
        "epoch": 13,
        "batch": 137,
        "loss": 89.48593139648438
    },
    {
        "epoch": 13,
        "batch": 138,
        "loss": 78.12357330322266
    },
    {
        "epoch": 13,
        "batch": 139,
        "loss": 88.17266845703125
    },
    {
        "epoch": 13,
        "batch": 140,
        "loss": 76.43803405761719
    },
    {
        "epoch": 13,
        "batch": 141,
        "loss": 83.79889678955078
    },
    {
        "epoch": 13,
        "batch": 142,
        "loss": 80.63963317871094
    },
    {
        "epoch": 13,
        "batch": 143,
        "loss": 77.68486022949219
    },
    {
        "epoch": 13,
        "batch": 144,
        "loss": 84.50506591796875
    },
    {
        "epoch": 13,
        "batch": 145,
        "loss": 81.22384643554688
    },
    {
        "epoch": 13,
        "batch": 146,
        "loss": 86.10533142089844
    },
    {
        "epoch": 13,
        "batch": 147,
        "loss": 75.24412536621094
    },
    {
        "epoch": 13,
        "batch": 148,
        "loss": 84.75164794921875
    },
    {
        "epoch": 13,
        "batch": 149,
        "loss": 71.66105651855469
    },
    {
        "epoch": 13,
        "batch": 150,
        "loss": 82.04161834716797
    },
    {
        "epoch": 13,
        "batch": 151,
        "loss": 77.04563903808594
    },
    {
        "epoch": 13,
        "batch": 152,
        "loss": 79.93319702148438
    },
    {
        "epoch": 13,
        "batch": 153,
        "loss": 71.46837615966797
    },
    {
        "epoch": 13,
        "batch": 154,
        "loss": 85.13074493408203
    },
    {
        "epoch": 13,
        "batch": 155,
        "loss": 84.06327819824219
    },
    {
        "epoch": 13,
        "batch": 156,
        "loss": 83.6800537109375
    },
    {
        "epoch": 13,
        "batch": 157,
        "loss": 79.81523895263672
    },
    {
        "epoch": 13,
        "batch": 158,
        "loss": 72.02017974853516
    },
    {
        "epoch": 13,
        "batch": 159,
        "loss": 74.87786865234375
    },
    {
        "epoch": 13,
        "batch": 160,
        "loss": 73.31766510009766
    },
    {
        "epoch": 13,
        "batch": 161,
        "loss": 86.37242126464844
    },
    {
        "epoch": 13,
        "batch": 162,
        "loss": 83.49888610839844
    },
    {
        "epoch": 13,
        "batch": 163,
        "loss": 68.89509582519531
    },
    {
        "epoch": 13,
        "batch": 164,
        "loss": 78.95518493652344
    },
    {
        "epoch": 13,
        "batch": 165,
        "loss": 78.33480834960938
    },
    {
        "epoch": 13,
        "batch": 166,
        "loss": 82.30135345458984
    },
    {
        "epoch": 13,
        "batch": 167,
        "loss": 77.86827087402344
    },
    {
        "epoch": 13,
        "batch": 168,
        "loss": 70.24400329589844
    },
    {
        "epoch": 13,
        "batch": 169,
        "loss": 75.65239715576172
    },
    {
        "epoch": 13,
        "batch": 170,
        "loss": 87.74625396728516
    },
    {
        "epoch": 13,
        "batch": 171,
        "loss": 73.56228637695312
    },
    {
        "epoch": 13,
        "batch": 172,
        "loss": 65.73580169677734
    },
    {
        "epoch": 13,
        "batch": 173,
        "loss": 65.49819946289062
    },
    {
        "epoch": 13,
        "batch": 174,
        "loss": 78.73452758789062
    },
    {
        "epoch": 13,
        "batch": 175,
        "loss": 89.5351333618164
    },
    {
        "epoch": 13,
        "batch": 176,
        "loss": 71.35684204101562
    },
    {
        "epoch": 13,
        "batch": 177,
        "loss": 72.1533203125
    },
    {
        "epoch": 13,
        "batch": 178,
        "loss": 80.781982421875
    },
    {
        "epoch": 13,
        "batch": 179,
        "loss": 83.4430160522461
    },
    {
        "epoch": 13,
        "batch": 180,
        "loss": 76.65837097167969
    },
    {
        "epoch": 13,
        "batch": 181,
        "loss": 70.06575012207031
    },
    {
        "epoch": 13,
        "batch": 182,
        "loss": 83.45899963378906
    },
    {
        "epoch": 13,
        "batch": 183,
        "loss": 82.32843780517578
    },
    {
        "epoch": 13,
        "batch": 184,
        "loss": 68.68653869628906
    },
    {
        "epoch": 13,
        "batch": 185,
        "loss": 77.80123901367188
    },
    {
        "epoch": 13,
        "batch": 186,
        "loss": 90.47749328613281
    },
    {
        "epoch": 13,
        "batch": 187,
        "loss": 74.31130981445312
    },
    {
        "epoch": 13,
        "batch": 188,
        "loss": 94.08946990966797
    },
    {
        "epoch": 13,
        "batch": 189,
        "loss": 79.94377899169922
    },
    {
        "epoch": 13,
        "batch": 190,
        "loss": 87.99153137207031
    },
    {
        "epoch": 13,
        "batch": 191,
        "loss": 81.1290512084961
    },
    {
        "epoch": 13,
        "batch": 192,
        "loss": 71.49811553955078
    },
    {
        "epoch": 13,
        "batch": 193,
        "loss": 73.85563659667969
    },
    {
        "epoch": 13,
        "batch": 194,
        "loss": 78.10420989990234
    },
    {
        "epoch": 13,
        "batch": 195,
        "loss": 68.51622009277344
    },
    {
        "epoch": 13,
        "batch": 196,
        "loss": 87.45120239257812
    },
    {
        "epoch": 13,
        "batch": 197,
        "loss": 66.50747680664062
    },
    {
        "epoch": 13,
        "batch": 198,
        "loss": 66.70276641845703
    },
    {
        "epoch": 13,
        "batch": 199,
        "loss": 76.19425964355469
    },
    {
        "epoch": 13,
        "batch": 200,
        "loss": 77.02375793457031
    },
    {
        "epoch": 13,
        "batch": 201,
        "loss": 85.81156158447266
    },
    {
        "epoch": 13,
        "batch": 202,
        "loss": 85.60643768310547
    },
    {
        "epoch": 13,
        "batch": 203,
        "loss": 84.11783599853516
    },
    {
        "epoch": 13,
        "batch": 204,
        "loss": 86.25657653808594
    },
    {
        "epoch": 13,
        "batch": 205,
        "loss": 31.450645446777344
    },
    {
        "epoch": 14,
        "batch": 0,
        "loss": 74.20694732666016
    },
    {
        "epoch": 14,
        "batch": 1,
        "loss": 72.35067749023438
    },
    {
        "epoch": 14,
        "batch": 2,
        "loss": 81.62183380126953
    },
    {
        "epoch": 14,
        "batch": 3,
        "loss": 79.91213989257812
    },
    {
        "epoch": 14,
        "batch": 4,
        "loss": 88.93358612060547
    },
    {
        "epoch": 14,
        "batch": 5,
        "loss": 69.94574737548828
    },
    {
        "epoch": 14,
        "batch": 6,
        "loss": 83.35030364990234
    },
    {
        "epoch": 14,
        "batch": 7,
        "loss": 72.6600341796875
    },
    {
        "epoch": 14,
        "batch": 8,
        "loss": 82.62884521484375
    },
    {
        "epoch": 14,
        "batch": 9,
        "loss": 86.53175354003906
    },
    {
        "epoch": 14,
        "batch": 10,
        "loss": 74.36128997802734
    },
    {
        "epoch": 14,
        "batch": 11,
        "loss": 76.65074920654297
    },
    {
        "epoch": 14,
        "batch": 12,
        "loss": 83.52755737304688
    },
    {
        "epoch": 14,
        "batch": 13,
        "loss": 70.4982681274414
    },
    {
        "epoch": 14,
        "batch": 14,
        "loss": 74.16796112060547
    },
    {
        "epoch": 14,
        "batch": 15,
        "loss": 75.06867218017578
    },
    {
        "epoch": 14,
        "batch": 16,
        "loss": 80.02857208251953
    },
    {
        "epoch": 14,
        "batch": 17,
        "loss": 80.00996398925781
    },
    {
        "epoch": 14,
        "batch": 18,
        "loss": 76.08565521240234
    },
    {
        "epoch": 14,
        "batch": 19,
        "loss": 77.41090393066406
    },
    {
        "epoch": 14,
        "batch": 20,
        "loss": 75.34307861328125
    },
    {
        "epoch": 14,
        "batch": 21,
        "loss": 81.36251831054688
    },
    {
        "epoch": 14,
        "batch": 22,
        "loss": 85.78313446044922
    },
    {
        "epoch": 14,
        "batch": 23,
        "loss": 76.58267211914062
    },
    {
        "epoch": 14,
        "batch": 24,
        "loss": 86.0135498046875
    },
    {
        "epoch": 14,
        "batch": 25,
        "loss": 74.11980438232422
    },
    {
        "epoch": 14,
        "batch": 26,
        "loss": 94.14324951171875
    },
    {
        "epoch": 14,
        "batch": 27,
        "loss": 78.42555236816406
    },
    {
        "epoch": 14,
        "batch": 28,
        "loss": 79.41233825683594
    },
    {
        "epoch": 14,
        "batch": 29,
        "loss": 82.4513168334961
    },
    {
        "epoch": 14,
        "batch": 30,
        "loss": 86.76065063476562
    },
    {
        "epoch": 14,
        "batch": 31,
        "loss": 68.80717468261719
    },
    {
        "epoch": 14,
        "batch": 32,
        "loss": 85.85028076171875
    },
    {
        "epoch": 14,
        "batch": 33,
        "loss": 82.50253295898438
    },
    {
        "epoch": 14,
        "batch": 34,
        "loss": 91.58340454101562
    },
    {
        "epoch": 14,
        "batch": 35,
        "loss": 65.08515930175781
    },
    {
        "epoch": 14,
        "batch": 36,
        "loss": 86.6476058959961
    },
    {
        "epoch": 14,
        "batch": 37,
        "loss": 61.1678581237793
    },
    {
        "epoch": 14,
        "batch": 38,
        "loss": 71.86734008789062
    },
    {
        "epoch": 14,
        "batch": 39,
        "loss": 74.6116714477539
    },
    {
        "epoch": 14,
        "batch": 40,
        "loss": 86.51773071289062
    },
    {
        "epoch": 14,
        "batch": 41,
        "loss": 80.4179916381836
    },
    {
        "epoch": 14,
        "batch": 42,
        "loss": 76.2059097290039
    },
    {
        "epoch": 14,
        "batch": 43,
        "loss": 82.79955291748047
    },
    {
        "epoch": 14,
        "batch": 44,
        "loss": 78.30369567871094
    },
    {
        "epoch": 14,
        "batch": 45,
        "loss": 87.78205871582031
    },
    {
        "epoch": 14,
        "batch": 46,
        "loss": 78.0288314819336
    },
    {
        "epoch": 14,
        "batch": 47,
        "loss": 55.58794021606445
    },
    {
        "epoch": 14,
        "batch": 48,
        "loss": 69.42230224609375
    },
    {
        "epoch": 14,
        "batch": 49,
        "loss": 80.64566040039062
    },
    {
        "epoch": 14,
        "batch": 50,
        "loss": 84.0771713256836
    },
    {
        "epoch": 14,
        "batch": 51,
        "loss": 72.73898315429688
    },
    {
        "epoch": 14,
        "batch": 52,
        "loss": 76.47431945800781
    },
    {
        "epoch": 14,
        "batch": 53,
        "loss": 81.7302474975586
    },
    {
        "epoch": 14,
        "batch": 54,
        "loss": 75.91110229492188
    },
    {
        "epoch": 14,
        "batch": 55,
        "loss": 72.60044860839844
    },
    {
        "epoch": 14,
        "batch": 56,
        "loss": 76.66546630859375
    },
    {
        "epoch": 14,
        "batch": 57,
        "loss": 64.50048828125
    },
    {
        "epoch": 14,
        "batch": 58,
        "loss": 67.29167175292969
    },
    {
        "epoch": 14,
        "batch": 59,
        "loss": 78.03362274169922
    },
    {
        "epoch": 14,
        "batch": 60,
        "loss": 85.5029067993164
    },
    {
        "epoch": 14,
        "batch": 61,
        "loss": 78.0518569946289
    },
    {
        "epoch": 14,
        "batch": 62,
        "loss": 56.0636100769043
    },
    {
        "epoch": 14,
        "batch": 63,
        "loss": 78.72691345214844
    },
    {
        "epoch": 14,
        "batch": 64,
        "loss": 76.46096801757812
    },
    {
        "epoch": 14,
        "batch": 65,
        "loss": 95.24021911621094
    },
    {
        "epoch": 14,
        "batch": 66,
        "loss": 75.2125473022461
    },
    {
        "epoch": 14,
        "batch": 67,
        "loss": 89.05654907226562
    },
    {
        "epoch": 14,
        "batch": 68,
        "loss": 75.27774047851562
    },
    {
        "epoch": 14,
        "batch": 69,
        "loss": 68.81077575683594
    },
    {
        "epoch": 14,
        "batch": 70,
        "loss": 70.65264129638672
    },
    {
        "epoch": 14,
        "batch": 71,
        "loss": 76.71575164794922
    },
    {
        "epoch": 14,
        "batch": 72,
        "loss": 87.08973693847656
    },
    {
        "epoch": 14,
        "batch": 73,
        "loss": 80.59788513183594
    },
    {
        "epoch": 14,
        "batch": 74,
        "loss": 78.65077209472656
    },
    {
        "epoch": 14,
        "batch": 75,
        "loss": 90.0133056640625
    },
    {
        "epoch": 14,
        "batch": 76,
        "loss": 75.68350982666016
    },
    {
        "epoch": 14,
        "batch": 77,
        "loss": 74.49324798583984
    },
    {
        "epoch": 14,
        "batch": 78,
        "loss": 70.5029525756836
    },
    {
        "epoch": 14,
        "batch": 79,
        "loss": 63.60886001586914
    },
    {
        "epoch": 14,
        "batch": 80,
        "loss": 69.89827728271484
    },
    {
        "epoch": 14,
        "batch": 81,
        "loss": 77.4177017211914
    },
    {
        "epoch": 14,
        "batch": 82,
        "loss": 72.88860321044922
    },
    {
        "epoch": 14,
        "batch": 83,
        "loss": 71.61894226074219
    },
    {
        "epoch": 14,
        "batch": 84,
        "loss": 84.67800903320312
    },
    {
        "epoch": 14,
        "batch": 85,
        "loss": 90.29154205322266
    },
    {
        "epoch": 14,
        "batch": 86,
        "loss": 84.53479766845703
    },
    {
        "epoch": 14,
        "batch": 87,
        "loss": 85.27599334716797
    },
    {
        "epoch": 14,
        "batch": 88,
        "loss": 77.14814758300781
    },
    {
        "epoch": 14,
        "batch": 89,
        "loss": 80.0685806274414
    },
    {
        "epoch": 14,
        "batch": 90,
        "loss": 68.66806030273438
    },
    {
        "epoch": 14,
        "batch": 91,
        "loss": 76.72566223144531
    },
    {
        "epoch": 14,
        "batch": 92,
        "loss": 86.14584350585938
    },
    {
        "epoch": 14,
        "batch": 93,
        "loss": 73.54566955566406
    },
    {
        "epoch": 14,
        "batch": 94,
        "loss": 74.45832824707031
    },
    {
        "epoch": 14,
        "batch": 95,
        "loss": 76.13504791259766
    },
    {
        "epoch": 14,
        "batch": 96,
        "loss": 74.00086212158203
    },
    {
        "epoch": 14,
        "batch": 97,
        "loss": 87.74502563476562
    },
    {
        "epoch": 14,
        "batch": 98,
        "loss": 74.83465576171875
    },
    {
        "epoch": 14,
        "batch": 99,
        "loss": 76.58901977539062
    },
    {
        "epoch": 14,
        "batch": 100,
        "loss": 83.67505645751953
    },
    {
        "epoch": 14,
        "batch": 101,
        "loss": 78.60315704345703
    },
    {
        "epoch": 14,
        "batch": 102,
        "loss": 77.43023681640625
    },
    {
        "epoch": 14,
        "batch": 103,
        "loss": 73.532470703125
    },
    {
        "epoch": 14,
        "batch": 104,
        "loss": 81.54805755615234
    },
    {
        "epoch": 14,
        "batch": 105,
        "loss": 80.45660400390625
    },
    {
        "epoch": 14,
        "batch": 106,
        "loss": 87.54408264160156
    },
    {
        "epoch": 14,
        "batch": 107,
        "loss": 86.42655181884766
    },
    {
        "epoch": 14,
        "batch": 108,
        "loss": 84.27088165283203
    },
    {
        "epoch": 14,
        "batch": 109,
        "loss": 88.96308898925781
    },
    {
        "epoch": 14,
        "batch": 110,
        "loss": 71.8792495727539
    },
    {
        "epoch": 14,
        "batch": 111,
        "loss": 69.92420959472656
    },
    {
        "epoch": 14,
        "batch": 112,
        "loss": 108.35742950439453
    },
    {
        "epoch": 14,
        "batch": 113,
        "loss": 103.75544738769531
    },
    {
        "epoch": 14,
        "batch": 114,
        "loss": 74.5588607788086
    },
    {
        "epoch": 14,
        "batch": 115,
        "loss": 71.81840515136719
    },
    {
        "epoch": 14,
        "batch": 116,
        "loss": 94.45216369628906
    },
    {
        "epoch": 14,
        "batch": 117,
        "loss": 84.35758972167969
    },
    {
        "epoch": 14,
        "batch": 118,
        "loss": 74.82184600830078
    },
    {
        "epoch": 14,
        "batch": 119,
        "loss": 74.37489318847656
    },
    {
        "epoch": 14,
        "batch": 120,
        "loss": 86.3155517578125
    },
    {
        "epoch": 14,
        "batch": 121,
        "loss": 81.17356872558594
    },
    {
        "epoch": 14,
        "batch": 122,
        "loss": 74.8740234375
    },
    {
        "epoch": 14,
        "batch": 123,
        "loss": 73.08525085449219
    },
    {
        "epoch": 14,
        "batch": 124,
        "loss": 70.82843017578125
    },
    {
        "epoch": 14,
        "batch": 125,
        "loss": 83.48158264160156
    },
    {
        "epoch": 14,
        "batch": 126,
        "loss": 66.81651306152344
    },
    {
        "epoch": 14,
        "batch": 127,
        "loss": 79.03178405761719
    },
    {
        "epoch": 14,
        "batch": 128,
        "loss": 85.62199401855469
    },
    {
        "epoch": 14,
        "batch": 129,
        "loss": 98.75867462158203
    },
    {
        "epoch": 14,
        "batch": 130,
        "loss": 72.28128814697266
    },
    {
        "epoch": 14,
        "batch": 131,
        "loss": 78.13028717041016
    },
    {
        "epoch": 14,
        "batch": 132,
        "loss": 89.64849853515625
    },
    {
        "epoch": 14,
        "batch": 133,
        "loss": 85.68626403808594
    },
    {
        "epoch": 14,
        "batch": 134,
        "loss": 74.38028717041016
    },
    {
        "epoch": 14,
        "batch": 135,
        "loss": 66.09818267822266
    },
    {
        "epoch": 14,
        "batch": 136,
        "loss": 93.29259490966797
    },
    {
        "epoch": 14,
        "batch": 137,
        "loss": 86.72879791259766
    },
    {
        "epoch": 14,
        "batch": 138,
        "loss": 70.14614868164062
    },
    {
        "epoch": 14,
        "batch": 139,
        "loss": 67.10125732421875
    },
    {
        "epoch": 14,
        "batch": 140,
        "loss": 70.09678649902344
    },
    {
        "epoch": 14,
        "batch": 141,
        "loss": 83.52738189697266
    },
    {
        "epoch": 14,
        "batch": 142,
        "loss": 79.6878433227539
    },
    {
        "epoch": 14,
        "batch": 143,
        "loss": 79.09126281738281
    },
    {
        "epoch": 14,
        "batch": 144,
        "loss": 82.64058685302734
    },
    {
        "epoch": 14,
        "batch": 145,
        "loss": 73.76221466064453
    },
    {
        "epoch": 14,
        "batch": 146,
        "loss": 79.01062774658203
    },
    {
        "epoch": 14,
        "batch": 147,
        "loss": 78.77738189697266
    },
    {
        "epoch": 14,
        "batch": 148,
        "loss": 86.68507385253906
    },
    {
        "epoch": 14,
        "batch": 149,
        "loss": 74.64558410644531
    },
    {
        "epoch": 14,
        "batch": 150,
        "loss": 85.68865203857422
    },
    {
        "epoch": 14,
        "batch": 151,
        "loss": 70.89605712890625
    },
    {
        "epoch": 14,
        "batch": 152,
        "loss": 72.6619873046875
    },
    {
        "epoch": 14,
        "batch": 153,
        "loss": 80.91842651367188
    },
    {
        "epoch": 14,
        "batch": 154,
        "loss": 67.7870101928711
    },
    {
        "epoch": 14,
        "batch": 155,
        "loss": 65.09378051757812
    },
    {
        "epoch": 14,
        "batch": 156,
        "loss": 75.99495697021484
    },
    {
        "epoch": 14,
        "batch": 157,
        "loss": 78.76323699951172
    },
    {
        "epoch": 14,
        "batch": 158,
        "loss": 73.24960327148438
    },
    {
        "epoch": 14,
        "batch": 159,
        "loss": 72.40628814697266
    },
    {
        "epoch": 14,
        "batch": 160,
        "loss": 73.08351135253906
    },
    {
        "epoch": 14,
        "batch": 161,
        "loss": 76.03990936279297
    },
    {
        "epoch": 14,
        "batch": 162,
        "loss": 79.63895416259766
    },
    {
        "epoch": 14,
        "batch": 163,
        "loss": 57.8424072265625
    },
    {
        "epoch": 14,
        "batch": 164,
        "loss": 79.11957550048828
    },
    {
        "epoch": 14,
        "batch": 165,
        "loss": 80.08379364013672
    },
    {
        "epoch": 14,
        "batch": 166,
        "loss": 77.60096740722656
    },
    {
        "epoch": 14,
        "batch": 167,
        "loss": 89.9703140258789
    },
    {
        "epoch": 14,
        "batch": 168,
        "loss": 78.46631622314453
    },
    {
        "epoch": 14,
        "batch": 169,
        "loss": 74.78607940673828
    },
    {
        "epoch": 14,
        "batch": 170,
        "loss": 70.56755065917969
    },
    {
        "epoch": 14,
        "batch": 171,
        "loss": 69.0353775024414
    },
    {
        "epoch": 14,
        "batch": 172,
        "loss": 85.0555191040039
    },
    {
        "epoch": 14,
        "batch": 173,
        "loss": 74.83273315429688
    },
    {
        "epoch": 14,
        "batch": 174,
        "loss": 64.61807250976562
    },
    {
        "epoch": 14,
        "batch": 175,
        "loss": 79.2291030883789
    },
    {
        "epoch": 14,
        "batch": 176,
        "loss": 78.52494812011719
    },
    {
        "epoch": 14,
        "batch": 177,
        "loss": 82.76480102539062
    },
    {
        "epoch": 14,
        "batch": 178,
        "loss": 76.4514389038086
    },
    {
        "epoch": 14,
        "batch": 179,
        "loss": 83.07330322265625
    },
    {
        "epoch": 14,
        "batch": 180,
        "loss": 72.33100128173828
    },
    {
        "epoch": 14,
        "batch": 181,
        "loss": 88.07183837890625
    },
    {
        "epoch": 14,
        "batch": 182,
        "loss": 75.51727294921875
    },
    {
        "epoch": 14,
        "batch": 183,
        "loss": 79.53802490234375
    },
    {
        "epoch": 14,
        "batch": 184,
        "loss": 74.89865112304688
    },
    {
        "epoch": 14,
        "batch": 185,
        "loss": 81.5351791381836
    },
    {
        "epoch": 14,
        "batch": 186,
        "loss": 74.46544647216797
    },
    {
        "epoch": 14,
        "batch": 187,
        "loss": 69.69558715820312
    },
    {
        "epoch": 14,
        "batch": 188,
        "loss": 85.63496398925781
    },
    {
        "epoch": 14,
        "batch": 189,
        "loss": 68.51272583007812
    },
    {
        "epoch": 14,
        "batch": 190,
        "loss": 73.70516967773438
    },
    {
        "epoch": 14,
        "batch": 191,
        "loss": 86.79510498046875
    },
    {
        "epoch": 14,
        "batch": 192,
        "loss": 68.19107818603516
    },
    {
        "epoch": 14,
        "batch": 193,
        "loss": 76.90352630615234
    },
    {
        "epoch": 14,
        "batch": 194,
        "loss": 70.50884246826172
    },
    {
        "epoch": 14,
        "batch": 195,
        "loss": 80.3212661743164
    },
    {
        "epoch": 14,
        "batch": 196,
        "loss": 76.56905364990234
    },
    {
        "epoch": 14,
        "batch": 197,
        "loss": 79.94538879394531
    },
    {
        "epoch": 14,
        "batch": 198,
        "loss": 77.61148834228516
    },
    {
        "epoch": 14,
        "batch": 199,
        "loss": 79.6659164428711
    },
    {
        "epoch": 14,
        "batch": 200,
        "loss": 85.21216583251953
    },
    {
        "epoch": 14,
        "batch": 201,
        "loss": 74.86902618408203
    },
    {
        "epoch": 14,
        "batch": 202,
        "loss": 75.34886169433594
    },
    {
        "epoch": 14,
        "batch": 203,
        "loss": 73.68148803710938
    },
    {
        "epoch": 14,
        "batch": 204,
        "loss": 71.6698226928711
    },
    {
        "epoch": 14,
        "batch": 205,
        "loss": 27.005332946777344
    },
    {
        "epoch": 15,
        "batch": 0,
        "loss": 79.40126037597656
    },
    {
        "epoch": 15,
        "batch": 1,
        "loss": 75.50138854980469
    },
    {
        "epoch": 15,
        "batch": 2,
        "loss": 81.79183197021484
    },
    {
        "epoch": 15,
        "batch": 3,
        "loss": 86.27931213378906
    },
    {
        "epoch": 15,
        "batch": 4,
        "loss": 76.33902740478516
    },
    {
        "epoch": 15,
        "batch": 5,
        "loss": 82.12373352050781
    },
    {
        "epoch": 15,
        "batch": 6,
        "loss": 81.30514526367188
    },
    {
        "epoch": 15,
        "batch": 7,
        "loss": 75.83892822265625
    },
    {
        "epoch": 15,
        "batch": 8,
        "loss": 82.16766357421875
    },
    {
        "epoch": 15,
        "batch": 9,
        "loss": 74.66180419921875
    },
    {
        "epoch": 15,
        "batch": 10,
        "loss": 74.41048431396484
    },
    {
        "epoch": 15,
        "batch": 11,
        "loss": 71.02861785888672
    },
    {
        "epoch": 15,
        "batch": 12,
        "loss": 69.78810119628906
    },
    {
        "epoch": 15,
        "batch": 13,
        "loss": 80.62124633789062
    },
    {
        "epoch": 15,
        "batch": 14,
        "loss": 82.40364837646484
    },
    {
        "epoch": 15,
        "batch": 15,
        "loss": 77.726806640625
    },
    {
        "epoch": 15,
        "batch": 16,
        "loss": 77.03084564208984
    },
    {
        "epoch": 15,
        "batch": 17,
        "loss": 81.93962097167969
    },
    {
        "epoch": 15,
        "batch": 18,
        "loss": 65.59922790527344
    },
    {
        "epoch": 15,
        "batch": 19,
        "loss": 62.592323303222656
    },
    {
        "epoch": 15,
        "batch": 20,
        "loss": 93.81613159179688
    },
    {
        "epoch": 15,
        "batch": 21,
        "loss": 76.55403137207031
    },
    {
        "epoch": 15,
        "batch": 22,
        "loss": 82.28763580322266
    },
    {
        "epoch": 15,
        "batch": 23,
        "loss": 85.53092193603516
    },
    {
        "epoch": 15,
        "batch": 24,
        "loss": 76.36351013183594
    },
    {
        "epoch": 15,
        "batch": 25,
        "loss": 74.21369934082031
    },
    {
        "epoch": 15,
        "batch": 26,
        "loss": 75.74554443359375
    },
    {
        "epoch": 15,
        "batch": 27,
        "loss": 74.85977172851562
    },
    {
        "epoch": 15,
        "batch": 28,
        "loss": 82.47904205322266
    },
    {
        "epoch": 15,
        "batch": 29,
        "loss": 80.8146743774414
    },
    {
        "epoch": 15,
        "batch": 30,
        "loss": 71.03093719482422
    },
    {
        "epoch": 15,
        "batch": 31,
        "loss": 81.51164245605469
    },
    {
        "epoch": 15,
        "batch": 32,
        "loss": 65.44136047363281
    },
    {
        "epoch": 15,
        "batch": 33,
        "loss": 75.00931549072266
    },
    {
        "epoch": 15,
        "batch": 34,
        "loss": 79.97364044189453
    },
    {
        "epoch": 15,
        "batch": 35,
        "loss": 77.9794921875
    },
    {
        "epoch": 15,
        "batch": 36,
        "loss": 90.01083374023438
    },
    {
        "epoch": 15,
        "batch": 37,
        "loss": 79.66903686523438
    },
    {
        "epoch": 15,
        "batch": 38,
        "loss": 79.78211212158203
    },
    {
        "epoch": 15,
        "batch": 39,
        "loss": 69.174072265625
    },
    {
        "epoch": 15,
        "batch": 40,
        "loss": 84.06198120117188
    },
    {
        "epoch": 15,
        "batch": 41,
        "loss": 71.88278198242188
    },
    {
        "epoch": 15,
        "batch": 42,
        "loss": 65.12462615966797
    },
    {
        "epoch": 15,
        "batch": 43,
        "loss": 73.89252471923828
    },
    {
        "epoch": 15,
        "batch": 44,
        "loss": 75.14671325683594
    },
    {
        "epoch": 15,
        "batch": 45,
        "loss": 67.64116668701172
    },
    {
        "epoch": 15,
        "batch": 46,
        "loss": 85.35127258300781
    },
    {
        "epoch": 15,
        "batch": 47,
        "loss": 76.85887145996094
    },
    {
        "epoch": 15,
        "batch": 48,
        "loss": 71.10421752929688
    },
    {
        "epoch": 15,
        "batch": 49,
        "loss": 77.50457000732422
    },
    {
        "epoch": 15,
        "batch": 50,
        "loss": 70.11895751953125
    },
    {
        "epoch": 15,
        "batch": 51,
        "loss": 70.86823272705078
    },
    {
        "epoch": 15,
        "batch": 52,
        "loss": 87.32085418701172
    },
    {
        "epoch": 15,
        "batch": 53,
        "loss": 77.50660705566406
    },
    {
        "epoch": 15,
        "batch": 54,
        "loss": 82.06600952148438
    },
    {
        "epoch": 15,
        "batch": 55,
        "loss": 77.46823120117188
    },
    {
        "epoch": 15,
        "batch": 56,
        "loss": 77.3508529663086
    },
    {
        "epoch": 15,
        "batch": 57,
        "loss": 55.411258697509766
    },
    {
        "epoch": 15,
        "batch": 58,
        "loss": 78.58678436279297
    },
    {
        "epoch": 15,
        "batch": 59,
        "loss": 69.74200439453125
    },
    {
        "epoch": 15,
        "batch": 60,
        "loss": 77.05294036865234
    },
    {
        "epoch": 15,
        "batch": 61,
        "loss": 83.76051330566406
    },
    {
        "epoch": 15,
        "batch": 62,
        "loss": 76.35986328125
    },
    {
        "epoch": 15,
        "batch": 63,
        "loss": 79.59304809570312
    },
    {
        "epoch": 15,
        "batch": 64,
        "loss": 75.6270523071289
    },
    {
        "epoch": 15,
        "batch": 65,
        "loss": 69.38133239746094
    },
    {
        "epoch": 15,
        "batch": 66,
        "loss": 63.79552459716797
    },
    {
        "epoch": 15,
        "batch": 67,
        "loss": 72.375
    },
    {
        "epoch": 15,
        "batch": 68,
        "loss": 79.11376190185547
    },
    {
        "epoch": 15,
        "batch": 69,
        "loss": 82.22469329833984
    },
    {
        "epoch": 15,
        "batch": 70,
        "loss": 61.80046844482422
    },
    {
        "epoch": 15,
        "batch": 71,
        "loss": 85.30367279052734
    },
    {
        "epoch": 15,
        "batch": 72,
        "loss": 70.5533447265625
    },
    {
        "epoch": 15,
        "batch": 73,
        "loss": 71.4298095703125
    },
    {
        "epoch": 15,
        "batch": 74,
        "loss": 69.26146697998047
    },
    {
        "epoch": 15,
        "batch": 75,
        "loss": 62.85363006591797
    },
    {
        "epoch": 15,
        "batch": 76,
        "loss": 76.52091217041016
    },
    {
        "epoch": 15,
        "batch": 77,
        "loss": 76.34916687011719
    },
    {
        "epoch": 15,
        "batch": 78,
        "loss": 81.75962829589844
    },
    {
        "epoch": 15,
        "batch": 79,
        "loss": 80.20972442626953
    },
    {
        "epoch": 15,
        "batch": 80,
        "loss": 69.92201232910156
    },
    {
        "epoch": 15,
        "batch": 81,
        "loss": 75.8770751953125
    },
    {
        "epoch": 15,
        "batch": 82,
        "loss": 83.66621398925781
    },
    {
        "epoch": 15,
        "batch": 83,
        "loss": 72.75071716308594
    },
    {
        "epoch": 15,
        "batch": 84,
        "loss": 72.26571655273438
    },
    {
        "epoch": 15,
        "batch": 85,
        "loss": 77.72837829589844
    },
    {
        "epoch": 15,
        "batch": 86,
        "loss": 83.00776672363281
    },
    {
        "epoch": 15,
        "batch": 87,
        "loss": 80.4810791015625
    },
    {
        "epoch": 15,
        "batch": 88,
        "loss": 78.95619201660156
    },
    {
        "epoch": 15,
        "batch": 89,
        "loss": 64.6419448852539
    },
    {
        "epoch": 15,
        "batch": 90,
        "loss": 71.85273742675781
    },
    {
        "epoch": 15,
        "batch": 91,
        "loss": 86.30889129638672
    },
    {
        "epoch": 15,
        "batch": 92,
        "loss": 90.68449401855469
    },
    {
        "epoch": 15,
        "batch": 93,
        "loss": 78.81098175048828
    },
    {
        "epoch": 15,
        "batch": 94,
        "loss": 64.31293487548828
    },
    {
        "epoch": 15,
        "batch": 95,
        "loss": 92.6308822631836
    },
    {
        "epoch": 15,
        "batch": 96,
        "loss": 82.62097930908203
    },
    {
        "epoch": 15,
        "batch": 97,
        "loss": 80.5802001953125
    },
    {
        "epoch": 15,
        "batch": 98,
        "loss": 70.01596069335938
    },
    {
        "epoch": 15,
        "batch": 99,
        "loss": 79.79512786865234
    },
    {
        "epoch": 15,
        "batch": 100,
        "loss": 67.36941528320312
    },
    {
        "epoch": 15,
        "batch": 101,
        "loss": 84.98786926269531
    },
    {
        "epoch": 15,
        "batch": 102,
        "loss": 69.6806640625
    },
    {
        "epoch": 15,
        "batch": 103,
        "loss": 83.36924743652344
    },
    {
        "epoch": 15,
        "batch": 104,
        "loss": 89.39683532714844
    },
    {
        "epoch": 15,
        "batch": 105,
        "loss": 81.9088134765625
    },
    {
        "epoch": 15,
        "batch": 106,
        "loss": 72.6646499633789
    },
    {
        "epoch": 15,
        "batch": 107,
        "loss": 66.93550872802734
    },
    {
        "epoch": 15,
        "batch": 108,
        "loss": 70.98600769042969
    },
    {
        "epoch": 15,
        "batch": 109,
        "loss": 70.65264892578125
    },
    {
        "epoch": 15,
        "batch": 110,
        "loss": 68.00083923339844
    },
    {
        "epoch": 15,
        "batch": 111,
        "loss": 87.48825073242188
    },
    {
        "epoch": 15,
        "batch": 112,
        "loss": 81.27286529541016
    },
    {
        "epoch": 15,
        "batch": 113,
        "loss": 70.98970031738281
    },
    {
        "epoch": 15,
        "batch": 114,
        "loss": 79.52812194824219
    },
    {
        "epoch": 15,
        "batch": 115,
        "loss": 76.24400329589844
    },
    {
        "epoch": 15,
        "batch": 116,
        "loss": 75.44237518310547
    },
    {
        "epoch": 15,
        "batch": 117,
        "loss": 66.6810531616211
    },
    {
        "epoch": 15,
        "batch": 118,
        "loss": 76.12457275390625
    },
    {
        "epoch": 15,
        "batch": 119,
        "loss": 77.72882843017578
    },
    {
        "epoch": 15,
        "batch": 120,
        "loss": 79.01093292236328
    },
    {
        "epoch": 15,
        "batch": 121,
        "loss": 71.25665283203125
    },
    {
        "epoch": 15,
        "batch": 122,
        "loss": 78.57549285888672
    },
    {
        "epoch": 15,
        "batch": 123,
        "loss": 81.6720199584961
    },
    {
        "epoch": 15,
        "batch": 124,
        "loss": 67.182373046875
    },
    {
        "epoch": 15,
        "batch": 125,
        "loss": 78.64923095703125
    },
    {
        "epoch": 15,
        "batch": 126,
        "loss": 59.97943115234375
    },
    {
        "epoch": 15,
        "batch": 127,
        "loss": 92.30485534667969
    },
    {
        "epoch": 15,
        "batch": 128,
        "loss": 88.39380645751953
    },
    {
        "epoch": 15,
        "batch": 129,
        "loss": 64.42020416259766
    },
    {
        "epoch": 15,
        "batch": 130,
        "loss": 84.40404510498047
    },
    {
        "epoch": 15,
        "batch": 131,
        "loss": 82.41871643066406
    },
    {
        "epoch": 15,
        "batch": 132,
        "loss": 83.421630859375
    },
    {
        "epoch": 15,
        "batch": 133,
        "loss": 67.7860336303711
    },
    {
        "epoch": 15,
        "batch": 134,
        "loss": 80.96284484863281
    },
    {
        "epoch": 15,
        "batch": 135,
        "loss": 83.88096618652344
    },
    {
        "epoch": 15,
        "batch": 136,
        "loss": 77.60807800292969
    },
    {
        "epoch": 15,
        "batch": 137,
        "loss": 76.03742980957031
    },
    {
        "epoch": 15,
        "batch": 138,
        "loss": 92.40711975097656
    },
    {
        "epoch": 15,
        "batch": 139,
        "loss": 80.9625015258789
    },
    {
        "epoch": 15,
        "batch": 140,
        "loss": 71.09689331054688
    },
    {
        "epoch": 15,
        "batch": 141,
        "loss": 79.75257873535156
    },
    {
        "epoch": 15,
        "batch": 142,
        "loss": 77.0239486694336
    },
    {
        "epoch": 15,
        "batch": 143,
        "loss": 78.0057144165039
    },
    {
        "epoch": 15,
        "batch": 144,
        "loss": 81.4400405883789
    },
    {
        "epoch": 15,
        "batch": 145,
        "loss": 77.73408508300781
    },
    {
        "epoch": 15,
        "batch": 146,
        "loss": 65.39323425292969
    },
    {
        "epoch": 15,
        "batch": 147,
        "loss": 68.0724868774414
    },
    {
        "epoch": 15,
        "batch": 148,
        "loss": 81.1371841430664
    },
    {
        "epoch": 15,
        "batch": 149,
        "loss": 77.15058898925781
    },
    {
        "epoch": 15,
        "batch": 150,
        "loss": 80.60706329345703
    },
    {
        "epoch": 15,
        "batch": 151,
        "loss": 76.60847473144531
    },
    {
        "epoch": 15,
        "batch": 152,
        "loss": 76.68451690673828
    },
    {
        "epoch": 15,
        "batch": 153,
        "loss": 70.7009506225586
    },
    {
        "epoch": 15,
        "batch": 154,
        "loss": 72.02482604980469
    },
    {
        "epoch": 15,
        "batch": 155,
        "loss": 71.01477813720703
    },
    {
        "epoch": 15,
        "batch": 156,
        "loss": 74.62403106689453
    },
    {
        "epoch": 15,
        "batch": 157,
        "loss": 85.10873413085938
    },
    {
        "epoch": 15,
        "batch": 158,
        "loss": 78.84159088134766
    },
    {
        "epoch": 15,
        "batch": 159,
        "loss": 82.56977844238281
    },
    {
        "epoch": 15,
        "batch": 160,
        "loss": 83.95321655273438
    },
    {
        "epoch": 15,
        "batch": 161,
        "loss": 71.24420166015625
    },
    {
        "epoch": 15,
        "batch": 162,
        "loss": 76.15090942382812
    },
    {
        "epoch": 15,
        "batch": 163,
        "loss": 68.69535064697266
    },
    {
        "epoch": 15,
        "batch": 164,
        "loss": 91.39129638671875
    },
    {
        "epoch": 15,
        "batch": 165,
        "loss": 73.80146789550781
    },
    {
        "epoch": 15,
        "batch": 166,
        "loss": 81.5560531616211
    },
    {
        "epoch": 15,
        "batch": 167,
        "loss": 72.92604064941406
    },
    {
        "epoch": 15,
        "batch": 168,
        "loss": 82.60979461669922
    },
    {
        "epoch": 15,
        "batch": 169,
        "loss": 80.21443176269531
    },
    {
        "epoch": 15,
        "batch": 170,
        "loss": 73.47306823730469
    },
    {
        "epoch": 15,
        "batch": 171,
        "loss": 70.3273696899414
    },
    {
        "epoch": 15,
        "batch": 172,
        "loss": 75.13359069824219
    },
    {
        "epoch": 15,
        "batch": 173,
        "loss": 90.04533386230469
    },
    {
        "epoch": 15,
        "batch": 174,
        "loss": 72.94210815429688
    },
    {
        "epoch": 15,
        "batch": 175,
        "loss": 84.04259490966797
    },
    {
        "epoch": 15,
        "batch": 176,
        "loss": 72.64224243164062
    },
    {
        "epoch": 15,
        "batch": 177,
        "loss": 68.29360961914062
    },
    {
        "epoch": 15,
        "batch": 178,
        "loss": 82.10150146484375
    },
    {
        "epoch": 15,
        "batch": 179,
        "loss": 85.65654754638672
    },
    {
        "epoch": 15,
        "batch": 180,
        "loss": 87.41574096679688
    },
    {
        "epoch": 15,
        "batch": 181,
        "loss": 77.447021484375
    },
    {
        "epoch": 15,
        "batch": 182,
        "loss": 79.000244140625
    },
    {
        "epoch": 15,
        "batch": 183,
        "loss": 74.70051574707031
    },
    {
        "epoch": 15,
        "batch": 184,
        "loss": 71.64768981933594
    },
    {
        "epoch": 15,
        "batch": 185,
        "loss": 83.98381805419922
    },
    {
        "epoch": 15,
        "batch": 186,
        "loss": 74.628662109375
    },
    {
        "epoch": 15,
        "batch": 187,
        "loss": 82.3613052368164
    },
    {
        "epoch": 15,
        "batch": 188,
        "loss": 78.8174057006836
    },
    {
        "epoch": 15,
        "batch": 189,
        "loss": 68.84954071044922
    },
    {
        "epoch": 15,
        "batch": 190,
        "loss": 65.12610626220703
    },
    {
        "epoch": 15,
        "batch": 191,
        "loss": 67.93734741210938
    },
    {
        "epoch": 15,
        "batch": 192,
        "loss": 77.99551391601562
    },
    {
        "epoch": 15,
        "batch": 193,
        "loss": 70.19389343261719
    },
    {
        "epoch": 15,
        "batch": 194,
        "loss": 82.56415557861328
    },
    {
        "epoch": 15,
        "batch": 195,
        "loss": 78.50201416015625
    },
    {
        "epoch": 15,
        "batch": 196,
        "loss": 77.91273498535156
    },
    {
        "epoch": 15,
        "batch": 197,
        "loss": 82.25182342529297
    },
    {
        "epoch": 15,
        "batch": 198,
        "loss": 78.67069244384766
    },
    {
        "epoch": 15,
        "batch": 199,
        "loss": 66.85665893554688
    },
    {
        "epoch": 15,
        "batch": 200,
        "loss": 73.01371765136719
    },
    {
        "epoch": 15,
        "batch": 201,
        "loss": 80.32365417480469
    },
    {
        "epoch": 15,
        "batch": 202,
        "loss": 84.46017456054688
    },
    {
        "epoch": 15,
        "batch": 203,
        "loss": 72.96122741699219
    },
    {
        "epoch": 15,
        "batch": 204,
        "loss": 68.37488555908203
    },
    {
        "epoch": 15,
        "batch": 205,
        "loss": 26.619352340698242
    },
    {
        "epoch": 16,
        "batch": 0,
        "loss": 77.91236877441406
    },
    {
        "epoch": 16,
        "batch": 1,
        "loss": 73.6899185180664
    },
    {
        "epoch": 16,
        "batch": 2,
        "loss": 87.41236877441406
    },
    {
        "epoch": 16,
        "batch": 3,
        "loss": 72.53628540039062
    },
    {
        "epoch": 16,
        "batch": 4,
        "loss": 81.60470581054688
    },
    {
        "epoch": 16,
        "batch": 5,
        "loss": 79.18682861328125
    },
    {
        "epoch": 16,
        "batch": 6,
        "loss": 72.06086730957031
    },
    {
        "epoch": 16,
        "batch": 7,
        "loss": 76.63009643554688
    },
    {
        "epoch": 16,
        "batch": 8,
        "loss": 67.67501831054688
    },
    {
        "epoch": 16,
        "batch": 9,
        "loss": 80.1102523803711
    },
    {
        "epoch": 16,
        "batch": 10,
        "loss": 74.56204986572266
    },
    {
        "epoch": 16,
        "batch": 11,
        "loss": 67.6937255859375
    },
    {
        "epoch": 16,
        "batch": 12,
        "loss": 82.99752044677734
    },
    {
        "epoch": 16,
        "batch": 13,
        "loss": 69.76827239990234
    },
    {
        "epoch": 16,
        "batch": 14,
        "loss": 69.07369995117188
    },
    {
        "epoch": 16,
        "batch": 15,
        "loss": 76.43807220458984
    },
    {
        "epoch": 16,
        "batch": 16,
        "loss": 64.49567413330078
    },
    {
        "epoch": 16,
        "batch": 17,
        "loss": 71.3781967163086
    },
    {
        "epoch": 16,
        "batch": 18,
        "loss": 63.983760833740234
    },
    {
        "epoch": 16,
        "batch": 19,
        "loss": 71.63792419433594
    },
    {
        "epoch": 16,
        "batch": 20,
        "loss": 77.90189361572266
    },
    {
        "epoch": 16,
        "batch": 21,
        "loss": 74.76543426513672
    },
    {
        "epoch": 16,
        "batch": 22,
        "loss": 71.65703582763672
    },
    {
        "epoch": 16,
        "batch": 23,
        "loss": 73.38792419433594
    },
    {
        "epoch": 16,
        "batch": 24,
        "loss": 76.05720520019531
    },
    {
        "epoch": 16,
        "batch": 25,
        "loss": 60.91453552246094
    },
    {
        "epoch": 16,
        "batch": 26,
        "loss": 76.54728698730469
    },
    {
        "epoch": 16,
        "batch": 27,
        "loss": 81.4451675415039
    },
    {
        "epoch": 16,
        "batch": 28,
        "loss": 72.82183837890625
    },
    {
        "epoch": 16,
        "batch": 29,
        "loss": 66.37928009033203
    },
    {
        "epoch": 16,
        "batch": 30,
        "loss": 81.0931167602539
    },
    {
        "epoch": 16,
        "batch": 31,
        "loss": 74.04627227783203
    },
    {
        "epoch": 16,
        "batch": 32,
        "loss": 66.85830688476562
    },
    {
        "epoch": 16,
        "batch": 33,
        "loss": 69.1009750366211
    },
    {
        "epoch": 16,
        "batch": 34,
        "loss": 66.73075866699219
    },
    {
        "epoch": 16,
        "batch": 35,
        "loss": 70.28047180175781
    },
    {
        "epoch": 16,
        "batch": 36,
        "loss": 80.13429260253906
    },
    {
        "epoch": 16,
        "batch": 37,
        "loss": 77.59858703613281
    },
    {
        "epoch": 16,
        "batch": 38,
        "loss": 83.9897689819336
    },
    {
        "epoch": 16,
        "batch": 39,
        "loss": 80.4533462524414
    },
    {
        "epoch": 16,
        "batch": 40,
        "loss": 80.89098358154297
    },
    {
        "epoch": 16,
        "batch": 41,
        "loss": 59.104671478271484
    },
    {
        "epoch": 16,
        "batch": 42,
        "loss": 79.44159698486328
    },
    {
        "epoch": 16,
        "batch": 43,
        "loss": 57.02619171142578
    },
    {
        "epoch": 16,
        "batch": 44,
        "loss": 77.68267059326172
    },
    {
        "epoch": 16,
        "batch": 45,
        "loss": 84.0261001586914
    },
    {
        "epoch": 16,
        "batch": 46,
        "loss": 87.81839752197266
    },
    {
        "epoch": 16,
        "batch": 47,
        "loss": 74.47281646728516
    },
    {
        "epoch": 16,
        "batch": 48,
        "loss": 76.19615173339844
    },
    {
        "epoch": 16,
        "batch": 49,
        "loss": 72.72418975830078
    },
    {
        "epoch": 16,
        "batch": 50,
        "loss": 70.70182037353516
    },
    {
        "epoch": 16,
        "batch": 51,
        "loss": 73.91295623779297
    },
    {
        "epoch": 16,
        "batch": 52,
        "loss": 64.31867980957031
    },
    {
        "epoch": 16,
        "batch": 53,
        "loss": 69.2994155883789
    },
    {
        "epoch": 16,
        "batch": 54,
        "loss": 91.66788482666016
    },
    {
        "epoch": 16,
        "batch": 55,
        "loss": 85.34681701660156
    },
    {
        "epoch": 16,
        "batch": 56,
        "loss": 73.36135864257812
    },
    {
        "epoch": 16,
        "batch": 57,
        "loss": 71.76797485351562
    },
    {
        "epoch": 16,
        "batch": 58,
        "loss": 81.24190521240234
    },
    {
        "epoch": 16,
        "batch": 59,
        "loss": 67.24081420898438
    },
    {
        "epoch": 16,
        "batch": 60,
        "loss": 66.86347961425781
    },
    {
        "epoch": 16,
        "batch": 61,
        "loss": 73.38470458984375
    },
    {
        "epoch": 16,
        "batch": 62,
        "loss": 80.74685668945312
    },
    {
        "epoch": 16,
        "batch": 63,
        "loss": 72.54762268066406
    },
    {
        "epoch": 16,
        "batch": 64,
        "loss": 62.10704040527344
    },
    {
        "epoch": 16,
        "batch": 65,
        "loss": 79.36972045898438
    },
    {
        "epoch": 16,
        "batch": 66,
        "loss": 67.02476501464844
    },
    {
        "epoch": 16,
        "batch": 67,
        "loss": 60.34737777709961
    },
    {
        "epoch": 16,
        "batch": 68,
        "loss": 89.53329467773438
    },
    {
        "epoch": 16,
        "batch": 69,
        "loss": 66.50475311279297
    },
    {
        "epoch": 16,
        "batch": 70,
        "loss": 63.03413391113281
    },
    {
        "epoch": 16,
        "batch": 71,
        "loss": 74.87496185302734
    },
    {
        "epoch": 16,
        "batch": 72,
        "loss": 73.31900787353516
    },
    {
        "epoch": 16,
        "batch": 73,
        "loss": 67.15082550048828
    },
    {
        "epoch": 16,
        "batch": 74,
        "loss": 77.2103500366211
    },
    {
        "epoch": 16,
        "batch": 75,
        "loss": 78.97724914550781
    },
    {
        "epoch": 16,
        "batch": 76,
        "loss": 68.01382446289062
    },
    {
        "epoch": 16,
        "batch": 77,
        "loss": 71.11012268066406
    },
    {
        "epoch": 16,
        "batch": 78,
        "loss": 79.61766815185547
    },
    {
        "epoch": 16,
        "batch": 79,
        "loss": 72.91077423095703
    },
    {
        "epoch": 16,
        "batch": 80,
        "loss": 67.98689270019531
    },
    {
        "epoch": 16,
        "batch": 81,
        "loss": 81.45885467529297
    },
    {
        "epoch": 16,
        "batch": 82,
        "loss": 71.07760620117188
    },
    {
        "epoch": 16,
        "batch": 83,
        "loss": 71.48347473144531
    },
    {
        "epoch": 16,
        "batch": 84,
        "loss": 70.35918426513672
    },
    {
        "epoch": 16,
        "batch": 85,
        "loss": 74.71682739257812
    },
    {
        "epoch": 16,
        "batch": 86,
        "loss": 67.91127014160156
    },
    {
        "epoch": 16,
        "batch": 87,
        "loss": 78.63255310058594
    },
    {
        "epoch": 16,
        "batch": 88,
        "loss": 87.00825500488281
    },
    {
        "epoch": 16,
        "batch": 89,
        "loss": 61.93376922607422
    },
    {
        "epoch": 16,
        "batch": 90,
        "loss": 81.36812591552734
    },
    {
        "epoch": 16,
        "batch": 91,
        "loss": 66.48751068115234
    },
    {
        "epoch": 16,
        "batch": 92,
        "loss": 76.96051025390625
    },
    {
        "epoch": 16,
        "batch": 93,
        "loss": 74.9106216430664
    },
    {
        "epoch": 16,
        "batch": 94,
        "loss": 77.24908447265625
    },
    {
        "epoch": 16,
        "batch": 95,
        "loss": 81.08851623535156
    },
    {
        "epoch": 16,
        "batch": 96,
        "loss": 74.84160614013672
    },
    {
        "epoch": 16,
        "batch": 97,
        "loss": 68.92411804199219
    },
    {
        "epoch": 16,
        "batch": 98,
        "loss": 82.44686889648438
    },
    {
        "epoch": 16,
        "batch": 99,
        "loss": 71.54379272460938
    },
    {
        "epoch": 16,
        "batch": 100,
        "loss": 73.65509033203125
    },
    {
        "epoch": 16,
        "batch": 101,
        "loss": 82.66923522949219
    },
    {
        "epoch": 16,
        "batch": 102,
        "loss": 68.37720489501953
    },
    {
        "epoch": 16,
        "batch": 103,
        "loss": 82.05743408203125
    },
    {
        "epoch": 16,
        "batch": 104,
        "loss": 79.24539184570312
    },
    {
        "epoch": 16,
        "batch": 105,
        "loss": 73.08480834960938
    },
    {
        "epoch": 16,
        "batch": 106,
        "loss": 67.12201690673828
    },
    {
        "epoch": 16,
        "batch": 107,
        "loss": 81.23453521728516
    },
    {
        "epoch": 16,
        "batch": 108,
        "loss": 73.05392456054688
    },
    {
        "epoch": 16,
        "batch": 109,
        "loss": 78.3179931640625
    },
    {
        "epoch": 16,
        "batch": 110,
        "loss": 72.43684387207031
    },
    {
        "epoch": 16,
        "batch": 111,
        "loss": 70.88117218017578
    },
    {
        "epoch": 16,
        "batch": 112,
        "loss": 66.56777954101562
    },
    {
        "epoch": 16,
        "batch": 113,
        "loss": 70.1282958984375
    },
    {
        "epoch": 16,
        "batch": 114,
        "loss": 70.59122467041016
    },
    {
        "epoch": 16,
        "batch": 115,
        "loss": 70.17974853515625
    },
    {
        "epoch": 16,
        "batch": 116,
        "loss": 67.18274688720703
    },
    {
        "epoch": 16,
        "batch": 117,
        "loss": 86.65656280517578
    },
    {
        "epoch": 16,
        "batch": 118,
        "loss": 80.41539001464844
    },
    {
        "epoch": 16,
        "batch": 119,
        "loss": 68.69815063476562
    },
    {
        "epoch": 16,
        "batch": 120,
        "loss": 76.31702423095703
    },
    {
        "epoch": 16,
        "batch": 121,
        "loss": 73.27423095703125
    },
    {
        "epoch": 16,
        "batch": 122,
        "loss": 90.57169342041016
    },
    {
        "epoch": 16,
        "batch": 123,
        "loss": 62.95490264892578
    },
    {
        "epoch": 16,
        "batch": 124,
        "loss": 82.98326110839844
    },
    {
        "epoch": 16,
        "batch": 125,
        "loss": 73.0453872680664
    },
    {
        "epoch": 16,
        "batch": 126,
        "loss": 70.70889282226562
    },
    {
        "epoch": 16,
        "batch": 127,
        "loss": 81.96170043945312
    },
    {
        "epoch": 16,
        "batch": 128,
        "loss": 70.4788818359375
    },
    {
        "epoch": 16,
        "batch": 129,
        "loss": 65.05477142333984
    },
    {
        "epoch": 16,
        "batch": 130,
        "loss": 75.82562255859375
    },
    {
        "epoch": 16,
        "batch": 131,
        "loss": 82.96699523925781
    },
    {
        "epoch": 16,
        "batch": 132,
        "loss": 81.94025421142578
    },
    {
        "epoch": 16,
        "batch": 133,
        "loss": 89.10218048095703
    },
    {
        "epoch": 16,
        "batch": 134,
        "loss": 79.24485778808594
    },
    {
        "epoch": 16,
        "batch": 135,
        "loss": 74.54032897949219
    },
    {
        "epoch": 16,
        "batch": 136,
        "loss": 77.3149185180664
    },
    {
        "epoch": 16,
        "batch": 137,
        "loss": 65.84130859375
    },
    {
        "epoch": 16,
        "batch": 138,
        "loss": 70.97183990478516
    },
    {
        "epoch": 16,
        "batch": 139,
        "loss": 83.29126739501953
    },
    {
        "epoch": 16,
        "batch": 140,
        "loss": 77.53348541259766
    },
    {
        "epoch": 16,
        "batch": 141,
        "loss": 77.20814514160156
    },
    {
        "epoch": 16,
        "batch": 142,
        "loss": 67.96540832519531
    },
    {
        "epoch": 16,
        "batch": 143,
        "loss": 66.72576141357422
    },
    {
        "epoch": 16,
        "batch": 144,
        "loss": 66.07357025146484
    },
    {
        "epoch": 16,
        "batch": 145,
        "loss": 69.6051254272461
    },
    {
        "epoch": 16,
        "batch": 146,
        "loss": 69.0889892578125
    },
    {
        "epoch": 16,
        "batch": 147,
        "loss": 78.91500091552734
    },
    {
        "epoch": 16,
        "batch": 148,
        "loss": 78.18067169189453
    },
    {
        "epoch": 16,
        "batch": 149,
        "loss": 82.1759262084961
    },
    {
        "epoch": 16,
        "batch": 150,
        "loss": 72.41678619384766
    },
    {
        "epoch": 16,
        "batch": 151,
        "loss": 81.93441772460938
    },
    {
        "epoch": 16,
        "batch": 152,
        "loss": 78.13137817382812
    },
    {
        "epoch": 16,
        "batch": 153,
        "loss": 74.87060546875
    },
    {
        "epoch": 16,
        "batch": 154,
        "loss": 86.61627960205078
    },
    {
        "epoch": 16,
        "batch": 155,
        "loss": 60.94807434082031
    },
    {
        "epoch": 16,
        "batch": 156,
        "loss": 68.14411163330078
    },
    {
        "epoch": 16,
        "batch": 157,
        "loss": 94.65132141113281
    },
    {
        "epoch": 16,
        "batch": 158,
        "loss": 82.89575958251953
    },
    {
        "epoch": 16,
        "batch": 159,
        "loss": 79.05209350585938
    },
    {
        "epoch": 16,
        "batch": 160,
        "loss": 78.30209350585938
    },
    {
        "epoch": 16,
        "batch": 161,
        "loss": 80.61970520019531
    },
    {
        "epoch": 16,
        "batch": 162,
        "loss": 91.43972778320312
    },
    {
        "epoch": 16,
        "batch": 163,
        "loss": 80.32904815673828
    },
    {
        "epoch": 16,
        "batch": 164,
        "loss": 78.85466003417969
    },
    {
        "epoch": 16,
        "batch": 165,
        "loss": 87.0375747680664
    },
    {
        "epoch": 16,
        "batch": 166,
        "loss": 72.73877716064453
    },
    {
        "epoch": 16,
        "batch": 167,
        "loss": 67.69461059570312
    },
    {
        "epoch": 16,
        "batch": 168,
        "loss": 74.56494903564453
    },
    {
        "epoch": 16,
        "batch": 169,
        "loss": 84.46212005615234
    },
    {
        "epoch": 16,
        "batch": 170,
        "loss": 81.93058013916016
    },
    {
        "epoch": 16,
        "batch": 171,
        "loss": 84.79794311523438
    },
    {
        "epoch": 16,
        "batch": 172,
        "loss": 87.42871856689453
    },
    {
        "epoch": 16,
        "batch": 173,
        "loss": 82.67945861816406
    },
    {
        "epoch": 16,
        "batch": 174,
        "loss": 79.0123291015625
    },
    {
        "epoch": 16,
        "batch": 175,
        "loss": 68.97965240478516
    },
    {
        "epoch": 16,
        "batch": 176,
        "loss": 85.39647674560547
    },
    {
        "epoch": 16,
        "batch": 177,
        "loss": 81.47402954101562
    },
    {
        "epoch": 16,
        "batch": 178,
        "loss": 60.332340240478516
    },
    {
        "epoch": 16,
        "batch": 179,
        "loss": 79.5376205444336
    },
    {
        "epoch": 16,
        "batch": 180,
        "loss": 74.8718032836914
    },
    {
        "epoch": 16,
        "batch": 181,
        "loss": 84.6344985961914
    },
    {
        "epoch": 16,
        "batch": 182,
        "loss": 73.85881805419922
    },
    {
        "epoch": 16,
        "batch": 183,
        "loss": 68.28681182861328
    },
    {
        "epoch": 16,
        "batch": 184,
        "loss": 88.19866943359375
    },
    {
        "epoch": 16,
        "batch": 185,
        "loss": 83.12476348876953
    },
    {
        "epoch": 16,
        "batch": 186,
        "loss": 90.74101257324219
    },
    {
        "epoch": 16,
        "batch": 187,
        "loss": 74.00334930419922
    },
    {
        "epoch": 16,
        "batch": 188,
        "loss": 78.58009338378906
    },
    {
        "epoch": 16,
        "batch": 189,
        "loss": 79.15924835205078
    },
    {
        "epoch": 16,
        "batch": 190,
        "loss": 82.46955108642578
    },
    {
        "epoch": 16,
        "batch": 191,
        "loss": 72.2774887084961
    },
    {
        "epoch": 16,
        "batch": 192,
        "loss": 66.695068359375
    },
    {
        "epoch": 16,
        "batch": 193,
        "loss": 81.89180755615234
    },
    {
        "epoch": 16,
        "batch": 194,
        "loss": 62.58900451660156
    },
    {
        "epoch": 16,
        "batch": 195,
        "loss": 72.25779724121094
    },
    {
        "epoch": 16,
        "batch": 196,
        "loss": 71.23175048828125
    },
    {
        "epoch": 16,
        "batch": 197,
        "loss": 81.17532348632812
    },
    {
        "epoch": 16,
        "batch": 198,
        "loss": 71.67340087890625
    },
    {
        "epoch": 16,
        "batch": 199,
        "loss": 75.7194595336914
    },
    {
        "epoch": 16,
        "batch": 200,
        "loss": 76.54491424560547
    },
    {
        "epoch": 16,
        "batch": 201,
        "loss": 75.61559295654297
    },
    {
        "epoch": 16,
        "batch": 202,
        "loss": 81.96881103515625
    },
    {
        "epoch": 16,
        "batch": 203,
        "loss": 72.81539916992188
    },
    {
        "epoch": 16,
        "batch": 204,
        "loss": 62.53892517089844
    },
    {
        "epoch": 16,
        "batch": 205,
        "loss": 34.302127838134766
    },
    {
        "epoch": 17,
        "batch": 0,
        "loss": 67.87639617919922
    },
    {
        "epoch": 17,
        "batch": 1,
        "loss": 62.62397766113281
    },
    {
        "epoch": 17,
        "batch": 2,
        "loss": 73.94635009765625
    },
    {
        "epoch": 17,
        "batch": 3,
        "loss": 81.93087005615234
    },
    {
        "epoch": 17,
        "batch": 4,
        "loss": 74.41484832763672
    },
    {
        "epoch": 17,
        "batch": 5,
        "loss": 69.03995513916016
    },
    {
        "epoch": 17,
        "batch": 6,
        "loss": 62.89073944091797
    },
    {
        "epoch": 17,
        "batch": 7,
        "loss": 75.4326171875
    },
    {
        "epoch": 17,
        "batch": 8,
        "loss": 77.3802490234375
    },
    {
        "epoch": 17,
        "batch": 9,
        "loss": 60.14067077636719
    },
    {
        "epoch": 17,
        "batch": 10,
        "loss": 83.41999816894531
    },
    {
        "epoch": 17,
        "batch": 11,
        "loss": 78.6943588256836
    },
    {
        "epoch": 17,
        "batch": 12,
        "loss": 86.84147644042969
    },
    {
        "epoch": 17,
        "batch": 13,
        "loss": 84.59126281738281
    },
    {
        "epoch": 17,
        "batch": 14,
        "loss": 72.76127624511719
    },
    {
        "epoch": 17,
        "batch": 15,
        "loss": 73.85600280761719
    },
    {
        "epoch": 17,
        "batch": 16,
        "loss": 72.18814849853516
    },
    {
        "epoch": 17,
        "batch": 17,
        "loss": 75.18619537353516
    },
    {
        "epoch": 17,
        "batch": 18,
        "loss": 80.6482925415039
    },
    {
        "epoch": 17,
        "batch": 19,
        "loss": 87.4387435913086
    },
    {
        "epoch": 17,
        "batch": 20,
        "loss": 63.829185485839844
    },
    {
        "epoch": 17,
        "batch": 21,
        "loss": 64.68269348144531
    },
    {
        "epoch": 17,
        "batch": 22,
        "loss": 67.75513458251953
    },
    {
        "epoch": 17,
        "batch": 23,
        "loss": 70.10049438476562
    },
    {
        "epoch": 17,
        "batch": 24,
        "loss": 62.92619323730469
    },
    {
        "epoch": 17,
        "batch": 25,
        "loss": 70.96849060058594
    },
    {
        "epoch": 17,
        "batch": 26,
        "loss": 75.25377655029297
    },
    {
        "epoch": 17,
        "batch": 27,
        "loss": 74.52141571044922
    },
    {
        "epoch": 17,
        "batch": 28,
        "loss": 77.7260971069336
    },
    {
        "epoch": 17,
        "batch": 29,
        "loss": 68.35858154296875
    },
    {
        "epoch": 17,
        "batch": 30,
        "loss": 74.05481719970703
    },
    {
        "epoch": 17,
        "batch": 31,
        "loss": 84.76467895507812
    },
    {
        "epoch": 17,
        "batch": 32,
        "loss": 80.53484344482422
    },
    {
        "epoch": 17,
        "batch": 33,
        "loss": 89.46936798095703
    },
    {
        "epoch": 17,
        "batch": 34,
        "loss": 81.6681137084961
    },
    {
        "epoch": 17,
        "batch": 35,
        "loss": 74.57591247558594
    },
    {
        "epoch": 17,
        "batch": 36,
        "loss": 76.54308319091797
    },
    {
        "epoch": 17,
        "batch": 37,
        "loss": 79.52508544921875
    },
    {
        "epoch": 17,
        "batch": 38,
        "loss": 67.42274475097656
    },
    {
        "epoch": 17,
        "batch": 39,
        "loss": 85.39419555664062
    },
    {
        "epoch": 17,
        "batch": 40,
        "loss": 74.59416198730469
    },
    {
        "epoch": 17,
        "batch": 41,
        "loss": 71.2922134399414
    },
    {
        "epoch": 17,
        "batch": 42,
        "loss": 72.05342864990234
    },
    {
        "epoch": 17,
        "batch": 43,
        "loss": 84.66140747070312
    },
    {
        "epoch": 17,
        "batch": 44,
        "loss": 72.47341918945312
    },
    {
        "epoch": 17,
        "batch": 45,
        "loss": 77.12808990478516
    },
    {
        "epoch": 17,
        "batch": 46,
        "loss": 75.5450439453125
    },
    {
        "epoch": 17,
        "batch": 47,
        "loss": 79.1623306274414
    },
    {
        "epoch": 17,
        "batch": 48,
        "loss": 77.96591186523438
    },
    {
        "epoch": 17,
        "batch": 49,
        "loss": 78.34285736083984
    },
    {
        "epoch": 17,
        "batch": 50,
        "loss": 68.94979095458984
    },
    {
        "epoch": 17,
        "batch": 51,
        "loss": 86.59545135498047
    },
    {
        "epoch": 17,
        "batch": 52,
        "loss": 64.36972045898438
    },
    {
        "epoch": 17,
        "batch": 53,
        "loss": 77.3333511352539
    },
    {
        "epoch": 17,
        "batch": 54,
        "loss": 71.31375122070312
    },
    {
        "epoch": 17,
        "batch": 55,
        "loss": 80.36454010009766
    },
    {
        "epoch": 17,
        "batch": 56,
        "loss": 74.8614730834961
    },
    {
        "epoch": 17,
        "batch": 57,
        "loss": 69.22860717773438
    },
    {
        "epoch": 17,
        "batch": 58,
        "loss": 67.53094482421875
    },
    {
        "epoch": 17,
        "batch": 59,
        "loss": 80.05642700195312
    },
    {
        "epoch": 17,
        "batch": 60,
        "loss": 71.04875946044922
    },
    {
        "epoch": 17,
        "batch": 61,
        "loss": 80.0442886352539
    },
    {
        "epoch": 17,
        "batch": 62,
        "loss": 67.53111267089844
    },
    {
        "epoch": 17,
        "batch": 63,
        "loss": 88.84032440185547
    },
    {
        "epoch": 17,
        "batch": 64,
        "loss": 72.46223449707031
    },
    {
        "epoch": 17,
        "batch": 65,
        "loss": 81.54006958007812
    },
    {
        "epoch": 17,
        "batch": 66,
        "loss": 74.09089660644531
    },
    {
        "epoch": 17,
        "batch": 67,
        "loss": 69.07844543457031
    },
    {
        "epoch": 17,
        "batch": 68,
        "loss": 76.60675048828125
    },
    {
        "epoch": 17,
        "batch": 69,
        "loss": 67.38654327392578
    },
    {
        "epoch": 17,
        "batch": 70,
        "loss": 60.46941375732422
    },
    {
        "epoch": 17,
        "batch": 71,
        "loss": 81.40632629394531
    },
    {
        "epoch": 17,
        "batch": 72,
        "loss": 67.96504211425781
    },
    {
        "epoch": 17,
        "batch": 73,
        "loss": 77.26139831542969
    },
    {
        "epoch": 17,
        "batch": 74,
        "loss": 74.45015716552734
    },
    {
        "epoch": 17,
        "batch": 75,
        "loss": 76.1734619140625
    },
    {
        "epoch": 17,
        "batch": 76,
        "loss": 74.48143768310547
    },
    {
        "epoch": 17,
        "batch": 77,
        "loss": 71.6620864868164
    },
    {
        "epoch": 17,
        "batch": 78,
        "loss": 68.73919677734375
    },
    {
        "epoch": 17,
        "batch": 79,
        "loss": 74.07572174072266
    },
    {
        "epoch": 17,
        "batch": 80,
        "loss": 73.64106750488281
    },
    {
        "epoch": 17,
        "batch": 81,
        "loss": 71.0318374633789
    },
    {
        "epoch": 17,
        "batch": 82,
        "loss": 70.29487609863281
    },
    {
        "epoch": 17,
        "batch": 83,
        "loss": 75.90105438232422
    },
    {
        "epoch": 17,
        "batch": 84,
        "loss": 71.59156799316406
    },
    {
        "epoch": 17,
        "batch": 85,
        "loss": 98.42332458496094
    },
    {
        "epoch": 17,
        "batch": 86,
        "loss": 67.9481201171875
    },
    {
        "epoch": 17,
        "batch": 87,
        "loss": 79.107421875
    },
    {
        "epoch": 17,
        "batch": 88,
        "loss": 71.19551086425781
    },
    {
        "epoch": 17,
        "batch": 89,
        "loss": 82.21748352050781
    },
    {
        "epoch": 17,
        "batch": 90,
        "loss": 64.5282974243164
    },
    {
        "epoch": 17,
        "batch": 91,
        "loss": 77.68473815917969
    },
    {
        "epoch": 17,
        "batch": 92,
        "loss": 76.31839752197266
    },
    {
        "epoch": 17,
        "batch": 93,
        "loss": 82.75984191894531
    },
    {
        "epoch": 17,
        "batch": 94,
        "loss": 74.1971435546875
    },
    {
        "epoch": 17,
        "batch": 95,
        "loss": 80.13636779785156
    },
    {
        "epoch": 17,
        "batch": 96,
        "loss": 71.48115539550781
    },
    {
        "epoch": 17,
        "batch": 97,
        "loss": 74.91696166992188
    },
    {
        "epoch": 17,
        "batch": 98,
        "loss": 62.13261795043945
    },
    {
        "epoch": 17,
        "batch": 99,
        "loss": 77.84449005126953
    },
    {
        "epoch": 17,
        "batch": 100,
        "loss": 83.64421081542969
    },
    {
        "epoch": 17,
        "batch": 101,
        "loss": 82.13179779052734
    },
    {
        "epoch": 17,
        "batch": 102,
        "loss": 66.6362533569336
    },
    {
        "epoch": 17,
        "batch": 103,
        "loss": 70.42205810546875
    },
    {
        "epoch": 17,
        "batch": 104,
        "loss": 75.7143325805664
    },
    {
        "epoch": 17,
        "batch": 105,
        "loss": 77.62049102783203
    },
    {
        "epoch": 17,
        "batch": 106,
        "loss": 65.75308990478516
    },
    {
        "epoch": 17,
        "batch": 107,
        "loss": 82.30916595458984
    },
    {
        "epoch": 17,
        "batch": 108,
        "loss": 81.93685150146484
    },
    {
        "epoch": 17,
        "batch": 109,
        "loss": 73.30908966064453
    },
    {
        "epoch": 17,
        "batch": 110,
        "loss": 73.0338363647461
    },
    {
        "epoch": 17,
        "batch": 111,
        "loss": 81.01544952392578
    },
    {
        "epoch": 17,
        "batch": 112,
        "loss": 74.68807983398438
    },
    {
        "epoch": 17,
        "batch": 113,
        "loss": 70.49716186523438
    },
    {
        "epoch": 17,
        "batch": 114,
        "loss": 73.84343719482422
    },
    {
        "epoch": 17,
        "batch": 115,
        "loss": 80.61088562011719
    },
    {
        "epoch": 17,
        "batch": 116,
        "loss": 78.09524536132812
    },
    {
        "epoch": 17,
        "batch": 117,
        "loss": 88.20568084716797
    },
    {
        "epoch": 17,
        "batch": 118,
        "loss": 75.38054656982422
    },
    {
        "epoch": 17,
        "batch": 119,
        "loss": 77.11304473876953
    },
    {
        "epoch": 17,
        "batch": 120,
        "loss": 85.43206787109375
    },
    {
        "epoch": 17,
        "batch": 121,
        "loss": 73.56492614746094
    },
    {
        "epoch": 17,
        "batch": 122,
        "loss": 53.479156494140625
    },
    {
        "epoch": 17,
        "batch": 123,
        "loss": 82.02981567382812
    },
    {
        "epoch": 17,
        "batch": 124,
        "loss": 71.83592224121094
    },
    {
        "epoch": 17,
        "batch": 125,
        "loss": 72.59070587158203
    },
    {
        "epoch": 17,
        "batch": 126,
        "loss": 70.9024429321289
    },
    {
        "epoch": 17,
        "batch": 127,
        "loss": 72.82783508300781
    },
    {
        "epoch": 17,
        "batch": 128,
        "loss": 83.64606475830078
    },
    {
        "epoch": 17,
        "batch": 129,
        "loss": 84.4256362915039
    },
    {
        "epoch": 17,
        "batch": 130,
        "loss": 76.48626708984375
    },
    {
        "epoch": 17,
        "batch": 131,
        "loss": 62.21955871582031
    },
    {
        "epoch": 17,
        "batch": 132,
        "loss": 74.31301879882812
    },
    {
        "epoch": 17,
        "batch": 133,
        "loss": 73.29972839355469
    },
    {
        "epoch": 17,
        "batch": 134,
        "loss": 80.72056579589844
    },
    {
        "epoch": 17,
        "batch": 135,
        "loss": 84.15328979492188
    },
    {
        "epoch": 17,
        "batch": 136,
        "loss": 74.94501495361328
    },
    {
        "epoch": 17,
        "batch": 137,
        "loss": 66.47740936279297
    },
    {
        "epoch": 17,
        "batch": 138,
        "loss": 62.02892303466797
    },
    {
        "epoch": 17,
        "batch": 139,
        "loss": 69.77825927734375
    },
    {
        "epoch": 17,
        "batch": 140,
        "loss": 68.71377563476562
    },
    {
        "epoch": 17,
        "batch": 141,
        "loss": 75.98971557617188
    },
    {
        "epoch": 17,
        "batch": 142,
        "loss": 75.38526153564453
    },
    {
        "epoch": 17,
        "batch": 143,
        "loss": 71.88716888427734
    },
    {
        "epoch": 17,
        "batch": 144,
        "loss": 74.596923828125
    },
    {
        "epoch": 17,
        "batch": 145,
        "loss": 83.22415924072266
    },
    {
        "epoch": 17,
        "batch": 146,
        "loss": 69.98908233642578
    },
    {
        "epoch": 17,
        "batch": 147,
        "loss": 86.7381820678711
    },
    {
        "epoch": 17,
        "batch": 148,
        "loss": 78.43229675292969
    },
    {
        "epoch": 17,
        "batch": 149,
        "loss": 77.1957015991211
    },
    {
        "epoch": 17,
        "batch": 150,
        "loss": 63.970054626464844
    },
    {
        "epoch": 17,
        "batch": 151,
        "loss": 79.04096221923828
    },
    {
        "epoch": 17,
        "batch": 152,
        "loss": 78.49041748046875
    },
    {
        "epoch": 17,
        "batch": 153,
        "loss": 79.02275085449219
    },
    {
        "epoch": 17,
        "batch": 154,
        "loss": 72.3427734375
    },
    {
        "epoch": 17,
        "batch": 155,
        "loss": 68.99348449707031
    },
    {
        "epoch": 17,
        "batch": 156,
        "loss": 85.35580444335938
    },
    {
        "epoch": 17,
        "batch": 157,
        "loss": 70.52021026611328
    },
    {
        "epoch": 17,
        "batch": 158,
        "loss": 70.83482360839844
    },
    {
        "epoch": 17,
        "batch": 159,
        "loss": 71.70639038085938
    },
    {
        "epoch": 17,
        "batch": 160,
        "loss": 70.9931869506836
    },
    {
        "epoch": 17,
        "batch": 161,
        "loss": 72.81624603271484
    },
    {
        "epoch": 17,
        "batch": 162,
        "loss": 77.399658203125
    },
    {
        "epoch": 17,
        "batch": 163,
        "loss": 77.80747985839844
    },
    {
        "epoch": 17,
        "batch": 164,
        "loss": 82.34632873535156
    },
    {
        "epoch": 17,
        "batch": 165,
        "loss": 79.56551361083984
    },
    {
        "epoch": 17,
        "batch": 166,
        "loss": 67.44950103759766
    },
    {
        "epoch": 17,
        "batch": 167,
        "loss": 73.85167694091797
    },
    {
        "epoch": 17,
        "batch": 168,
        "loss": 74.81208801269531
    },
    {
        "epoch": 17,
        "batch": 169,
        "loss": 81.49433898925781
    },
    {
        "epoch": 17,
        "batch": 170,
        "loss": 72.719970703125
    },
    {
        "epoch": 17,
        "batch": 171,
        "loss": 78.9913101196289
    },
    {
        "epoch": 17,
        "batch": 172,
        "loss": 79.57710266113281
    },
    {
        "epoch": 17,
        "batch": 173,
        "loss": 78.93539428710938
    },
    {
        "epoch": 17,
        "batch": 174,
        "loss": 75.6336898803711
    },
    {
        "epoch": 17,
        "batch": 175,
        "loss": 69.25804138183594
    },
    {
        "epoch": 17,
        "batch": 176,
        "loss": 62.39435958862305
    },
    {
        "epoch": 17,
        "batch": 177,
        "loss": 72.8453369140625
    },
    {
        "epoch": 17,
        "batch": 178,
        "loss": 79.20492553710938
    },
    {
        "epoch": 17,
        "batch": 179,
        "loss": 80.27030944824219
    },
    {
        "epoch": 17,
        "batch": 180,
        "loss": 68.75244140625
    },
    {
        "epoch": 17,
        "batch": 181,
        "loss": 73.42839050292969
    },
    {
        "epoch": 17,
        "batch": 182,
        "loss": 71.20980834960938
    },
    {
        "epoch": 17,
        "batch": 183,
        "loss": 62.60273361206055
    },
    {
        "epoch": 17,
        "batch": 184,
        "loss": 63.86071014404297
    },
    {
        "epoch": 17,
        "batch": 185,
        "loss": 69.65052032470703
    },
    {
        "epoch": 17,
        "batch": 186,
        "loss": 78.90758514404297
    },
    {
        "epoch": 17,
        "batch": 187,
        "loss": 66.14512634277344
    },
    {
        "epoch": 17,
        "batch": 188,
        "loss": 76.90995025634766
    },
    {
        "epoch": 17,
        "batch": 189,
        "loss": 75.78986358642578
    },
    {
        "epoch": 17,
        "batch": 190,
        "loss": 76.30020904541016
    },
    {
        "epoch": 17,
        "batch": 191,
        "loss": 77.20480346679688
    },
    {
        "epoch": 17,
        "batch": 192,
        "loss": 77.55260467529297
    },
    {
        "epoch": 17,
        "batch": 193,
        "loss": 66.69017791748047
    },
    {
        "epoch": 17,
        "batch": 194,
        "loss": 71.07040405273438
    },
    {
        "epoch": 17,
        "batch": 195,
        "loss": 74.84832763671875
    },
    {
        "epoch": 17,
        "batch": 196,
        "loss": 72.58799743652344
    },
    {
        "epoch": 17,
        "batch": 197,
        "loss": 72.33305358886719
    },
    {
        "epoch": 17,
        "batch": 198,
        "loss": 71.65413665771484
    },
    {
        "epoch": 17,
        "batch": 199,
        "loss": 78.13618469238281
    },
    {
        "epoch": 17,
        "batch": 200,
        "loss": 68.91547393798828
    },
    {
        "epoch": 17,
        "batch": 201,
        "loss": 73.53215789794922
    },
    {
        "epoch": 17,
        "batch": 202,
        "loss": 73.58602905273438
    },
    {
        "epoch": 17,
        "batch": 203,
        "loss": 77.67442321777344
    },
    {
        "epoch": 17,
        "batch": 204,
        "loss": 74.19757080078125
    },
    {
        "epoch": 17,
        "batch": 205,
        "loss": 26.944339752197266
    },
    {
        "epoch": 18,
        "batch": 0,
        "loss": 84.58980560302734
    },
    {
        "epoch": 18,
        "batch": 1,
        "loss": 70.35457611083984
    },
    {
        "epoch": 18,
        "batch": 2,
        "loss": 68.47052764892578
    },
    {
        "epoch": 18,
        "batch": 3,
        "loss": 73.91035461425781
    },
    {
        "epoch": 18,
        "batch": 4,
        "loss": 64.46885681152344
    },
    {
        "epoch": 18,
        "batch": 5,
        "loss": 77.86905670166016
    },
    {
        "epoch": 18,
        "batch": 6,
        "loss": 79.13208770751953
    },
    {
        "epoch": 18,
        "batch": 7,
        "loss": 74.45458984375
    },
    {
        "epoch": 18,
        "batch": 8,
        "loss": 78.00300598144531
    },
    {
        "epoch": 18,
        "batch": 9,
        "loss": 83.73634338378906
    },
    {
        "epoch": 18,
        "batch": 10,
        "loss": 98.379638671875
    },
    {
        "epoch": 18,
        "batch": 11,
        "loss": 93.8658676147461
    },
    {
        "epoch": 18,
        "batch": 12,
        "loss": 83.67440795898438
    },
    {
        "epoch": 18,
        "batch": 13,
        "loss": 67.27423095703125
    },
    {
        "epoch": 18,
        "batch": 14,
        "loss": 76.45927429199219
    },
    {
        "epoch": 18,
        "batch": 15,
        "loss": 66.45262145996094
    },
    {
        "epoch": 18,
        "batch": 16,
        "loss": 68.46331787109375
    },
    {
        "epoch": 18,
        "batch": 17,
        "loss": 72.79451751708984
    },
    {
        "epoch": 18,
        "batch": 18,
        "loss": 77.56819915771484
    },
    {
        "epoch": 18,
        "batch": 19,
        "loss": 72.31716918945312
    },
    {
        "epoch": 18,
        "batch": 20,
        "loss": 74.98736572265625
    },
    {
        "epoch": 18,
        "batch": 21,
        "loss": 83.17808532714844
    },
    {
        "epoch": 18,
        "batch": 22,
        "loss": 68.24320983886719
    },
    {
        "epoch": 18,
        "batch": 23,
        "loss": 70.73863983154297
    },
    {
        "epoch": 18,
        "batch": 24,
        "loss": 87.30023956298828
    },
    {
        "epoch": 18,
        "batch": 25,
        "loss": 71.52813720703125
    },
    {
        "epoch": 18,
        "batch": 26,
        "loss": 72.22673797607422
    },
    {
        "epoch": 18,
        "batch": 27,
        "loss": 82.09153747558594
    },
    {
        "epoch": 18,
        "batch": 28,
        "loss": 88.73416137695312
    },
    {
        "epoch": 18,
        "batch": 29,
        "loss": 82.28009033203125
    },
    {
        "epoch": 18,
        "batch": 30,
        "loss": 78.5328598022461
    },
    {
        "epoch": 18,
        "batch": 31,
        "loss": 70.69437408447266
    },
    {
        "epoch": 18,
        "batch": 32,
        "loss": 79.84822845458984
    },
    {
        "epoch": 18,
        "batch": 33,
        "loss": 63.80756378173828
    },
    {
        "epoch": 18,
        "batch": 34,
        "loss": 87.90948486328125
    },
    {
        "epoch": 18,
        "batch": 35,
        "loss": 74.39566802978516
    },
    {
        "epoch": 18,
        "batch": 36,
        "loss": 71.8664321899414
    },
    {
        "epoch": 18,
        "batch": 37,
        "loss": 68.48212432861328
    },
    {
        "epoch": 18,
        "batch": 38,
        "loss": 59.87249755859375
    },
    {
        "epoch": 18,
        "batch": 39,
        "loss": 54.98465347290039
    },
    {
        "epoch": 18,
        "batch": 40,
        "loss": 78.27516174316406
    },
    {
        "epoch": 18,
        "batch": 41,
        "loss": 82.28992462158203
    },
    {
        "epoch": 18,
        "batch": 42,
        "loss": 77.01823425292969
    },
    {
        "epoch": 18,
        "batch": 43,
        "loss": 79.1216812133789
    },
    {
        "epoch": 18,
        "batch": 44,
        "loss": 84.69401550292969
    },
    {
        "epoch": 18,
        "batch": 45,
        "loss": 77.66661834716797
    },
    {
        "epoch": 18,
        "batch": 46,
        "loss": 62.96624755859375
    },
    {
        "epoch": 18,
        "batch": 47,
        "loss": 68.1950454711914
    },
    {
        "epoch": 18,
        "batch": 48,
        "loss": 68.3621597290039
    },
    {
        "epoch": 18,
        "batch": 49,
        "loss": 75.38343811035156
    },
    {
        "epoch": 18,
        "batch": 50,
        "loss": 76.40533447265625
    },
    {
        "epoch": 18,
        "batch": 51,
        "loss": 70.33512115478516
    },
    {
        "epoch": 18,
        "batch": 52,
        "loss": 78.88116455078125
    },
    {
        "epoch": 18,
        "batch": 53,
        "loss": 63.405948638916016
    },
    {
        "epoch": 18,
        "batch": 54,
        "loss": 66.29183959960938
    },
    {
        "epoch": 18,
        "batch": 55,
        "loss": 66.61622619628906
    },
    {
        "epoch": 18,
        "batch": 56,
        "loss": 85.55908966064453
    },
    {
        "epoch": 18,
        "batch": 57,
        "loss": 74.08979797363281
    },
    {
        "epoch": 18,
        "batch": 58,
        "loss": 78.04133605957031
    },
    {
        "epoch": 18,
        "batch": 59,
        "loss": 86.89656066894531
    },
    {
        "epoch": 18,
        "batch": 60,
        "loss": 70.2483901977539
    },
    {
        "epoch": 18,
        "batch": 61,
        "loss": 67.85559844970703
    },
    {
        "epoch": 18,
        "batch": 62,
        "loss": 73.49284362792969
    },
    {
        "epoch": 18,
        "batch": 63,
        "loss": 75.44491577148438
    },
    {
        "epoch": 18,
        "batch": 64,
        "loss": 72.58085632324219
    },
    {
        "epoch": 18,
        "batch": 65,
        "loss": 69.49118041992188
    },
    {
        "epoch": 18,
        "batch": 66,
        "loss": 71.96306610107422
    },
    {
        "epoch": 18,
        "batch": 67,
        "loss": 77.74761962890625
    },
    {
        "epoch": 18,
        "batch": 68,
        "loss": 76.17383575439453
    },
    {
        "epoch": 18,
        "batch": 69,
        "loss": 68.88739013671875
    },
    {
        "epoch": 18,
        "batch": 70,
        "loss": 76.41177368164062
    },
    {
        "epoch": 18,
        "batch": 71,
        "loss": 65.82454681396484
    },
    {
        "epoch": 18,
        "batch": 72,
        "loss": 77.46558380126953
    },
    {
        "epoch": 18,
        "batch": 73,
        "loss": 72.41108703613281
    },
    {
        "epoch": 18,
        "batch": 74,
        "loss": 89.0538330078125
    },
    {
        "epoch": 18,
        "batch": 75,
        "loss": 73.13861083984375
    },
    {
        "epoch": 18,
        "batch": 76,
        "loss": 81.1275634765625
    },
    {
        "epoch": 18,
        "batch": 77,
        "loss": 75.21357727050781
    },
    {
        "epoch": 18,
        "batch": 78,
        "loss": 63.337799072265625
    },
    {
        "epoch": 18,
        "batch": 79,
        "loss": 71.49540710449219
    },
    {
        "epoch": 18,
        "batch": 80,
        "loss": 68.75746154785156
    },
    {
        "epoch": 18,
        "batch": 81,
        "loss": 62.65803909301758
    },
    {
        "epoch": 18,
        "batch": 82,
        "loss": 76.47105407714844
    },
    {
        "epoch": 18,
        "batch": 83,
        "loss": 79.34723663330078
    },
    {
        "epoch": 18,
        "batch": 84,
        "loss": 86.57356262207031
    },
    {
        "epoch": 18,
        "batch": 85,
        "loss": 78.88264465332031
    },
    {
        "epoch": 18,
        "batch": 86,
        "loss": 75.08074951171875
    },
    {
        "epoch": 18,
        "batch": 87,
        "loss": 68.04762268066406
    },
    {
        "epoch": 18,
        "batch": 88,
        "loss": 77.4749526977539
    },
    {
        "epoch": 18,
        "batch": 89,
        "loss": 80.02273559570312
    },
    {
        "epoch": 18,
        "batch": 90,
        "loss": 90.25132751464844
    },
    {
        "epoch": 18,
        "batch": 91,
        "loss": 70.04230499267578
    },
    {
        "epoch": 18,
        "batch": 92,
        "loss": 80.57848358154297
    },
    {
        "epoch": 18,
        "batch": 93,
        "loss": 66.6646957397461
    },
    {
        "epoch": 18,
        "batch": 94,
        "loss": 71.50745391845703
    },
    {
        "epoch": 18,
        "batch": 95,
        "loss": 68.81669616699219
    },
    {
        "epoch": 18,
        "batch": 96,
        "loss": 89.6370849609375
    },
    {
        "epoch": 18,
        "batch": 97,
        "loss": 78.00543212890625
    },
    {
        "epoch": 18,
        "batch": 98,
        "loss": 78.74750518798828
    },
    {
        "epoch": 18,
        "batch": 99,
        "loss": 74.75686645507812
    },
    {
        "epoch": 18,
        "batch": 100,
        "loss": 64.45177459716797
    },
    {
        "epoch": 18,
        "batch": 101,
        "loss": 77.74748229980469
    },
    {
        "epoch": 18,
        "batch": 102,
        "loss": 68.26351928710938
    },
    {
        "epoch": 18,
        "batch": 103,
        "loss": 74.30946350097656
    },
    {
        "epoch": 18,
        "batch": 104,
        "loss": 71.34031677246094
    },
    {
        "epoch": 18,
        "batch": 105,
        "loss": 84.63985443115234
    },
    {
        "epoch": 18,
        "batch": 106,
        "loss": 67.62698364257812
    },
    {
        "epoch": 18,
        "batch": 107,
        "loss": 69.91392517089844
    },
    {
        "epoch": 18,
        "batch": 108,
        "loss": 77.17755889892578
    },
    {
        "epoch": 18,
        "batch": 109,
        "loss": 82.31082916259766
    },
    {
        "epoch": 18,
        "batch": 110,
        "loss": 65.29171752929688
    },
    {
        "epoch": 18,
        "batch": 111,
        "loss": 74.73612976074219
    },
    {
        "epoch": 18,
        "batch": 112,
        "loss": 65.74943542480469
    },
    {
        "epoch": 18,
        "batch": 113,
        "loss": 81.43907928466797
    },
    {
        "epoch": 18,
        "batch": 114,
        "loss": 64.6916732788086
    },
    {
        "epoch": 18,
        "batch": 115,
        "loss": 77.06423950195312
    },
    {
        "epoch": 18,
        "batch": 116,
        "loss": 70.41249084472656
    },
    {
        "epoch": 18,
        "batch": 117,
        "loss": 81.12447357177734
    },
    {
        "epoch": 18,
        "batch": 118,
        "loss": 76.51258087158203
    },
    {
        "epoch": 18,
        "batch": 119,
        "loss": 67.2442855834961
    },
    {
        "epoch": 18,
        "batch": 120,
        "loss": 74.71231079101562
    },
    {
        "epoch": 18,
        "batch": 121,
        "loss": 85.33747863769531
    },
    {
        "epoch": 18,
        "batch": 122,
        "loss": 63.26774597167969
    },
    {
        "epoch": 18,
        "batch": 123,
        "loss": 74.07093811035156
    },
    {
        "epoch": 18,
        "batch": 124,
        "loss": 70.76704406738281
    },
    {
        "epoch": 18,
        "batch": 125,
        "loss": 69.77854919433594
    },
    {
        "epoch": 18,
        "batch": 126,
        "loss": 58.50187683105469
    },
    {
        "epoch": 18,
        "batch": 127,
        "loss": 77.64925384521484
    },
    {
        "epoch": 18,
        "batch": 128,
        "loss": 82.05101013183594
    },
    {
        "epoch": 18,
        "batch": 129,
        "loss": 72.9417724609375
    },
    {
        "epoch": 18,
        "batch": 130,
        "loss": 70.98617553710938
    },
    {
        "epoch": 18,
        "batch": 131,
        "loss": 81.64117431640625
    },
    {
        "epoch": 18,
        "batch": 132,
        "loss": 65.8774642944336
    },
    {
        "epoch": 18,
        "batch": 133,
        "loss": 74.0403823852539
    },
    {
        "epoch": 18,
        "batch": 134,
        "loss": 78.66630554199219
    },
    {
        "epoch": 18,
        "batch": 135,
        "loss": 66.08521270751953
    },
    {
        "epoch": 18,
        "batch": 136,
        "loss": 64.70794677734375
    },
    {
        "epoch": 18,
        "batch": 137,
        "loss": 81.51219177246094
    },
    {
        "epoch": 18,
        "batch": 138,
        "loss": 73.5466079711914
    },
    {
        "epoch": 18,
        "batch": 139,
        "loss": 66.41477966308594
    },
    {
        "epoch": 18,
        "batch": 140,
        "loss": 73.08937072753906
    },
    {
        "epoch": 18,
        "batch": 141,
        "loss": 80.82975006103516
    },
    {
        "epoch": 18,
        "batch": 142,
        "loss": 67.75776672363281
    },
    {
        "epoch": 18,
        "batch": 143,
        "loss": 71.77002716064453
    },
    {
        "epoch": 18,
        "batch": 144,
        "loss": 74.34304809570312
    },
    {
        "epoch": 18,
        "batch": 145,
        "loss": 82.02102661132812
    },
    {
        "epoch": 18,
        "batch": 146,
        "loss": 79.5492935180664
    },
    {
        "epoch": 18,
        "batch": 147,
        "loss": 71.87315368652344
    },
    {
        "epoch": 18,
        "batch": 148,
        "loss": 66.16394805908203
    },
    {
        "epoch": 18,
        "batch": 149,
        "loss": 80.52059936523438
    },
    {
        "epoch": 18,
        "batch": 150,
        "loss": 63.115020751953125
    },
    {
        "epoch": 18,
        "batch": 151,
        "loss": 71.47071075439453
    },
    {
        "epoch": 18,
        "batch": 152,
        "loss": 86.34294128417969
    },
    {
        "epoch": 18,
        "batch": 153,
        "loss": 66.158447265625
    },
    {
        "epoch": 18,
        "batch": 154,
        "loss": 80.29730224609375
    },
    {
        "epoch": 18,
        "batch": 155,
        "loss": 86.845458984375
    },
    {
        "epoch": 18,
        "batch": 156,
        "loss": 80.03147888183594
    },
    {
        "epoch": 18,
        "batch": 157,
        "loss": 74.61064910888672
    },
    {
        "epoch": 18,
        "batch": 158,
        "loss": 68.95030975341797
    },
    {
        "epoch": 18,
        "batch": 159,
        "loss": 78.82498168945312
    },
    {
        "epoch": 18,
        "batch": 160,
        "loss": 73.63092803955078
    },
    {
        "epoch": 18,
        "batch": 161,
        "loss": 71.41861724853516
    },
    {
        "epoch": 18,
        "batch": 162,
        "loss": 77.87291717529297
    },
    {
        "epoch": 18,
        "batch": 163,
        "loss": 75.57565307617188
    },
    {
        "epoch": 18,
        "batch": 164,
        "loss": 81.81788635253906
    },
    {
        "epoch": 18,
        "batch": 165,
        "loss": 74.42731475830078
    },
    {
        "epoch": 18,
        "batch": 166,
        "loss": 61.31987380981445
    },
    {
        "epoch": 18,
        "batch": 167,
        "loss": 77.74364471435547
    },
    {
        "epoch": 18,
        "batch": 168,
        "loss": 82.3406982421875
    },
    {
        "epoch": 18,
        "batch": 169,
        "loss": 71.29722595214844
    },
    {
        "epoch": 18,
        "batch": 170,
        "loss": 79.5666732788086
    },
    {
        "epoch": 18,
        "batch": 171,
        "loss": 68.80206298828125
    },
    {
        "epoch": 18,
        "batch": 172,
        "loss": 69.09491729736328
    },
    {
        "epoch": 18,
        "batch": 173,
        "loss": 64.965087890625
    },
    {
        "epoch": 18,
        "batch": 174,
        "loss": 81.30626678466797
    },
    {
        "epoch": 18,
        "batch": 175,
        "loss": 65.42805480957031
    },
    {
        "epoch": 18,
        "batch": 176,
        "loss": 66.67070007324219
    },
    {
        "epoch": 18,
        "batch": 177,
        "loss": 67.82225036621094
    },
    {
        "epoch": 18,
        "batch": 178,
        "loss": 85.75639343261719
    },
    {
        "epoch": 18,
        "batch": 179,
        "loss": 69.7940673828125
    },
    {
        "epoch": 18,
        "batch": 180,
        "loss": 79.58908081054688
    },
    {
        "epoch": 18,
        "batch": 181,
        "loss": 74.26461791992188
    },
    {
        "epoch": 18,
        "batch": 182,
        "loss": 81.32771301269531
    },
    {
        "epoch": 18,
        "batch": 183,
        "loss": 69.59009552001953
    },
    {
        "epoch": 18,
        "batch": 184,
        "loss": 72.51304626464844
    },
    {
        "epoch": 18,
        "batch": 185,
        "loss": 80.58355712890625
    },
    {
        "epoch": 18,
        "batch": 186,
        "loss": 72.155517578125
    },
    {
        "epoch": 18,
        "batch": 187,
        "loss": 90.91862487792969
    },
    {
        "epoch": 18,
        "batch": 188,
        "loss": 73.34828186035156
    },
    {
        "epoch": 18,
        "batch": 189,
        "loss": 69.46493530273438
    },
    {
        "epoch": 18,
        "batch": 190,
        "loss": 72.87142181396484
    },
    {
        "epoch": 18,
        "batch": 191,
        "loss": 77.27922821044922
    },
    {
        "epoch": 18,
        "batch": 192,
        "loss": 79.95557403564453
    },
    {
        "epoch": 18,
        "batch": 193,
        "loss": 73.5256118774414
    },
    {
        "epoch": 18,
        "batch": 194,
        "loss": 71.63322448730469
    },
    {
        "epoch": 18,
        "batch": 195,
        "loss": 75.34085845947266
    },
    {
        "epoch": 18,
        "batch": 196,
        "loss": 77.27936553955078
    },
    {
        "epoch": 18,
        "batch": 197,
        "loss": 75.98783111572266
    },
    {
        "epoch": 18,
        "batch": 198,
        "loss": 87.47769165039062
    },
    {
        "epoch": 18,
        "batch": 199,
        "loss": 65.63581848144531
    },
    {
        "epoch": 18,
        "batch": 200,
        "loss": 66.9582290649414
    },
    {
        "epoch": 18,
        "batch": 201,
        "loss": 76.77900695800781
    },
    {
        "epoch": 18,
        "batch": 202,
        "loss": 81.30618286132812
    },
    {
        "epoch": 18,
        "batch": 203,
        "loss": 74.96064758300781
    },
    {
        "epoch": 18,
        "batch": 204,
        "loss": 74.09565734863281
    },
    {
        "epoch": 18,
        "batch": 205,
        "loss": 40.216331481933594
    },
    {
        "epoch": 19,
        "batch": 0,
        "loss": 76.2276611328125
    },
    {
        "epoch": 19,
        "batch": 1,
        "loss": 86.57633972167969
    },
    {
        "epoch": 19,
        "batch": 2,
        "loss": 79.18688201904297
    },
    {
        "epoch": 19,
        "batch": 3,
        "loss": 77.03398132324219
    },
    {
        "epoch": 19,
        "batch": 4,
        "loss": 74.59082794189453
    },
    {
        "epoch": 19,
        "batch": 5,
        "loss": 81.57245635986328
    },
    {
        "epoch": 19,
        "batch": 6,
        "loss": 78.3838119506836
    },
    {
        "epoch": 19,
        "batch": 7,
        "loss": 71.32518768310547
    },
    {
        "epoch": 19,
        "batch": 8,
        "loss": 76.72561645507812
    },
    {
        "epoch": 19,
        "batch": 9,
        "loss": 77.22087860107422
    },
    {
        "epoch": 19,
        "batch": 10,
        "loss": 82.08705139160156
    },
    {
        "epoch": 19,
        "batch": 11,
        "loss": 85.45915222167969
    },
    {
        "epoch": 19,
        "batch": 12,
        "loss": 82.13756561279297
    },
    {
        "epoch": 19,
        "batch": 13,
        "loss": 63.656654357910156
    },
    {
        "epoch": 19,
        "batch": 14,
        "loss": 79.48182678222656
    },
    {
        "epoch": 19,
        "batch": 15,
        "loss": 75.447021484375
    },
    {
        "epoch": 19,
        "batch": 16,
        "loss": 89.93396759033203
    },
    {
        "epoch": 19,
        "batch": 17,
        "loss": 68.67713928222656
    },
    {
        "epoch": 19,
        "batch": 18,
        "loss": 91.0458755493164
    },
    {
        "epoch": 19,
        "batch": 19,
        "loss": 82.19108581542969
    },
    {
        "epoch": 19,
        "batch": 20,
        "loss": 74.1579818725586
    },
    {
        "epoch": 19,
        "batch": 21,
        "loss": 70.75900268554688
    },
    {
        "epoch": 19,
        "batch": 22,
        "loss": 69.9859390258789
    },
    {
        "epoch": 19,
        "batch": 23,
        "loss": 91.14278411865234
    },
    {
        "epoch": 19,
        "batch": 24,
        "loss": 78.02986907958984
    },
    {
        "epoch": 19,
        "batch": 25,
        "loss": 70.38154602050781
    },
    {
        "epoch": 19,
        "batch": 26,
        "loss": 64.78517150878906
    },
    {
        "epoch": 19,
        "batch": 27,
        "loss": 80.6662368774414
    },
    {
        "epoch": 19,
        "batch": 28,
        "loss": 73.17416381835938
    },
    {
        "epoch": 19,
        "batch": 29,
        "loss": 66.24417114257812
    },
    {
        "epoch": 19,
        "batch": 30,
        "loss": 62.922428131103516
    },
    {
        "epoch": 19,
        "batch": 31,
        "loss": 84.43254089355469
    },
    {
        "epoch": 19,
        "batch": 32,
        "loss": 70.15619659423828
    },
    {
        "epoch": 19,
        "batch": 33,
        "loss": 75.0429458618164
    },
    {
        "epoch": 19,
        "batch": 34,
        "loss": 69.84915161132812
    },
    {
        "epoch": 19,
        "batch": 35,
        "loss": 75.64105987548828
    },
    {
        "epoch": 19,
        "batch": 36,
        "loss": 77.48593139648438
    },
    {
        "epoch": 19,
        "batch": 37,
        "loss": 70.92031860351562
    },
    {
        "epoch": 19,
        "batch": 38,
        "loss": 64.81385803222656
    },
    {
        "epoch": 19,
        "batch": 39,
        "loss": 68.58293151855469
    },
    {
        "epoch": 19,
        "batch": 40,
        "loss": 64.73919677734375
    },
    {
        "epoch": 19,
        "batch": 41,
        "loss": 74.6987533569336
    },
    {
        "epoch": 19,
        "batch": 42,
        "loss": 69.60175323486328
    },
    {
        "epoch": 19,
        "batch": 43,
        "loss": 78.88728332519531
    },
    {
        "epoch": 19,
        "batch": 44,
        "loss": 87.56610107421875
    },
    {
        "epoch": 19,
        "batch": 45,
        "loss": 67.56808471679688
    },
    {
        "epoch": 19,
        "batch": 46,
        "loss": 64.38348388671875
    },
    {
        "epoch": 19,
        "batch": 47,
        "loss": 60.88874053955078
    },
    {
        "epoch": 19,
        "batch": 48,
        "loss": 94.00196838378906
    },
    {
        "epoch": 19,
        "batch": 49,
        "loss": 55.55788803100586
    },
    {
        "epoch": 19,
        "batch": 50,
        "loss": 71.69622039794922
    },
    {
        "epoch": 19,
        "batch": 51,
        "loss": 72.81062316894531
    },
    {
        "epoch": 19,
        "batch": 52,
        "loss": 70.36433410644531
    },
    {
        "epoch": 19,
        "batch": 53,
        "loss": 63.81251907348633
    },
    {
        "epoch": 19,
        "batch": 54,
        "loss": 76.92185974121094
    },
    {
        "epoch": 19,
        "batch": 55,
        "loss": 74.24178314208984
    },
    {
        "epoch": 19,
        "batch": 56,
        "loss": 70.92060852050781
    },
    {
        "epoch": 19,
        "batch": 57,
        "loss": 68.12922668457031
    },
    {
        "epoch": 19,
        "batch": 58,
        "loss": 62.3099365234375
    },
    {
        "epoch": 19,
        "batch": 59,
        "loss": 73.94845581054688
    },
    {
        "epoch": 19,
        "batch": 60,
        "loss": 77.96975708007812
    },
    {
        "epoch": 19,
        "batch": 61,
        "loss": 75.0389404296875
    },
    {
        "epoch": 19,
        "batch": 62,
        "loss": 71.4553451538086
    },
    {
        "epoch": 19,
        "batch": 63,
        "loss": 75.76828002929688
    },
    {
        "epoch": 19,
        "batch": 64,
        "loss": 96.49454498291016
    },
    {
        "epoch": 19,
        "batch": 65,
        "loss": 70.15751647949219
    },
    {
        "epoch": 19,
        "batch": 66,
        "loss": 63.04712677001953
    },
    {
        "epoch": 19,
        "batch": 67,
        "loss": 76.4029312133789
    },
    {
        "epoch": 19,
        "batch": 68,
        "loss": 76.79767608642578
    },
    {
        "epoch": 19,
        "batch": 69,
        "loss": 65.07598876953125
    },
    {
        "epoch": 19,
        "batch": 70,
        "loss": 74.55062866210938
    },
    {
        "epoch": 19,
        "batch": 71,
        "loss": 73.74311828613281
    },
    {
        "epoch": 19,
        "batch": 72,
        "loss": 70.66950988769531
    },
    {
        "epoch": 19,
        "batch": 73,
        "loss": 62.387672424316406
    },
    {
        "epoch": 19,
        "batch": 74,
        "loss": 69.99834442138672
    },
    {
        "epoch": 19,
        "batch": 75,
        "loss": 81.96868896484375
    },
    {
        "epoch": 19,
        "batch": 76,
        "loss": 79.17637634277344
    },
    {
        "epoch": 19,
        "batch": 77,
        "loss": 74.74762725830078
    },
    {
        "epoch": 19,
        "batch": 78,
        "loss": 62.00132369995117
    },
    {
        "epoch": 19,
        "batch": 79,
        "loss": 76.2919692993164
    },
    {
        "epoch": 19,
        "batch": 80,
        "loss": 68.91087341308594
    },
    {
        "epoch": 19,
        "batch": 81,
        "loss": 67.7626724243164
    },
    {
        "epoch": 19,
        "batch": 82,
        "loss": 64.54378509521484
    },
    {
        "epoch": 19,
        "batch": 83,
        "loss": 70.17388153076172
    },
    {
        "epoch": 19,
        "batch": 84,
        "loss": 76.23025512695312
    },
    {
        "epoch": 19,
        "batch": 85,
        "loss": 66.85231018066406
    },
    {
        "epoch": 19,
        "batch": 86,
        "loss": 70.47999572753906
    },
    {
        "epoch": 19,
        "batch": 87,
        "loss": 74.10110473632812
    },
    {
        "epoch": 19,
        "batch": 88,
        "loss": 76.57223510742188
    },
    {
        "epoch": 19,
        "batch": 89,
        "loss": 79.11016082763672
    },
    {
        "epoch": 19,
        "batch": 90,
        "loss": 67.5191421508789
    },
    {
        "epoch": 19,
        "batch": 91,
        "loss": 78.05441284179688
    },
    {
        "epoch": 19,
        "batch": 92,
        "loss": 73.97966766357422
    },
    {
        "epoch": 19,
        "batch": 93,
        "loss": 69.93270111083984
    },
    {
        "epoch": 19,
        "batch": 94,
        "loss": 72.61688995361328
    },
    {
        "epoch": 19,
        "batch": 95,
        "loss": 69.12760162353516
    },
    {
        "epoch": 19,
        "batch": 96,
        "loss": 80.01358795166016
    },
    {
        "epoch": 19,
        "batch": 97,
        "loss": 67.84012603759766
    },
    {
        "epoch": 19,
        "batch": 98,
        "loss": 73.31231689453125
    },
    {
        "epoch": 19,
        "batch": 99,
        "loss": 77.65552520751953
    },
    {
        "epoch": 19,
        "batch": 100,
        "loss": 58.57218933105469
    },
    {
        "epoch": 19,
        "batch": 101,
        "loss": 82.6056900024414
    },
    {
        "epoch": 19,
        "batch": 102,
        "loss": 73.06867980957031
    },
    {
        "epoch": 19,
        "batch": 103,
        "loss": 72.03777313232422
    },
    {
        "epoch": 19,
        "batch": 104,
        "loss": 62.952842712402344
    },
    {
        "epoch": 19,
        "batch": 105,
        "loss": 74.83130645751953
    },
    {
        "epoch": 19,
        "batch": 106,
        "loss": 81.74589538574219
    },
    {
        "epoch": 19,
        "batch": 107,
        "loss": 81.4644546508789
    },
    {
        "epoch": 19,
        "batch": 108,
        "loss": 79.76420593261719
    },
    {
        "epoch": 19,
        "batch": 109,
        "loss": 75.30125427246094
    },
    {
        "epoch": 19,
        "batch": 110,
        "loss": 83.86486053466797
    },
    {
        "epoch": 19,
        "batch": 111,
        "loss": 76.85879516601562
    },
    {
        "epoch": 19,
        "batch": 112,
        "loss": 72.08990478515625
    },
    {
        "epoch": 19,
        "batch": 113,
        "loss": 71.69010162353516
    },
    {
        "epoch": 19,
        "batch": 114,
        "loss": 63.28080749511719
    },
    {
        "epoch": 19,
        "batch": 115,
        "loss": 76.56427001953125
    },
    {
        "epoch": 19,
        "batch": 116,
        "loss": 66.50885009765625
    },
    {
        "epoch": 19,
        "batch": 117,
        "loss": 84.89196014404297
    },
    {
        "epoch": 19,
        "batch": 118,
        "loss": 67.52091217041016
    },
    {
        "epoch": 19,
        "batch": 119,
        "loss": 75.07986450195312
    },
    {
        "epoch": 19,
        "batch": 120,
        "loss": 83.12794494628906
    },
    {
        "epoch": 19,
        "batch": 121,
        "loss": 85.58769226074219
    },
    {
        "epoch": 19,
        "batch": 122,
        "loss": 73.64495086669922
    },
    {
        "epoch": 19,
        "batch": 123,
        "loss": 80.40494537353516
    },
    {
        "epoch": 19,
        "batch": 124,
        "loss": 83.88638305664062
    },
    {
        "epoch": 19,
        "batch": 125,
        "loss": 79.6628189086914
    },
    {
        "epoch": 19,
        "batch": 126,
        "loss": 67.06135559082031
    },
    {
        "epoch": 19,
        "batch": 127,
        "loss": 69.14926147460938
    },
    {
        "epoch": 19,
        "batch": 128,
        "loss": 79.57750701904297
    },
    {
        "epoch": 19,
        "batch": 129,
        "loss": 62.476646423339844
    },
    {
        "epoch": 19,
        "batch": 130,
        "loss": 74.22945404052734
    },
    {
        "epoch": 19,
        "batch": 131,
        "loss": 78.20565795898438
    },
    {
        "epoch": 19,
        "batch": 132,
        "loss": 67.29302978515625
    },
    {
        "epoch": 19,
        "batch": 133,
        "loss": 80.49555969238281
    },
    {
        "epoch": 19,
        "batch": 134,
        "loss": 69.18419647216797
    },
    {
        "epoch": 19,
        "batch": 135,
        "loss": 81.48445129394531
    },
    {
        "epoch": 19,
        "batch": 136,
        "loss": 61.26560974121094
    },
    {
        "epoch": 19,
        "batch": 137,
        "loss": 74.95738983154297
    },
    {
        "epoch": 19,
        "batch": 138,
        "loss": 62.42167663574219
    },
    {
        "epoch": 19,
        "batch": 139,
        "loss": 88.59909057617188
    },
    {
        "epoch": 19,
        "batch": 140,
        "loss": 76.57317352294922
    },
    {
        "epoch": 19,
        "batch": 141,
        "loss": 68.81294250488281
    },
    {
        "epoch": 19,
        "batch": 142,
        "loss": 73.82341766357422
    },
    {
        "epoch": 19,
        "batch": 143,
        "loss": 86.37620544433594
    },
    {
        "epoch": 19,
        "batch": 144,
        "loss": 74.06214904785156
    },
    {
        "epoch": 19,
        "batch": 145,
        "loss": 69.00879669189453
    },
    {
        "epoch": 19,
        "batch": 146,
        "loss": 68.92172241210938
    },
    {
        "epoch": 19,
        "batch": 147,
        "loss": 76.7750473022461
    },
    {
        "epoch": 19,
        "batch": 148,
        "loss": 77.28225708007812
    },
    {
        "epoch": 19,
        "batch": 149,
        "loss": 69.71397399902344
    },
    {
        "epoch": 19,
        "batch": 150,
        "loss": 67.11448669433594
    },
    {
        "epoch": 19,
        "batch": 151,
        "loss": 68.34740447998047
    },
    {
        "epoch": 19,
        "batch": 152,
        "loss": 71.7122802734375
    },
    {
        "epoch": 19,
        "batch": 153,
        "loss": 78.63328552246094
    },
    {
        "epoch": 19,
        "batch": 154,
        "loss": 63.36792755126953
    },
    {
        "epoch": 19,
        "batch": 155,
        "loss": 75.63719940185547
    },
    {
        "epoch": 19,
        "batch": 156,
        "loss": 63.248653411865234
    },
    {
        "epoch": 19,
        "batch": 157,
        "loss": 71.03692626953125
    },
    {
        "epoch": 19,
        "batch": 158,
        "loss": 83.19818115234375
    },
    {
        "epoch": 19,
        "batch": 159,
        "loss": 68.10165405273438
    },
    {
        "epoch": 19,
        "batch": 160,
        "loss": 80.79109191894531
    },
    {
        "epoch": 19,
        "batch": 161,
        "loss": 74.290771484375
    },
    {
        "epoch": 19,
        "batch": 162,
        "loss": 64.01162719726562
    },
    {
        "epoch": 19,
        "batch": 163,
        "loss": 70.6143798828125
    },
    {
        "epoch": 19,
        "batch": 164,
        "loss": 75.00569915771484
    },
    {
        "epoch": 19,
        "batch": 165,
        "loss": 69.66325378417969
    },
    {
        "epoch": 19,
        "batch": 166,
        "loss": 63.05160140991211
    },
    {
        "epoch": 19,
        "batch": 167,
        "loss": 74.9234390258789
    },
    {
        "epoch": 19,
        "batch": 168,
        "loss": 70.28324127197266
    },
    {
        "epoch": 19,
        "batch": 169,
        "loss": 59.92026138305664
    },
    {
        "epoch": 19,
        "batch": 170,
        "loss": 74.20024871826172
    },
    {
        "epoch": 19,
        "batch": 171,
        "loss": 81.52918243408203
    },
    {
        "epoch": 19,
        "batch": 172,
        "loss": 71.89530944824219
    },
    {
        "epoch": 19,
        "batch": 173,
        "loss": 74.23370361328125
    },
    {
        "epoch": 19,
        "batch": 174,
        "loss": 61.83909606933594
    },
    {
        "epoch": 19,
        "batch": 175,
        "loss": 76.28001403808594
    },
    {
        "epoch": 19,
        "batch": 176,
        "loss": 64.61140441894531
    },
    {
        "epoch": 19,
        "batch": 177,
        "loss": 75.93858337402344
    },
    {
        "epoch": 19,
        "batch": 178,
        "loss": 83.62179565429688
    },
    {
        "epoch": 19,
        "batch": 179,
        "loss": 82.07857513427734
    },
    {
        "epoch": 19,
        "batch": 180,
        "loss": 76.09397888183594
    },
    {
        "epoch": 19,
        "batch": 181,
        "loss": 75.89480590820312
    },
    {
        "epoch": 19,
        "batch": 182,
        "loss": 68.27882385253906
    },
    {
        "epoch": 19,
        "batch": 183,
        "loss": 72.73057556152344
    },
    {
        "epoch": 19,
        "batch": 184,
        "loss": 70.94686126708984
    },
    {
        "epoch": 19,
        "batch": 185,
        "loss": 65.37212371826172
    },
    {
        "epoch": 19,
        "batch": 186,
        "loss": 75.05584716796875
    },
    {
        "epoch": 19,
        "batch": 187,
        "loss": 79.38792419433594
    },
    {
        "epoch": 19,
        "batch": 188,
        "loss": 71.48404693603516
    },
    {
        "epoch": 19,
        "batch": 189,
        "loss": 65.85169982910156
    },
    {
        "epoch": 19,
        "batch": 190,
        "loss": 77.85528564453125
    },
    {
        "epoch": 19,
        "batch": 191,
        "loss": 84.96736907958984
    },
    {
        "epoch": 19,
        "batch": 192,
        "loss": 70.99134826660156
    },
    {
        "epoch": 19,
        "batch": 193,
        "loss": 83.16590881347656
    },
    {
        "epoch": 19,
        "batch": 194,
        "loss": 74.86336517333984
    },
    {
        "epoch": 19,
        "batch": 195,
        "loss": 69.77949523925781
    },
    {
        "epoch": 19,
        "batch": 196,
        "loss": 81.84912872314453
    },
    {
        "epoch": 19,
        "batch": 197,
        "loss": 75.14405059814453
    },
    {
        "epoch": 19,
        "batch": 198,
        "loss": 71.01478576660156
    },
    {
        "epoch": 19,
        "batch": 199,
        "loss": 85.0909423828125
    },
    {
        "epoch": 19,
        "batch": 200,
        "loss": 77.22833251953125
    },
    {
        "epoch": 19,
        "batch": 201,
        "loss": 82.37638092041016
    },
    {
        "epoch": 19,
        "batch": 202,
        "loss": 62.217926025390625
    },
    {
        "epoch": 19,
        "batch": 203,
        "loss": 67.93193054199219
    },
    {
        "epoch": 19,
        "batch": 204,
        "loss": 74.77938842773438
    },
    {
        "epoch": 19,
        "batch": 205,
        "loss": 30.860671997070312
    },
    {
        "epoch": 20,
        "batch": 0,
        "loss": 69.17745971679688
    },
    {
        "epoch": 20,
        "batch": 1,
        "loss": 65.5898666381836
    },
    {
        "epoch": 20,
        "batch": 2,
        "loss": 81.98047637939453
    },
    {
        "epoch": 20,
        "batch": 3,
        "loss": 74.92121887207031
    },
    {
        "epoch": 20,
        "batch": 4,
        "loss": 85.37232208251953
    },
    {
        "epoch": 20,
        "batch": 5,
        "loss": 66.66317749023438
    },
    {
        "epoch": 20,
        "batch": 6,
        "loss": 66.577880859375
    },
    {
        "epoch": 20,
        "batch": 7,
        "loss": 71.49742126464844
    },
    {
        "epoch": 20,
        "batch": 8,
        "loss": 62.40741729736328
    },
    {
        "epoch": 20,
        "batch": 9,
        "loss": 74.29975128173828
    },
    {
        "epoch": 20,
        "batch": 10,
        "loss": 70.81909942626953
    },
    {
        "epoch": 20,
        "batch": 11,
        "loss": 77.09954833984375
    },
    {
        "epoch": 20,
        "batch": 12,
        "loss": 91.64702606201172
    },
    {
        "epoch": 20,
        "batch": 13,
        "loss": 67.87423706054688
    },
    {
        "epoch": 20,
        "batch": 14,
        "loss": 72.7237777709961
    },
    {
        "epoch": 20,
        "batch": 15,
        "loss": 66.9625015258789
    },
    {
        "epoch": 20,
        "batch": 16,
        "loss": 74.63616943359375
    },
    {
        "epoch": 20,
        "batch": 17,
        "loss": 81.42550659179688
    },
    {
        "epoch": 20,
        "batch": 18,
        "loss": 71.98175048828125
    },
    {
        "epoch": 20,
        "batch": 19,
        "loss": 82.76083374023438
    },
    {
        "epoch": 20,
        "batch": 20,
        "loss": 65.15618896484375
    },
    {
        "epoch": 20,
        "batch": 21,
        "loss": 79.03433990478516
    },
    {
        "epoch": 20,
        "batch": 22,
        "loss": 66.07318878173828
    },
    {
        "epoch": 20,
        "batch": 23,
        "loss": 73.80408477783203
    },
    {
        "epoch": 20,
        "batch": 24,
        "loss": 64.29195404052734
    },
    {
        "epoch": 20,
        "batch": 25,
        "loss": 71.1050033569336
    },
    {
        "epoch": 20,
        "batch": 26,
        "loss": 73.5996322631836
    },
    {
        "epoch": 20,
        "batch": 27,
        "loss": 67.43136596679688
    },
    {
        "epoch": 20,
        "batch": 28,
        "loss": 81.70995330810547
    },
    {
        "epoch": 20,
        "batch": 29,
        "loss": 77.16682434082031
    },
    {
        "epoch": 20,
        "batch": 30,
        "loss": 79.3097152709961
    },
    {
        "epoch": 20,
        "batch": 31,
        "loss": 76.6658706665039
    },
    {
        "epoch": 20,
        "batch": 32,
        "loss": 75.39639282226562
    },
    {
        "epoch": 20,
        "batch": 33,
        "loss": 72.12762451171875
    },
    {
        "epoch": 20,
        "batch": 34,
        "loss": 70.7365493774414
    },
    {
        "epoch": 20,
        "batch": 35,
        "loss": 83.02619171142578
    },
    {
        "epoch": 20,
        "batch": 36,
        "loss": 75.70762634277344
    },
    {
        "epoch": 20,
        "batch": 37,
        "loss": 67.21979522705078
    },
    {
        "epoch": 20,
        "batch": 38,
        "loss": 68.37056732177734
    },
    {
        "epoch": 20,
        "batch": 39,
        "loss": 78.902587890625
    },
    {
        "epoch": 20,
        "batch": 40,
        "loss": 71.03097534179688
    },
    {
        "epoch": 20,
        "batch": 41,
        "loss": 76.90441131591797
    },
    {
        "epoch": 20,
        "batch": 42,
        "loss": 69.3844985961914
    },
    {
        "epoch": 20,
        "batch": 43,
        "loss": 63.02854537963867
    },
    {
        "epoch": 20,
        "batch": 44,
        "loss": 65.11009979248047
    },
    {
        "epoch": 20,
        "batch": 45,
        "loss": 64.36196899414062
    },
    {
        "epoch": 20,
        "batch": 46,
        "loss": 67.82525634765625
    },
    {
        "epoch": 20,
        "batch": 47,
        "loss": 61.64753723144531
    },
    {
        "epoch": 20,
        "batch": 48,
        "loss": 62.339508056640625
    },
    {
        "epoch": 20,
        "batch": 49,
        "loss": 64.7300796508789
    },
    {
        "epoch": 20,
        "batch": 50,
        "loss": 81.15684509277344
    },
    {
        "epoch": 20,
        "batch": 51,
        "loss": 73.88398742675781
    },
    {
        "epoch": 20,
        "batch": 52,
        "loss": 66.24989318847656
    },
    {
        "epoch": 20,
        "batch": 53,
        "loss": 66.37916564941406
    },
    {
        "epoch": 20,
        "batch": 54,
        "loss": 80.21194458007812
    },
    {
        "epoch": 20,
        "batch": 55,
        "loss": 77.93722534179688
    },
    {
        "epoch": 20,
        "batch": 56,
        "loss": 78.53021240234375
    },
    {
        "epoch": 20,
        "batch": 57,
        "loss": 77.8299789428711
    },
    {
        "epoch": 20,
        "batch": 58,
        "loss": 71.57292938232422
    },
    {
        "epoch": 20,
        "batch": 59,
        "loss": 74.73141479492188
    },
    {
        "epoch": 20,
        "batch": 60,
        "loss": 80.35575103759766
    },
    {
        "epoch": 20,
        "batch": 61,
        "loss": 64.41755676269531
    },
    {
        "epoch": 20,
        "batch": 62,
        "loss": 74.77082824707031
    },
    {
        "epoch": 20,
        "batch": 63,
        "loss": 75.73033142089844
    },
    {
        "epoch": 20,
        "batch": 64,
        "loss": 75.46707153320312
    },
    {
        "epoch": 20,
        "batch": 65,
        "loss": 72.87702941894531
    },
    {
        "epoch": 20,
        "batch": 66,
        "loss": 99.98194122314453
    },
    {
        "epoch": 20,
        "batch": 67,
        "loss": 69.19513702392578
    },
    {
        "epoch": 20,
        "batch": 68,
        "loss": 70.09764099121094
    },
    {
        "epoch": 20,
        "batch": 69,
        "loss": 71.33023834228516
    },
    {
        "epoch": 20,
        "batch": 70,
        "loss": 72.23516845703125
    },
    {
        "epoch": 20,
        "batch": 71,
        "loss": 71.75159454345703
    },
    {
        "epoch": 20,
        "batch": 72,
        "loss": 75.29136657714844
    },
    {
        "epoch": 20,
        "batch": 73,
        "loss": 69.22390747070312
    },
    {
        "epoch": 20,
        "batch": 74,
        "loss": 81.14542388916016
    },
    {
        "epoch": 20,
        "batch": 75,
        "loss": 65.47217559814453
    },
    {
        "epoch": 20,
        "batch": 76,
        "loss": 71.88280487060547
    },
    {
        "epoch": 20,
        "batch": 77,
        "loss": 68.75348663330078
    },
    {
        "epoch": 20,
        "batch": 78,
        "loss": 80.22289276123047
    },
    {
        "epoch": 20,
        "batch": 79,
        "loss": 75.80127716064453
    },
    {
        "epoch": 20,
        "batch": 80,
        "loss": 72.72589874267578
    },
    {
        "epoch": 20,
        "batch": 81,
        "loss": 72.92221069335938
    },
    {
        "epoch": 20,
        "batch": 82,
        "loss": 71.18639373779297
    },
    {
        "epoch": 20,
        "batch": 83,
        "loss": 58.41461944580078
    },
    {
        "epoch": 20,
        "batch": 84,
        "loss": 63.94650650024414
    },
    {
        "epoch": 20,
        "batch": 85,
        "loss": 88.01199340820312
    },
    {
        "epoch": 20,
        "batch": 86,
        "loss": 84.31170654296875
    },
    {
        "epoch": 20,
        "batch": 87,
        "loss": 67.01912689208984
    },
    {
        "epoch": 20,
        "batch": 88,
        "loss": 75.75836944580078
    },
    {
        "epoch": 20,
        "batch": 89,
        "loss": 72.64415740966797
    },
    {
        "epoch": 20,
        "batch": 90,
        "loss": 82.0531234741211
    },
    {
        "epoch": 20,
        "batch": 91,
        "loss": 70.61381530761719
    },
    {
        "epoch": 20,
        "batch": 92,
        "loss": 74.08627319335938
    },
    {
        "epoch": 20,
        "batch": 93,
        "loss": 81.30435180664062
    },
    {
        "epoch": 20,
        "batch": 94,
        "loss": 77.55378723144531
    },
    {
        "epoch": 20,
        "batch": 95,
        "loss": 65.77599334716797
    },
    {
        "epoch": 20,
        "batch": 96,
        "loss": 73.50262451171875
    },
    {
        "epoch": 20,
        "batch": 97,
        "loss": 63.428253173828125
    },
    {
        "epoch": 20,
        "batch": 98,
        "loss": 91.04037475585938
    },
    {
        "epoch": 20,
        "batch": 99,
        "loss": 75.18429565429688
    },
    {
        "epoch": 20,
        "batch": 100,
        "loss": 74.46410369873047
    },
    {
        "epoch": 20,
        "batch": 101,
        "loss": 59.65098571777344
    },
    {
        "epoch": 20,
        "batch": 102,
        "loss": 77.65172576904297
    },
    {
        "epoch": 20,
        "batch": 103,
        "loss": 70.57270050048828
    },
    {
        "epoch": 20,
        "batch": 104,
        "loss": 71.33894348144531
    },
    {
        "epoch": 20,
        "batch": 105,
        "loss": 74.78764343261719
    },
    {
        "epoch": 20,
        "batch": 106,
        "loss": 74.58765411376953
    },
    {
        "epoch": 20,
        "batch": 107,
        "loss": 68.34059143066406
    },
    {
        "epoch": 20,
        "batch": 108,
        "loss": 72.76512145996094
    },
    {
        "epoch": 20,
        "batch": 109,
        "loss": 83.490966796875
    },
    {
        "epoch": 20,
        "batch": 110,
        "loss": 83.78707885742188
    },
    {
        "epoch": 20,
        "batch": 111,
        "loss": 69.3464584350586
    },
    {
        "epoch": 20,
        "batch": 112,
        "loss": 69.35352325439453
    },
    {
        "epoch": 20,
        "batch": 113,
        "loss": 84.88900756835938
    },
    {
        "epoch": 20,
        "batch": 114,
        "loss": 79.59850311279297
    },
    {
        "epoch": 20,
        "batch": 115,
        "loss": 56.35884475708008
    },
    {
        "epoch": 20,
        "batch": 116,
        "loss": 71.24235534667969
    },
    {
        "epoch": 20,
        "batch": 117,
        "loss": 69.0444107055664
    },
    {
        "epoch": 20,
        "batch": 118,
        "loss": 83.79882049560547
    },
    {
        "epoch": 20,
        "batch": 119,
        "loss": 72.964599609375
    },
    {
        "epoch": 20,
        "batch": 120,
        "loss": 74.03083801269531
    },
    {
        "epoch": 20,
        "batch": 121,
        "loss": 63.89284133911133
    },
    {
        "epoch": 20,
        "batch": 122,
        "loss": 64.05705261230469
    },
    {
        "epoch": 20,
        "batch": 123,
        "loss": 62.1622314453125
    },
    {
        "epoch": 20,
        "batch": 124,
        "loss": 65.68901062011719
    },
    {
        "epoch": 20,
        "batch": 125,
        "loss": 66.05119323730469
    },
    {
        "epoch": 20,
        "batch": 126,
        "loss": 77.29126739501953
    },
    {
        "epoch": 20,
        "batch": 127,
        "loss": 72.69084930419922
    },
    {
        "epoch": 20,
        "batch": 128,
        "loss": 75.87615203857422
    },
    {
        "epoch": 20,
        "batch": 129,
        "loss": 75.72183227539062
    },
    {
        "epoch": 20,
        "batch": 130,
        "loss": 64.25303649902344
    },
    {
        "epoch": 20,
        "batch": 131,
        "loss": 66.36469268798828
    },
    {
        "epoch": 20,
        "batch": 132,
        "loss": 76.0255126953125
    },
    {
        "epoch": 20,
        "batch": 133,
        "loss": 72.4485855102539
    },
    {
        "epoch": 20,
        "batch": 134,
        "loss": 69.45297241210938
    },
    {
        "epoch": 20,
        "batch": 135,
        "loss": 63.7021484375
    },
    {
        "epoch": 20,
        "batch": 136,
        "loss": 72.76026153564453
    },
    {
        "epoch": 20,
        "batch": 137,
        "loss": 72.0798568725586
    },
    {
        "epoch": 20,
        "batch": 138,
        "loss": 70.53429412841797
    },
    {
        "epoch": 20,
        "batch": 139,
        "loss": 60.72271728515625
    },
    {
        "epoch": 20,
        "batch": 140,
        "loss": 71.20783996582031
    },
    {
        "epoch": 20,
        "batch": 141,
        "loss": 75.64169311523438
    },
    {
        "epoch": 20,
        "batch": 142,
        "loss": 65.39518737792969
    },
    {
        "epoch": 20,
        "batch": 143,
        "loss": 63.80657196044922
    },
    {
        "epoch": 20,
        "batch": 144,
        "loss": 68.19412231445312
    },
    {
        "epoch": 20,
        "batch": 145,
        "loss": 59.964229583740234
    },
    {
        "epoch": 20,
        "batch": 146,
        "loss": 71.9037857055664
    },
    {
        "epoch": 20,
        "batch": 147,
        "loss": 71.45162963867188
    },
    {
        "epoch": 20,
        "batch": 148,
        "loss": 72.45071411132812
    },
    {
        "epoch": 20,
        "batch": 149,
        "loss": 76.44523620605469
    },
    {
        "epoch": 20,
        "batch": 150,
        "loss": 63.388336181640625
    },
    {
        "epoch": 20,
        "batch": 151,
        "loss": 66.70284271240234
    },
    {
        "epoch": 20,
        "batch": 152,
        "loss": 71.13346862792969
    },
    {
        "epoch": 20,
        "batch": 153,
        "loss": 65.07060241699219
    },
    {
        "epoch": 20,
        "batch": 154,
        "loss": 72.45347595214844
    },
    {
        "epoch": 20,
        "batch": 155,
        "loss": 77.70045471191406
    },
    {
        "epoch": 20,
        "batch": 156,
        "loss": 70.68924713134766
    },
    {
        "epoch": 20,
        "batch": 157,
        "loss": 70.31385803222656
    },
    {
        "epoch": 20,
        "batch": 158,
        "loss": 69.04505157470703
    },
    {
        "epoch": 20,
        "batch": 159,
        "loss": 64.89685821533203
    },
    {
        "epoch": 20,
        "batch": 160,
        "loss": 70.00862884521484
    },
    {
        "epoch": 20,
        "batch": 161,
        "loss": 73.96675872802734
    },
    {
        "epoch": 20,
        "batch": 162,
        "loss": 71.47576141357422
    },
    {
        "epoch": 20,
        "batch": 163,
        "loss": 71.66979217529297
    },
    {
        "epoch": 20,
        "batch": 164,
        "loss": 76.47991943359375
    },
    {
        "epoch": 20,
        "batch": 165,
        "loss": 60.696041107177734
    },
    {
        "epoch": 20,
        "batch": 166,
        "loss": 70.00214385986328
    },
    {
        "epoch": 20,
        "batch": 167,
        "loss": 76.07432556152344
    },
    {
        "epoch": 20,
        "batch": 168,
        "loss": 78.87067413330078
    },
    {
        "epoch": 20,
        "batch": 169,
        "loss": 75.34563446044922
    },
    {
        "epoch": 20,
        "batch": 170,
        "loss": 69.76192474365234
    },
    {
        "epoch": 20,
        "batch": 171,
        "loss": 65.6004867553711
    },
    {
        "epoch": 20,
        "batch": 172,
        "loss": 76.84483337402344
    },
    {
        "epoch": 20,
        "batch": 173,
        "loss": 75.65460968017578
    },
    {
        "epoch": 20,
        "batch": 174,
        "loss": 82.92695617675781
    },
    {
        "epoch": 20,
        "batch": 175,
        "loss": 71.91375732421875
    },
    {
        "epoch": 20,
        "batch": 176,
        "loss": 61.89338684082031
    },
    {
        "epoch": 20,
        "batch": 177,
        "loss": 68.98106384277344
    },
    {
        "epoch": 20,
        "batch": 178,
        "loss": 71.2357177734375
    },
    {
        "epoch": 20,
        "batch": 179,
        "loss": 76.41644287109375
    },
    {
        "epoch": 20,
        "batch": 180,
        "loss": 77.27238464355469
    },
    {
        "epoch": 20,
        "batch": 181,
        "loss": 55.96684646606445
    },
    {
        "epoch": 20,
        "batch": 182,
        "loss": 75.55555725097656
    },
    {
        "epoch": 20,
        "batch": 183,
        "loss": 71.50399017333984
    },
    {
        "epoch": 20,
        "batch": 184,
        "loss": 70.17011260986328
    },
    {
        "epoch": 20,
        "batch": 185,
        "loss": 69.64616394042969
    },
    {
        "epoch": 20,
        "batch": 186,
        "loss": 71.73896789550781
    },
    {
        "epoch": 20,
        "batch": 187,
        "loss": 74.3104019165039
    },
    {
        "epoch": 20,
        "batch": 188,
        "loss": 87.83116912841797
    },
    {
        "epoch": 20,
        "batch": 189,
        "loss": 72.38001251220703
    },
    {
        "epoch": 20,
        "batch": 190,
        "loss": 73.54092407226562
    },
    {
        "epoch": 20,
        "batch": 191,
        "loss": 71.03360748291016
    },
    {
        "epoch": 20,
        "batch": 192,
        "loss": 61.49473571777344
    },
    {
        "epoch": 20,
        "batch": 193,
        "loss": 69.20086669921875
    },
    {
        "epoch": 20,
        "batch": 194,
        "loss": 67.238525390625
    },
    {
        "epoch": 20,
        "batch": 195,
        "loss": 79.16925048828125
    },
    {
        "epoch": 20,
        "batch": 196,
        "loss": 81.18154907226562
    },
    {
        "epoch": 20,
        "batch": 197,
        "loss": 75.00508880615234
    },
    {
        "epoch": 20,
        "batch": 198,
        "loss": 84.36774444580078
    },
    {
        "epoch": 20,
        "batch": 199,
        "loss": 79.53594207763672
    },
    {
        "epoch": 20,
        "batch": 200,
        "loss": 61.91734313964844
    },
    {
        "epoch": 20,
        "batch": 201,
        "loss": 71.9012680053711
    },
    {
        "epoch": 20,
        "batch": 202,
        "loss": 71.1075210571289
    },
    {
        "epoch": 20,
        "batch": 203,
        "loss": 81.02532196044922
    },
    {
        "epoch": 20,
        "batch": 204,
        "loss": 79.25627136230469
    },
    {
        "epoch": 20,
        "batch": 205,
        "loss": 18.613256454467773
    },
    {
        "epoch": 21,
        "batch": 0,
        "loss": 66.82852935791016
    },
    {
        "epoch": 21,
        "batch": 1,
        "loss": 76.4520034790039
    },
    {
        "epoch": 21,
        "batch": 2,
        "loss": 71.71900177001953
    },
    {
        "epoch": 21,
        "batch": 3,
        "loss": 80.28565216064453
    },
    {
        "epoch": 21,
        "batch": 4,
        "loss": 68.89663696289062
    },
    {
        "epoch": 21,
        "batch": 5,
        "loss": 64.88085174560547
    },
    {
        "epoch": 21,
        "batch": 6,
        "loss": 72.78082275390625
    },
    {
        "epoch": 21,
        "batch": 7,
        "loss": 66.40137481689453
    },
    {
        "epoch": 21,
        "batch": 8,
        "loss": 65.65772247314453
    },
    {
        "epoch": 21,
        "batch": 9,
        "loss": 85.4696273803711
    },
    {
        "epoch": 21,
        "batch": 10,
        "loss": 85.34980010986328
    },
    {
        "epoch": 21,
        "batch": 11,
        "loss": 80.05748748779297
    },
    {
        "epoch": 21,
        "batch": 12,
        "loss": 66.62903594970703
    },
    {
        "epoch": 21,
        "batch": 13,
        "loss": 61.78834533691406
    },
    {
        "epoch": 21,
        "batch": 14,
        "loss": 80.50765991210938
    },
    {
        "epoch": 21,
        "batch": 15,
        "loss": 81.35578155517578
    },
    {
        "epoch": 21,
        "batch": 16,
        "loss": 70.91807556152344
    },
    {
        "epoch": 21,
        "batch": 17,
        "loss": 80.58702850341797
    },
    {
        "epoch": 21,
        "batch": 18,
        "loss": 74.40046691894531
    },
    {
        "epoch": 21,
        "batch": 19,
        "loss": 73.90714263916016
    },
    {
        "epoch": 21,
        "batch": 20,
        "loss": 68.71221923828125
    },
    {
        "epoch": 21,
        "batch": 21,
        "loss": 77.1023941040039
    },
    {
        "epoch": 21,
        "batch": 22,
        "loss": 79.67214965820312
    },
    {
        "epoch": 21,
        "batch": 23,
        "loss": 71.45632934570312
    },
    {
        "epoch": 21,
        "batch": 24,
        "loss": 84.551513671875
    },
    {
        "epoch": 21,
        "batch": 25,
        "loss": 71.19329833984375
    },
    {
        "epoch": 21,
        "batch": 26,
        "loss": 76.62223815917969
    },
    {
        "epoch": 21,
        "batch": 27,
        "loss": 79.29967498779297
    },
    {
        "epoch": 21,
        "batch": 28,
        "loss": 67.57051849365234
    },
    {
        "epoch": 21,
        "batch": 29,
        "loss": 83.57740783691406
    },
    {
        "epoch": 21,
        "batch": 30,
        "loss": 79.44751739501953
    },
    {
        "epoch": 21,
        "batch": 31,
        "loss": 68.22457885742188
    },
    {
        "epoch": 21,
        "batch": 32,
        "loss": 72.8688735961914
    },
    {
        "epoch": 21,
        "batch": 33,
        "loss": 86.16532897949219
    },
    {
        "epoch": 21,
        "batch": 34,
        "loss": 72.34236145019531
    },
    {
        "epoch": 21,
        "batch": 35,
        "loss": 69.26913452148438
    },
    {
        "epoch": 21,
        "batch": 36,
        "loss": 83.56312561035156
    },
    {
        "epoch": 21,
        "batch": 37,
        "loss": 73.65367126464844
    },
    {
        "epoch": 21,
        "batch": 38,
        "loss": 79.48921966552734
    },
    {
        "epoch": 21,
        "batch": 39,
        "loss": 74.7474365234375
    },
    {
        "epoch": 21,
        "batch": 40,
        "loss": 85.248779296875
    },
    {
        "epoch": 21,
        "batch": 41,
        "loss": 75.3435287475586
    },
    {
        "epoch": 21,
        "batch": 42,
        "loss": 76.79292297363281
    },
    {
        "epoch": 21,
        "batch": 43,
        "loss": 77.04297637939453
    },
    {
        "epoch": 21,
        "batch": 44,
        "loss": 68.15425109863281
    },
    {
        "epoch": 21,
        "batch": 45,
        "loss": 72.94974517822266
    },
    {
        "epoch": 21,
        "batch": 46,
        "loss": 76.38321685791016
    },
    {
        "epoch": 21,
        "batch": 47,
        "loss": 76.48419189453125
    },
    {
        "epoch": 21,
        "batch": 48,
        "loss": 64.14765930175781
    },
    {
        "epoch": 21,
        "batch": 49,
        "loss": 78.20299530029297
    },
    {
        "epoch": 21,
        "batch": 50,
        "loss": 77.54396057128906
    },
    {
        "epoch": 21,
        "batch": 51,
        "loss": 82.34784698486328
    },
    {
        "epoch": 21,
        "batch": 52,
        "loss": 74.33609008789062
    },
    {
        "epoch": 21,
        "batch": 53,
        "loss": 79.63372802734375
    },
    {
        "epoch": 21,
        "batch": 54,
        "loss": 63.68629455566406
    },
    {
        "epoch": 21,
        "batch": 55,
        "loss": 59.3853874206543
    },
    {
        "epoch": 21,
        "batch": 56,
        "loss": 75.95038604736328
    },
    {
        "epoch": 21,
        "batch": 57,
        "loss": 69.8071517944336
    },
    {
        "epoch": 21,
        "batch": 58,
        "loss": 63.44882583618164
    },
    {
        "epoch": 21,
        "batch": 59,
        "loss": 83.99755859375
    },
    {
        "epoch": 21,
        "batch": 60,
        "loss": 74.01776885986328
    },
    {
        "epoch": 21,
        "batch": 61,
        "loss": 73.19123840332031
    },
    {
        "epoch": 21,
        "batch": 62,
        "loss": 72.53106689453125
    },
    {
        "epoch": 21,
        "batch": 63,
        "loss": 71.59002685546875
    },
    {
        "epoch": 21,
        "batch": 64,
        "loss": 76.58070373535156
    },
    {
        "epoch": 21,
        "batch": 65,
        "loss": 76.9007797241211
    },
    {
        "epoch": 21,
        "batch": 66,
        "loss": 75.48204040527344
    },
    {
        "epoch": 21,
        "batch": 67,
        "loss": 74.27754211425781
    },
    {
        "epoch": 21,
        "batch": 68,
        "loss": 74.13578033447266
    },
    {
        "epoch": 21,
        "batch": 69,
        "loss": 62.88274383544922
    },
    {
        "epoch": 21,
        "batch": 70,
        "loss": 63.35854721069336
    },
    {
        "epoch": 21,
        "batch": 71,
        "loss": 60.914955139160156
    },
    {
        "epoch": 21,
        "batch": 72,
        "loss": 70.85556030273438
    },
    {
        "epoch": 21,
        "batch": 73,
        "loss": 82.43351745605469
    },
    {
        "epoch": 21,
        "batch": 74,
        "loss": 74.941162109375
    },
    {
        "epoch": 21,
        "batch": 75,
        "loss": 82.93087768554688
    },
    {
        "epoch": 21,
        "batch": 76,
        "loss": 76.96404266357422
    },
    {
        "epoch": 21,
        "batch": 77,
        "loss": 75.07865905761719
    },
    {
        "epoch": 21,
        "batch": 78,
        "loss": 58.85884094238281
    },
    {
        "epoch": 21,
        "batch": 79,
        "loss": 67.65693664550781
    },
    {
        "epoch": 21,
        "batch": 80,
        "loss": 71.91770935058594
    },
    {
        "epoch": 21,
        "batch": 81,
        "loss": 76.25293731689453
    },
    {
        "epoch": 21,
        "batch": 82,
        "loss": 74.5634536743164
    },
    {
        "epoch": 21,
        "batch": 83,
        "loss": 74.72491455078125
    },
    {
        "epoch": 21,
        "batch": 84,
        "loss": 71.23210906982422
    },
    {
        "epoch": 21,
        "batch": 85,
        "loss": 74.27601623535156
    },
    {
        "epoch": 21,
        "batch": 86,
        "loss": 86.470703125
    },
    {
        "epoch": 21,
        "batch": 87,
        "loss": 63.22966003417969
    },
    {
        "epoch": 21,
        "batch": 88,
        "loss": 85.68648529052734
    },
    {
        "epoch": 21,
        "batch": 89,
        "loss": 82.508544921875
    },
    {
        "epoch": 21,
        "batch": 90,
        "loss": 81.62307739257812
    },
    {
        "epoch": 21,
        "batch": 91,
        "loss": 69.94612884521484
    },
    {
        "epoch": 21,
        "batch": 92,
        "loss": 57.71449661254883
    },
    {
        "epoch": 21,
        "batch": 93,
        "loss": 98.14395141601562
    },
    {
        "epoch": 21,
        "batch": 94,
        "loss": 65.61137390136719
    },
    {
        "epoch": 21,
        "batch": 95,
        "loss": 65.79522705078125
    },
    {
        "epoch": 21,
        "batch": 96,
        "loss": 69.83563232421875
    },
    {
        "epoch": 21,
        "batch": 97,
        "loss": 93.73543548583984
    },
    {
        "epoch": 21,
        "batch": 98,
        "loss": 63.295860290527344
    },
    {
        "epoch": 21,
        "batch": 99,
        "loss": 66.75162506103516
    },
    {
        "epoch": 21,
        "batch": 100,
        "loss": 63.080360412597656
    },
    {
        "epoch": 21,
        "batch": 101,
        "loss": 69.1001205444336
    },
    {
        "epoch": 21,
        "batch": 102,
        "loss": 71.5594482421875
    },
    {
        "epoch": 21,
        "batch": 103,
        "loss": 59.47262191772461
    },
    {
        "epoch": 21,
        "batch": 104,
        "loss": 68.95138549804688
    },
    {
        "epoch": 21,
        "batch": 105,
        "loss": 78.57431030273438
    },
    {
        "epoch": 21,
        "batch": 106,
        "loss": 74.8358383178711
    },
    {
        "epoch": 21,
        "batch": 107,
        "loss": 74.84976959228516
    },
    {
        "epoch": 21,
        "batch": 108,
        "loss": 52.86008834838867
    },
    {
        "epoch": 21,
        "batch": 109,
        "loss": 73.78443145751953
    },
    {
        "epoch": 21,
        "batch": 110,
        "loss": 59.185386657714844
    },
    {
        "epoch": 21,
        "batch": 111,
        "loss": 73.8847427368164
    },
    {
        "epoch": 21,
        "batch": 112,
        "loss": 73.2596206665039
    },
    {
        "epoch": 21,
        "batch": 113,
        "loss": 79.33305358886719
    },
    {
        "epoch": 21,
        "batch": 114,
        "loss": 75.05447387695312
    },
    {
        "epoch": 21,
        "batch": 115,
        "loss": 78.31694793701172
    },
    {
        "epoch": 21,
        "batch": 116,
        "loss": 66.3880615234375
    },
    {
        "epoch": 21,
        "batch": 117,
        "loss": 79.90046691894531
    },
    {
        "epoch": 21,
        "batch": 118,
        "loss": 71.76820373535156
    },
    {
        "epoch": 21,
        "batch": 119,
        "loss": 63.41812515258789
    },
    {
        "epoch": 21,
        "batch": 120,
        "loss": 81.09950256347656
    },
    {
        "epoch": 21,
        "batch": 121,
        "loss": 80.17113494873047
    },
    {
        "epoch": 21,
        "batch": 122,
        "loss": 68.48330688476562
    },
    {
        "epoch": 21,
        "batch": 123,
        "loss": 75.0569076538086
    },
    {
        "epoch": 21,
        "batch": 124,
        "loss": 60.23566818237305
    },
    {
        "epoch": 21,
        "batch": 125,
        "loss": 79.75247192382812
    },
    {
        "epoch": 21,
        "batch": 126,
        "loss": 74.35906982421875
    },
    {
        "epoch": 21,
        "batch": 127,
        "loss": 81.12867736816406
    },
    {
        "epoch": 21,
        "batch": 128,
        "loss": 73.41351318359375
    },
    {
        "epoch": 21,
        "batch": 129,
        "loss": 69.54662322998047
    },
    {
        "epoch": 21,
        "batch": 130,
        "loss": 60.313392639160156
    },
    {
        "epoch": 21,
        "batch": 131,
        "loss": 71.35137939453125
    },
    {
        "epoch": 21,
        "batch": 132,
        "loss": 72.5940933227539
    },
    {
        "epoch": 21,
        "batch": 133,
        "loss": 76.2424545288086
    },
    {
        "epoch": 21,
        "batch": 134,
        "loss": 74.44310760498047
    },
    {
        "epoch": 21,
        "batch": 135,
        "loss": 62.51723098754883
    },
    {
        "epoch": 21,
        "batch": 136,
        "loss": 73.47218322753906
    },
    {
        "epoch": 21,
        "batch": 137,
        "loss": 84.244140625
    },
    {
        "epoch": 21,
        "batch": 138,
        "loss": 64.35845947265625
    },
    {
        "epoch": 21,
        "batch": 139,
        "loss": 80.5654296875
    },
    {
        "epoch": 21,
        "batch": 140,
        "loss": 78.84762573242188
    },
    {
        "epoch": 21,
        "batch": 141,
        "loss": 104.35333251953125
    },
    {
        "epoch": 21,
        "batch": 142,
        "loss": 67.58670806884766
    },
    {
        "epoch": 21,
        "batch": 143,
        "loss": 65.82893371582031
    },
    {
        "epoch": 21,
        "batch": 144,
        "loss": 70.85118865966797
    },
    {
        "epoch": 21,
        "batch": 145,
        "loss": 78.15911102294922
    },
    {
        "epoch": 21,
        "batch": 146,
        "loss": 79.63935089111328
    },
    {
        "epoch": 21,
        "batch": 147,
        "loss": 83.37523651123047
    },
    {
        "epoch": 21,
        "batch": 148,
        "loss": 68.19481658935547
    },
    {
        "epoch": 21,
        "batch": 149,
        "loss": 75.71989440917969
    },
    {
        "epoch": 21,
        "batch": 150,
        "loss": 77.5751953125
    },
    {
        "epoch": 21,
        "batch": 151,
        "loss": 65.00003051757812
    },
    {
        "epoch": 21,
        "batch": 152,
        "loss": 67.7130126953125
    },
    {
        "epoch": 21,
        "batch": 153,
        "loss": 68.41641235351562
    },
    {
        "epoch": 21,
        "batch": 154,
        "loss": 63.43581008911133
    },
    {
        "epoch": 21,
        "batch": 155,
        "loss": 84.98858642578125
    },
    {
        "epoch": 21,
        "batch": 156,
        "loss": 71.03369903564453
    },
    {
        "epoch": 21,
        "batch": 157,
        "loss": 74.95123291015625
    },
    {
        "epoch": 21,
        "batch": 158,
        "loss": 61.77705001831055
    },
    {
        "epoch": 21,
        "batch": 159,
        "loss": 83.44583129882812
    },
    {
        "epoch": 21,
        "batch": 160,
        "loss": 58.48300552368164
    },
    {
        "epoch": 21,
        "batch": 161,
        "loss": 81.25607299804688
    },
    {
        "epoch": 21,
        "batch": 162,
        "loss": 78.91960906982422
    },
    {
        "epoch": 21,
        "batch": 163,
        "loss": 70.78754425048828
    },
    {
        "epoch": 21,
        "batch": 164,
        "loss": 72.13261413574219
    },
    {
        "epoch": 21,
        "batch": 165,
        "loss": 80.19949340820312
    },
    {
        "epoch": 21,
        "batch": 166,
        "loss": 69.6867904663086
    },
    {
        "epoch": 21,
        "batch": 167,
        "loss": 78.92728424072266
    },
    {
        "epoch": 21,
        "batch": 168,
        "loss": 76.81732177734375
    },
    {
        "epoch": 21,
        "batch": 169,
        "loss": 65.32721710205078
    },
    {
        "epoch": 21,
        "batch": 170,
        "loss": 56.16368103027344
    },
    {
        "epoch": 21,
        "batch": 171,
        "loss": 87.32170867919922
    },
    {
        "epoch": 21,
        "batch": 172,
        "loss": 71.76884460449219
    },
    {
        "epoch": 21,
        "batch": 173,
        "loss": 70.46548461914062
    },
    {
        "epoch": 21,
        "batch": 174,
        "loss": 76.89527893066406
    },
    {
        "epoch": 21,
        "batch": 175,
        "loss": 72.38404083251953
    },
    {
        "epoch": 21,
        "batch": 176,
        "loss": 74.04204559326172
    },
    {
        "epoch": 21,
        "batch": 177,
        "loss": 82.6837387084961
    },
    {
[truncated: 1,441,092 more chars]
