# Supplementary material for: Enhanced human pose estimation using YOLOv8 with Integrated SimDLKA attention mechanism and DCIOU loss function: Analysis of human body behavior and posture
Source: PLoS One. 2025 May 7;20(5):e0318578. doi: 10.1371/journal.pone.0318578 (PMC12057905; doi:10.1371/journal.pone.0318578)
Supplement: S1 File — (ZIP) [file pone.0318578.s002.zip › suooprt information/pose/train35/results.csv]

epoch	train/box_loss	train/pose_loss	train/kobj_loss	train/cls_loss	train/dfl_loss	metrics/precision(B)	metrics/recall(B)	metrics/mAP50(B)	metrics/mAP50-95(B)	metrics/precision(P)	metrics/recall(P)	metrics/mAP50(P)	metrics/mAP50-95(P)	val/box_loss	val/pose_loss	val/kobj_loss	val/cls_loss	val/dfl_loss	lr/pg0	lr/pg1	lr/pg2
1	1.1501	4.2394	0.35809	1.0581	1.2602	0.75796	0.73316	0.7646	0.47544	0.65218	0.5366	0.50203	0.17079	1.2797	4.5556	0.38689	1.1163	1.3541	0.00066343	0.00066343	0.00066343
2	1.3899	5.2807	0.40264	1.3254	1.4116	0.72305	0.60282	0.69192	0.40128	0.57013	0.40689	0.37768	0.10573	1.5143	5.3268	0.41653	1.4077	1.5498	0.0013169	0.0013169	0.0013169
3	1.4777	5.7448	0.42364	1.4713	1.4881	0.66607	0.53141	0.58775	0.32086	0.48344	0.33692	0.28435	0.07837	1.5952	5.7325	0.44688	1.7189	1.6636	0.0019572	0.0019572	0.0019572
4	1.5223	6.0202	0.43988	1.5268	1.5366	0.70887	0.61593	0.69152	0.39423	0.51939	0.3676	0.34011	0.09397	1.4788	5.5045	0.42641	1.4318	1.5042	0.0019406	0.0019406	0.0019406
5	1.4879	6.0557	0.43491	1.5026	1.5063	0.67943	0.60764	0.67247	0.38846	0.58037	0.38105	0.37751	0.11123	1.4489	5.3799	0.41874	1.4617	1.5243	0.0019406	0.0019406	0.0019406
6	1.4559	5.8315	0.4216	1.4753	1.4888	0.72053	0.59668	0.66357	0.37482	0.61894	0.41173	0.40958	0.13028	1.4737	5.3546	0.42837	1.4902	1.5584	0.0019208	0.0019208	0.0019208
7	1.4243	5.7122	0.42246	1.4422	1.4629	0.73944	0.62648	0.71274	0.4324	0.57664	0.42034	0.38366	0.11305	1.3872	5.2785	0.40721	1.326	1.469	0.001901	0.001901	0.001901
8	1.403	5.5671	0.41679	1.3977	1.4585	0.75692	0.63025	0.72476	0.43837	0.57033	0.44887	0.4136	0.13289	1.3873	5.1487	0.4067	1.3109	1.4603	0.0018812	0.0018812	0.0018812
9	1.3935	5.5913	0.41	1.4013	1.4479	0.75825	0.61277	0.70978	0.42569	0.57122	0.43864	0.40972	0.13197	1.3871	5.1808	0.40733	1.3825	1.4531	0.0018614	0.0018614	0.0018614
10	1.3576	5.4965	0.40681	1.3556	1.4348	0.7053	0.64149	0.71336	0.44155	0.62753	0.46717	0.45869	0.16044	1.3434	4.9333	0.38798	1.2816	1.4382	0.0018416	0.0018416	0.0018416
11	1.3869	5.5095	0.41111	1.3686	1.4514	0.74225	0.6507	0.73614	0.44329	0.6263	0.46179	0.4462	0.14277	1.3453	4.9762	0.39493	1.2934	1.4422	0.0018218	0.0018218	0.0018218
12	1.3418	5.4248	0.40543	1.3469	1.4108	0.75411	0.6733	0.74319	0.45625	0.6341	0.47255	0.44525	0.14899	1.3449	5.0244	0.39972	1.2275	1.4364	0.001802	0.001802	0.001802
13	1.3356	5.4009	0.40277	1.3357	1.4109	0.78416	0.65895	0.75153	0.47226	0.67646	0.47686	0.4722	0.16274	1.3209	4.8966	0.3957	1.2137	1.4213	0.0017822	0.0017822	0.0017822
14	1.3046	5.2874	0.39585	1.3065	1.3926	0.72296	0.66631	0.74482	0.47049	0.64177	0.50043	0.50109	0.17489	1.3013	4.7842	0.38971	1.2265	1.4127	0.0017624	0.0017624	0.0017624
15	1.3285	5.3139	0.39991	1.2965	1.4142	0.7895	0.70291	0.78297	0.49122	0.64724	0.50215	0.48855	0.17083	1.2924	4.7559	0.3939	1.1285	1.3842	0.0017426	0.0017426	0.0017426
16	1.2922	5.232	0.39914	1.2831	1.385	0.75827	0.67223	0.75826	0.48014	0.62134	0.48601	0.46215	0.15418	1.293	4.8727	0.39546	1.1903	1.4137	0.0017228	0.0017228	0.0017228
17	1.2784	5.1126	0.39238	1.2482	1.374	0.77693	0.66733	0.7618	0.47718	0.64849	0.50044	0.48731	0.1756	1.2797	4.7182	0.39406	1.1836	1.3866	0.001703	0.001703	0.001703
18	1.2637	5.0912	0.38716	1.2278	1.361	0.7558	0.71462	0.78248	0.49967	0.68222	0.51532	0.52193	0.19114	1.2592	4.6481	0.38142	1.1035	1.3556	0.0016832	0.0016832	0.0016832
19	1.2704	5.0848	0.39019	1.2356	1.3661	0.78373	0.69436	0.77834	0.49226	0.64321	0.51238	0.49541	0.1745	1.2868	4.6463	0.38303	1.1254	1.3754	0.0016634	0.0016634	0.0016634
20	1.2512	5.0103	0.38272	1.2236	1.3593	0.77318	0.67697	0.77209	0.49045	0.66296	0.52153	0.51363	0.18285	1.267	4.5594	0.37354	1.1416	1.3776	0.0016436	0.0016436	0.0016436
21	1.232	4.9075	0.37838	1.1773	1.3437	0.75302	0.70398	0.78647	0.49549	0.64153	0.5296	0.52881	0.19816	1.2597	4.487	0.37248	1.1164	1.3733	0.0016238	0.0016238	0.0016238
22	1.2527	4.9945	0.38189	1.2069	1.3582	0.77886	0.66916	0.76447	0.48784	0.69364	0.49247	0.50518	0.19048	1.2562	4.6152	0.37563	1.1393	1.3678	0.001604	0.001604	0.001604
23	1.2312	4.9104	0.38086	1.1992	1.338	0.79894	0.67761	0.77235	0.49624	0.69435	0.52099	0.53214	0.19967	1.2487	4.5401	0.37665	1.1024	1.3792	0.0015842	0.0015842	0.0015842
24	1.2234	4.9107	0.38112	1.192	1.3411	0.76858	0.70075	0.77447	0.49308	0.71468	0.55113	0.55031	0.21466	1.2466	4.4307	0.36864	1.1038	1.3524	0.0015644	0.0015644	0.0015644
25	1.2096	4.7938	0.37441	1.1639	1.3308	0.78278	0.69429	0.79051	0.50862	0.71525	0.50807	0.53686	0.21067	1.235	4.488	0.37698	1.0802	1.3622	0.0015446	0.0015446	0.0015446
26	1.2172	4.8338	0.38268	1.1623	1.3315	0.78732	0.72125	0.79953	0.51889	0.65792	0.56243	0.53933	0.21018	1.2288	4.3872	0.36969	1.0686	1.3421	0.0015248	0.0015248	0.0015248
27	1.2094	4.8279	0.37951	1.1583	1.3195	0.80837	0.71044	0.80341	0.51914	0.69495	0.54685	0.53556	0.20878	1.2179	4.4256	0.36911	1.0605	1.3418	0.001505	0.001505	0.001505
28	1.2027	4.6972	0.37008	1.1449	1.3292	0.79963	0.70936	0.80568	0.51877	0.70388	0.55382	0.5676	0.22374	1.2223	4.3243	0.3646	1.0519	1.3376	0.0014852	0.0014852	0.0014852
29	1.1857	4.7073	0.36992	1.1201	1.3043	0.78587	0.71529	0.79485	0.51406	0.72291	0.5479	0.55412	0.20838	1.2356	4.4531	0.36776	1.0573	1.3395	0.0014654	0.0014654	0.0014654
30	1.1865	4.6487	0.36789	1.1232	1.3195	0.79882	0.69752	0.79572	0.52569	0.72188	0.54629	0.56387	0.22317	1.1859	4.3033	0.35893	1.0427	1.3065	0.0014456	0.0014456	0.0014456
31	1.1701	4.6124	0.36449	1.1171	1.3068	0.79476	0.69609	0.79082	0.51433	0.68162	0.54575	0.54181	0.22347	1.2051	4.3785	0.36947	1.0659	1.3207	0.0014258	0.0014258	0.0014258
32	1.1572	4.5502	0.36377	1.0897	1.2934	0.81423	0.69752	0.79616	0.52243	0.72029	0.56566	0.56835	0.22645	1.1874	4.2868	0.36313	1.0276	1.3149	0.001406	0.001406	0.001406
33	1.1668	4.4837	0.36454	1.0994	1.301	0.80119	0.69841	0.79747	0.52959	0.7052	0.55867	0.56811	0.23567	1.1745	4.2333	0.36256	1.0375	1.3059	0.0013862	0.0013862	0.0013862
34	1.1505	4.5253	0.36148	1.0848	1.2913	0.80465	0.71475	0.80026	0.53035	0.70262	0.57097	0.57121	0.23175	1.2018	4.246	0.36317	1.0214	1.3231	0.0013664	0.0013664	0.0013664
35	1.1519	4.5232	0.36132	1.0753	1.2831	0.7801	0.71789	0.79638	0.53172	0.70164	0.56297	0.55836	0.23394	1.1843	4.2167	0.37017	1.0198	1.3094	0.0013466	0.0013466	0.0013466
36	1.1442	4.4608	0.36166	1.0715	1.2868	0.80737	0.72186	0.80954	0.53502	0.71679	0.59526	0.59179	0.24206	1.1869	4.2156	0.36381	1.0135	1.3216	0.0013268	0.0013268	0.0013268
37	1.1424	4.4016	0.36024	1.0754	1.2774	0.81325	0.70398	0.81268	0.54322	0.72733	0.57266	0.59199	0.25697	1.1723	4.1467	0.36198	0.99668	1.2904	0.001307	0.001307	0.001307
38	1.1292	4.4141	0.36447	1.049	1.2609	0.81956	0.69214	0.80626	0.54582	0.72564	0.56514	0.57699	0.2496	1.1658	4.1602	0.36488	0.9903	1.2917	0.0012872	0.0012872	0.0012872
39	1.1636	4.556	0.36733	1.0758	1.2951	0.77448	0.74058	0.81029	0.54123	0.70465	0.56189	0.57704	0.2472	1.1694	4.1559	0.36585	1.0107	1.2942	0.0012674	0.0012674	0.0012674
40	1.1435	4.3785	0.35449	1.0551	1.2806	0.82488	0.71239	0.81721	0.54921	0.73614	0.57961	0.59677	0.25606	1.1537	4.1556	0.36436	0.98309	1.2838	0.0012476	0.0012476	0.0012476
41	1.1232	4.3814	0.35786	1.0622	1.2656	0.79129	0.7169	0.81172	0.54269	0.72443	0.59096	0.60192	0.2531	1.1533	4.0935	0.35887	0.99871	1.2947	0.0012278	0.0012278	0.0012278
42	1.1256	4.3704	0.35294	1.0395	1.2711	0.80392	0.73466	0.81837	0.54532	0.71807	0.59311	0.59492	0.25619	1.1589	4.137	0.36599	0.98272	1.2924	0.001208	0.001208	0.001208
43	1.115	4.307	0.35129	1.0391	1.2629	0.81081	0.73036	0.82001	0.55068	0.72465	0.59419	0.60448	0.26817	1.1488	4.0451	0.35581	0.96702	1.2844	0.0011882	0.0011882	0.0011882
44	1.1137	4.3433	0.35671	1.034	1.2707	0.8296	0.7206	0.82416	0.55052	0.72357	0.57051	0.59264	0.26084	1.1492	4.0939	0.35526	0.97088	1.3025	0.0011684	0.0011684	0.0011684
45	1.0946	4.2618	0.35118	1.0048	1.2499	0.79515	0.7395	0.82626	0.55201	0.73363	0.57266	0.59567	0.25914	1.1489	4.0724	0.35641	0.96386	1.2919	0.0011486	0.0011486	0.0011486
46	1.1045	4.2513	0.35175	1.0207	1.2518	0.81565	0.7465	0.82505	0.54954	0.72561	0.59203	0.5879	0.25578	1.1608	4.0969	0.35934	0.96345	1.3015	0.0011288	0.0011288	0.0011288
47	1.0912	4.2386	0.35059	1.0105	1.2517	0.82879	0.72953	0.82726	0.55423	0.72739	0.59903	0.59343	0.25707	1.1522	4.0445	0.35949	0.95037	1.281	0.001109	0.001109	0.001109
48	1.1062	4.2814	0.35003	1.006	1.2623	0.82148	0.74381	0.8288	0.55797	0.72838	0.60616	0.61462	0.27167	1.1364	3.9955	0.35523	0.94827	1.268	0.0010892	0.0010892	0.0010892
49	1.0869	4.1625	0.34489	1.0096	1.243	0.81343	0.73251	0.81961	0.5568	0.74464	0.59849	0.61455	0.2728	1.1297	3.9552	0.34891	0.9481	1.2661	0.0010694	0.0010694	0.0010694
50	1.099	4.1425	0.34552	0.98732	1.242	0.83831	0.7169	0.82972	0.56465	0.73894	0.58719	0.60796	0.26945	1.1399	4.002	0.35401	0.92761	1.2763	0.0010496	0.0010496	0.0010496
51	1.0895	4.1432	0.34524	0.97021	1.2386	0.80233	0.74381	0.82385	0.55841	0.72993	0.60388	0.6082	0.27129	1.133	3.9756	0.35106	0.93697	1.2722	0.0010298	0.0010298	0.0010298
52	1.0794	4.1715	0.34746	0.97597	1.2349	0.80896	0.7465	0.82859	0.56215	0.74204	0.59141	0.61264	0.27512	1.1321	3.9518	0.34991	0.93321	1.2782	0.00101	0.00101	0.00101
53	1.0679	4.0796	0.34268	0.96598	1.2237	0.81383	0.74112	0.83053	0.56748	0.71485	0.59957	0.60156	0.27529	1.1135	3.9249	0.35036	0.92518	1.2652	0.0009902	0.0009902	0.0009902
54	1.0875	4.0404	0.34293	0.9714	1.2404	0.82688	0.73197	0.83182	0.56851	0.73585	0.60818	0.62148	0.27823	1.1162	3.9269	0.3493	0.91541	1.2599	0.0009704	0.0009704	0.0009704
55	1.0572	4.0435	0.34205	0.94622	1.2283	0.81001	0.75135	0.83035	0.56178	0.71064	0.62256	0.62723	0.27595	1.1291	3.8973	0.34879	0.92289	1.2715	0.0009506	0.0009506	0.0009506
56	1.0606	4.0396	0.34939	0.96028	1.2325	0.81254	0.74166	0.82578	0.56349	0.74285	0.60495	0.6157	0.27586	1.1192	3.9119	0.35384	0.92828	1.2629	0.0009308	0.0009308	0.0009308
57	1.0568	3.9886	0.3493	0.94222	1.2149	0.82301	0.74166	0.83123	0.56063	0.7293	0.60657	0.60906	0.27877	1.1318	3.9297	0.3477	0.91764	1.2792	0.000911	0.000911	0.000911
58	1.0471	4.0228	0.34367	0.94698	1.212	0.81961	0.7532	0.83201	0.5667	0.73301	0.61302	0.62992	0.2886	1.1317	3.851	0.3469	0.9161	1.2697	0.0008912	0.0008912	0.0008912
59	1.0508	4.0046	0.33787	0.94535	1.2243	0.83198	0.75419	0.84435	0.57338	0.77135	0.61087	0.63736	0.28897	1.1169	3.8516	0.35381	0.89834	1.2557	0.0008714	0.0008714	0.0008714
60	1.0392	3.8982	0.34035	0.93089	1.2055	0.81774	0.73653	0.83241	0.56936	0.75319	0.60011	0.62968	0.28905	1.1054	3.8503	0.3463	0.90708	1.2539	0.0008516	0.0008516	0.0008516
61	1.0373	3.8855	0.33842	0.92016	1.2115	0.82339	0.73358	0.83245	0.56803	0.75823	0.60818	0.63911	0.2955	1.1135	3.873	0.35062	0.90491	1.2603	0.0008318	0.0008318	0.0008318
62	1.019	3.8455	0.3367	0.90431	1.1979	0.82641	0.74818	0.8319	0.56937	0.75928	0.60926	0.63486	0.29242	1.1016	3.8304	0.34869	0.89451	1.2508	0.000812	0.000812	0.000812
63	1.0236	3.8036	0.33005	0.90832	1.2039	0.83362	0.74058	0.83689	0.57176	0.7649	0.61195	0.64275	0.29912	1.1207	3.8142	0.34363	0.90584	1.2562	0.0007922	0.0007922	0.0007922
64	1.0315	3.8468	0.3373	0.92059	1.2081	0.84491	0.7282	0.8349	0.56939	0.7514	0.60603	0.62675	0.29227	1.1126	3.8492	0.34785	0.90391	1.2566	0.0007724	0.0007724	0.0007724
65	1.0314	3.8651	0.33574	0.91706	1.2097	0.82557	0.74891	0.83818	0.57488	0.74707	0.60226	0.63333	0.28704	1.1095	3.8036	0.34697	0.89937	1.246	0.0007526	0.0007526	0.0007526
66	1.0161	3.7313	0.33313	0.88873	1.1955	0.85228	0.74218	0.83893	0.57798	0.73766	0.62201	0.63314	0.29759	1.104	3.8013	0.34843	0.87914	1.2502	0.0007328	0.0007328	0.0007328
67	1.0309	3.9411	0.3348	0.9141	1.2023	0.81827	0.74973	0.8356	0.57576	0.73788	0.61967	0.62607	0.29483	1.0975	3.7928	0.34577	0.88079	1.2518	0.000713	0.000713	0.000713
68	1.0132	3.89	0.33249	0.90021	1.1993	0.82332	0.75242	0.8402	0.58161	0.74888	0.61954	0.64126	0.30241	1.0923	3.7547	0.34362	0.86957	1.2424	0.0006932	0.0006932	0.0006932
69	1.009	3.7652	0.33453	0.87699	1.1869	0.80984	0.75996	0.83496	0.5786	0.72215	0.62271	0.63063	0.29886	1.0939	3.7605	0.34343	0.8814	1.2503	0.0006734	0.0006734	0.0006734
70	0.99047	3.706	0.32817	0.86335	1.179	0.83305	0.7535	0.83692	0.57623	0.76347	0.61464	0.63434	0.30047	1.0852	3.7809	0.34437	0.87208	1.2379	0.0006536	0.0006536	0.0006536
71	1.0201	3.7334	0.32996	0.86927	1.1988	0.82876	0.75996	0.83873	0.57945	0.72289	0.6437	0.64109	0.30574	1.0914	3.7687	0.3454	0.88104	1.2491	0.0006338	0.0006338	0.0006338
72	0.99769	3.6758	0.32826	0.8706	1.1851	0.83063	0.75489	0.83861	0.58228	0.77319	0.61895	0.64387	0.31015	1.0785	3.7392	0.34262	0.87069	1.237	0.000614	0.000614	0.000614
73	0.99072	3.6668	0.32837	0.85802	1.1811	0.83334	0.75353	0.84651	0.58466	0.75273	0.62423	0.6459	0.31168	1.083	3.6964	0.33916	0.86107	1.2389	0.0005942	0.0005942	0.0005942
74	0.98765	3.6621	0.3281	0.85119	1.1736	0.84585	0.74489	0.84301	0.58326	0.77613	0.6139	0.64919	0.30897	1.0837	3.6714	0.33948	0.86911	1.2441	0.0005744	0.0005744	0.0005744
75	0.9915	3.6667	0.33181	0.85787	1.1823	0.81255	0.76759	0.83792	0.58272	0.74347	0.62809	0.64528	0.30431	1.078	3.6966	0.34132	0.87192	1.2411	0.0005546	0.0005546	0.0005546
76	0.98239	3.6095	0.32772	0.85124	1.1717	0.84127	0.75022	0.84289	0.5867	0.76438	0.62334	0.65049	0.31213	1.0846	3.6737	0.33731	0.86421	1.2376	0.0005348	0.0005348	0.0005348
77	0.97423	3.5794	0.31965	0.82907	1.1739	0.84561	0.75027	0.84653	0.59169	0.73905	0.64532	0.65327	0.32332	1.0692	3.6649	0.34018	0.84769	1.2293	0.000515	0.000515	0.000515
78	0.97266	3.5967	0.32521	0.84686	1.1678	0.85299	0.74758	0.84676	0.59027	0.78282	0.61787	0.65281	0.31413	1.07	3.6991	0.33967	0.85683	1.2299	0.0004952	0.0004952	0.0004952
79	0.96407	3.5285	0.32197	0.83482	1.1721	0.85179	0.73929	0.84471	0.58723	0.76633	0.63294	0.66035	0.32157	1.0791	3.6777	0.33876	0.85718	1.2434	0.0004754	0.0004754	0.0004754
80	0.97252	3.5636	0.32564	0.83011	1.1696	0.85295	0.73735	0.84555	0.58786	0.75237	0.63132	0.65073	0.31802	1.0777	3.6924	0.34014	0.85403	1.2411	0.0004556	0.0004556	0.0004556
81	0.9723	3.5398	0.32001	0.83231	1.1712	0.85103	0.73628	0.84662	0.59172	0.75845	0.61515	0.64142	0.31285	1.0684	3.6581	0.33987	0.84519	1.2324	0.0004358	0.0004358	0.0004358
82	0.9609	3.4986	0.32072	0.81969	1.168	0.83383	0.75296	0.84615	0.59131	0.77254	0.62487	0.64947	0.31777	1.0751	3.6298	0.33867	0.84052	1.2328	0.000416	0.000416	0.000416
83	0.95337	3.5186	0.31987	0.81739	1.1641	0.8353	0.75882	0.84666	0.59404	0.75385	0.64614	0.65902	0.32222	1.0586	3.6239	0.33381	0.83437	1.2279	0.0003962	0.0003962	0.0003962
84	0.94791	3.4758	0.32123	0.81254	1.1544	0.85764	0.73412	0.84775	0.59582	0.76233	0.6324	0.65555	0.32494	1.0655	3.628	0.33634	0.82839	1.2292	0.0003764	0.0003764	0.0003764
85	0.9418	3.4193	0.31498	0.80762	1.1569	0.82783	0.75564	0.84449	0.5945	0.77683	0.61451	0.64791	0.32323	1.0563	3.5963	0.33664	0.83231	1.2288	0.0003566	0.0003566	0.0003566
86	0.93865	3.4232	0.32445	0.79532	1.1448	0.84307	0.75565	0.84806	0.59859	0.76256	0.64424	0.66858	0.3278	1.0621	3.5995	0.33635	0.82135	1.2298	0.0003368	0.0003368	0.0003368
87	0.93734	3.4252	0.32013	0.80191	1.15	0.82076	0.77449	0.84874	0.60036	0.7912	0.6324	0.67323	0.33115	1.0566	3.5834	0.33569	0.82475	1.2231	0.000317	0.000317	0.000317
88	0.93696	3.4196	0.32305	0.7913	1.1405	0.85713	0.73897	0.84751	0.59819	0.78433	0.6381	0.66954	0.33067	1.0547	3.5802	0.33505	0.83579	1.2229	0.0002972	0.0002972	0.0002972
89	0.93957	3.3619	0.3177	0.78082	1.1432	0.85444	0.75081	0.85102	0.60154	0.76966	0.6437	0.66053	0.32658	1.0505	3.5634	0.33534	0.81893	1.2224	0.0002774	0.0002774	0.0002774
90	0.9326	3.3227	0.3173	0.79191	1.1498	0.84259	0.75768	0.85129	0.60077	0.75795	0.65561	0.67177	0.33065	1.0459	3.5394	0.33468	0.82813	1.217	0.0002576	0.0002576	0.0002576
91	0.86888	2.7889	0.30622	0.69435	1.105	0.84127	0.76162	0.85202	0.59413	0.7887	0.62433	0.6633	0.32531	1.0684	3.5767	0.33608	0.82575	1.2307	0.0002378	0.0002378	0.0002378
92	0.85051	2.7901	0.30402	0.66002	1.0913	0.84796	0.75044	0.84202	0.59158	0.77743	0.62863	0.65686	0.32672	1.0666	3.5722	0.33528	0.841	1.2348	0.000218	0.000218	0.000218
93	0.84217	2.6862	0.30316	0.649	1.0849	0.85356	0.74976	0.84634	0.59628	0.77213	0.63455	0.66331	0.32749	1.0606	3.5535	0.33384	0.82917	1.2308	0.0001982	0.0001982	0.0001982
94	0.83926	2.7117	0.30583	0.6467	1.0938	0.85316	0.74865	0.84605	0.59927	0.76525	0.64039	0.65547	0.33052	1.0556	3.5583	0.33327	0.83168	1.2245	0.0001784	0.0001784	0.0001784
95	0.82997	2.6949	0.3023	0.63678	1.0764	0.84316	0.75404	0.84888	0.603	0.77009	0.63348	0.66116	0.32909	1.0555	3.5434	0.33321	0.82623	1.2249	0.0001586	0.0001586	0.0001586
96	0.83115	2.6527	0.30232	0.63475	1.0825	0.84407	0.75565	0.84723	0.60083	0.75329	0.64584	0.65923	0.32887	1.0532	3.5342	0.33443	0.82563	1.2254	0.0001388	0.0001388	0.0001388
97	0.83113	2.6553	0.29848	0.63515	1.0858	0.83796	0.7626	0.85055	0.60328	0.76154	0.63597	0.65951	0.33423	1.0505	3.5347	0.33289	0.81885	1.2208	0.000119	0.000119	0.000119
98	0.82196	2.6302	0.29885	0.62193	1.0733	0.83489	0.76749	0.85209	0.60477	0.77355	0.63455	0.66003	0.33387	1.0477	3.5287	0.33338	0.8155	1.22	9.92e-05	9.92e-05	9.92e-05
99	0.81828	2.6044	0.29966	0.61823	1.0748	0.83261	0.77072	0.85189	0.60684	0.77472	0.63563	0.66373	0.33551	1.0497	3.5234	0.33398	0.81432	1.2206	7.94e-05	7.94e-05	7.94e-05
100	0.81408	2.5381	0.30027	0.61782	1.0717	0.85065	0.75888	0.85342	0.60899	0.77425	0.6394	0.66151	0.3364	1.0465	3.519	0.33341	0.80942	1.2189	5.96e-05	5.96e-05	5.96e-05
