# Supplementary material for: Enhanced human pose estimation using YOLOv8 with Integrated SimDLKA attention mechanism and DCIOU loss function: Analysis of human body behavior and posture
Source: PLoS One. 2025 May 7;20(5):e0318578. doi: 10.1371/journal.pone.0318578 (PMC12057905; doi:10.1371/journal.pone.0318578)
Supplement: S1 File — (ZIP) [file pone.0318578.s002.zip › suooprt information/results.xlsx]

## Sheet: Sheet1
	COCO Datasets				MPII Datasets				HP Datasets
Methods	AP@50	AP@75	AP@M	AP@L	AP@50	AP@75	AP@M	AP@L	AP@50	AP@75	AP@M	AP@L
DeepCut	77.89	49.32	51.6	66.35	75.56	48.44	53.47	63.87	71.62	45.75	47.52	64.3
OpenPose	78.62	49.46	52.72	67.45	75.89	49.4	53.8	64.23	72.32	46.54	47.55	65.38
AlphaPose	81.64	52.75	55.84	70.85	77.42	51.65	55.97	65.95	75.66	49.35	51.45	67.72
FasterPose	82.77	54.45	56.82	72.32	79.52	52.78	57.23	67.87	77.64	50.54	52.65	68.94
HRNet	84.32	56.65	57.27	74.85	81.91	54.28	60.19	68.27	79.54	51.59	54.61	70.64
TransPose	84.65	56.18	58.92	74.86	82.83	55.64	60.23	68.97	79.51	51.92	55.33	70.72
YOLOv8-pose	83.92	55.68	57.72	74.62	81.35	53.97	59.63	68.65	78.68	51.08	54.44	70.23
Ours	85.18	56.25	59.32	76.86	83.04	56.15	61.51	71.18	79.88	52.85	56.24	73.16
	COCO Datasets	MPII Datasets	HP Datasets
Methods	FPS	FPS	FPS
DeepCut	28	31	33
OpenPose	26	28	28
AlphaPose	23	24	26
FasterPose	29	29	32
HRNet	15	17	18
TransPose	11	12	12
YOLOv8-pose	33	36	36
Ours	37	40	39
	COCO Datasets				MPII Datasets				HP Datasets
Methods	AP@50	AP@75	AP@M	AP@L	AP@50	AP@75	AP@M	AP@L	AP@50	AP@75	AP@M	AP@L
(1)	83.92	55.68	57.72	74.62	81.35	53.97	59.63	68.65	78.68	51.08	54.44	70.23
(2)	84.15	56.22	58.84	76.63	82.56	54.78	60.05	70.95	78.32	52.08	55.37	73.04
(3)	85.18	56.25	59.32	76.86	83.04	56.15	61.51	71.18	79.88	52.85	56.24	73.16
	COCO Datasets				MPII Datasets				HP Datasets
Methods	AP@50	AP@75	AP@M	AP@L	AP@50	AP@75	AP@M	AP@L	AP@50	AP@75	AP@M	AP@L
GIOU	80.98	51.34	55.24	72.86	79.82	52.34	58.64	67.92	75.37	58.24	51.05	67.54
DIOU	84.32	55.58	58.92	76.13	82.4	55.65	61.11	70.25	79.32	51.82	55.34	71.86
CIOU	84.34	55.84	58.85	76.25	82.46	55.84	61.05	70.64	79.5	52.03	55.49	72.19
DCIOU	85.18	56.25	59.32	76.86	83.04	56.15	61.51	71.18	79.88	52.85	56.24	73.16
